# Supplementary material for: Synthesis, spectroscopic and crystal structure studies of N-{3-cyano-1-[2,6-di­chloro-4-(tri­fluoro­meth­yl)phen­yl]-4-(ethyl­sulfan­yl)-1H-pyrazol-5-yl}-2,2,2-tri­fluoro­acetamide
Source: Acta Crystallogr E Crystallogr Commun. 2022 Oct 4;78(Pt 11):1084–8. doi: 10.1107/S2056989022009653 (PMC9638981; doi:10.1107/S2056989022009653)
Supplement: Supplementary file 1 [file e-78-01084-sup1.cif]

##############################################################################
#                                                                            #
# This CIF contains the data in a paper accepted for publication in          #
# Acta Crystallographica Section E. It conforms to the requirements of       #
# Notes for Authors for Acta Crystallographica Section E, and has been       #
# peer reviewed under the auspices of the IUCr Commission on Journals.       #
#                                                                            #
# Full details of the Crystallographic Information File format               #
# are given in the paper "The Crystallographic Information File (CIF):       #
# a New Standard Archive File for Crystallography" by S. R. Hall, F. H.      #
# Allen and I. D. Brown [Acta Cryst. (1991), A47, 655-685].                  #
#                                                                            #
# The current version of the core CIF dictionary is obtainable from          #
# ftp://ftp.iucr.org/pub/cif_core.dic.                                       #
#                                                                            #
# Software is freely available for graphical display of the structure(s)     #
# in this CIF. For information consult the CIF software page                 #
# http://www.iucr.org/resources/cif/software.                                #
#                                                                            #
# This file may be used for bona fide research purposes within the           #
# scientific community so long as proper attribution is given to the journal # 
# article from which it was obtained.                                        #
#                                                                            #
##############################################################################
data_I
_audit_creation_method     'SHELXL-2019/2 and CIFFIX'
_chemical_name_systematic
;\
<i>N</i>-{3-Cyano-1-[2,6-dichloro-4-(trifluoromethyl)phenyl]-4-\
(ethylsulfanyl)-1<i>H</i>-pyrazol-5-yl}-2,2,2-trifluoroacetamide
;
_chemical_name_common     ?
_chemical_formula_moiety     'C15 H8 Cl2 F6 N4 O S'
_chemical_formula_sum     'C15 H8 Cl2 F6 N4 O S'
_chemical_formula_iupac     'C15 H8 Cl2 F6 N4 O S'
_chemical_formula_weight     477.21
_chemical_melting_point     ?
_space_group_crystal_system     orthorhombic
_space_group_name_H-M_alt     'P b c a'
_space_group_name_Hall     '-P 2ac 2ab'
loop_
    _space_group_symop_operation_xyz
    'x, y, z'
    '-x+1/2, -y, z+1/2'
    '-x, y+1/2, -z+1/2'
    'x+1/2, -y+1/2, -z'
    '-x, -y, -z'
    'x-1/2, y, -z-1/2'
    'x, -y-1/2, z-1/2'
    '-x-1/2, y-1/2, z'
_cell_length_a     9.9350(3)
_cell_length_b     17.5133(7)
_cell_length_c     21.4662(8)
_cell_angle_alpha     90
_cell_angle_beta     90
_cell_angle_gamma     90
_cell_volume     3735.0(2)
_cell_formula_units_Z     8
_cell_measurement_reflns_used     9972
_cell_measurement_theta_min     2.54
_cell_measurement_theta_max     27.48
_cell_measurement_temperature     90.0(2)
_exptl_crystal_description     'cut block'
_exptl_crystal_colour     colourless
_exptl_crystal_size_max     0.300
_exptl_crystal_size_mid     0.230
_exptl_crystal_size_min     0.190
_exptl_crystal_density_diffrn     1.697
_exptl_crystal_density_meas     ?
_exptl_crystal_density_method     ?
_exptl_crystal_F_000     1904
_exptl_absorpt_coefficient_mu     0.532
_exptl_absorpt_correction_type     multi-scan
_exptl_absorpt_process_details
;
(<i>SADABS</i>; Krause <i>et al.</i>,  2015)
;
_exptl_absorpt_correction_T_min     0.831
_exptl_absorpt_correction_T_max     0.958
_diffrn_ambient_temperature     90.0(2)
_diffrn_source     'microsource'
_diffrn_radiation_type     MoK\a
_diffrn_radiation_wavelength     0.71073
_diffrn_measurement_device_type     'Bruker D8 Venture dual source'
_diffrn_measurement_method     '\f and \w scans'
_diffrn_detector_area_resol_mean     7.41
_diffrn_reflns_number     27352
_diffrn_reflns_av_R_equivalents     0.0359
_diffrn_reflns_av_unetI/netI     0.0238
_diffrn_reflns_theta_min     2.326
_diffrn_reflns_theta_max     27.500
_diffrn_reflns_theta_full     25.242
_diffrn_measured_fraction_theta_max     0.997
_diffrn_measured_fraction_theta_full     0.998
_diffrn_reflns_limit_h_min     -12
_diffrn_reflns_limit_h_max     10
_diffrn_reflns_limit_k_min     -22
_diffrn_reflns_limit_k_max     22
_diffrn_reflns_limit_l_min     -27
_diffrn_reflns_limit_l_max     27
_reflns_number_total     4271
_reflns_number_gt     3893
_reflns_threshold_expression     'I > 2\s(I)'
_refine_ls_structure_factor_coef     Fsqd
_refine_ls_matrix_type     full
_refine_ls_R_factor_all     0.0292
_refine_ls_R_factor_gt     0.0257
_refine_ls_wR_factor_gt     0.0626
_refine_ls_wR_factor_ref     0.0644
_refine_ls_goodness_of_fit_ref     1.043
_refine_ls_restrained_S_all     1.043
_refine_ls_number_reflns     4271
_refine_ls_number_parameters     267
_refine_ls_number_restraints     0
_refine_ls_hydrogen_treatment     mixed
_refine_ls_weighting_scheme     calc
_refine_ls_weighting_details
              'w=1/[\s^2^(Fo^2^)+(0.0273P)^2^+2.0142P] where P=(Fo^2^+2Fc^2^)/3'
_atom_sites_solution_hydrogens     mixed
_atom_sites_solution_primary     direct
_atom_sites_solution_secondary     difmap
_refine_ls_shift/su_max     0.001
_refine_ls_shift/su_mean     0.000
_refine_diff_density_max     0.422
_refine_diff_density_min     -0.254
_refine_ls_extinction_method
;
SHELXL-2019/2 (Sheldrick 2015b)
;
_refine_ls_extinction_coef     0.0017(3)
_refine_ls_extinction_expression
                                  'Fc^*^=kFc[1+0.001xFc^2^\l^3^/sin(2\q)]^-1/4^'
loop_
    _atom_type_symbol
    _atom_type_description
    _atom_type_scat_dispersion_real
    _atom_type_scat_dispersion_imag
    _atom_type_scat_source
    'C' 'C' 0.0033 0.0016
                         'International Tables Vol C Tables 4.2.6.8 and 6.1.1.4'
    'H' 'H' 0.0000 0.0000
                         'International Tables Vol C Tables 4.2.6.8 and 6.1.1.4'
    'Cl' 'Cl' 0.1484 0.1585
                         'International Tables Vol C Tables 4.2.6.8 and 6.1.1.4'
    'F' 'F' 0.0171 0.0103
                         'International Tables Vol C Tables 4.2.6.8 and 6.1.1.4'
    'N' 'N' 0.0061 0.0033
                         'International Tables Vol C Tables 4.2.6.8 and 6.1.1.4'
    'O' 'O' 0.0106 0.0060
                         'International Tables Vol C Tables 4.2.6.8 and 6.1.1.4'
    'S' 'S' 0.1246 0.1234
                         'International Tables Vol C Tables 4.2.6.8 and 6.1.1.4'
_computing_data_collection
;
<i>APEX3</i> (Bruker, 2016)
;
_computing_cell_refinement
;
<i>APEX3</i> (Bruker, 2016)
;
_computing_data_reduction
;
<i>APEX3</i> (Bruker, 2016)
;
_computing_structure_solution
;
<i>SHELXT</i> (Sheldrick, 2015a)
;
_computing_structure_refinement
;
<i>SHELXL2019/2</i> (Sheldrick, 2015b)
;
_computing_molecular_graphics
;
<i>XP</i> in <i>SHELXTL</i> (Sheldrick, 2008)
;
_computing_publication_material
;
<i>SHELX</i> (Sheldrick, 2008) and <i>publCIF</i> (Westrip,
2010)
;
loop_
    _atom_site_type_symbol
    _atom_site_label
    _atom_site_fract_x
    _atom_site_fract_y
    _atom_site_fract_z
    _atom_site_U_iso_or_equiv
    _atom_site_adp_type
    _atom_site_calc_flag
    _atom_site_occupancy
    _atom_site_disorder_assembly
    _atom_site_disorder_group
    Cl Cl1 0.63935(3) 0.51208(2) 0.40861(2) 0.01864(8) Uani d 1 . .
    Cl Cl2 0.09945(3) 0.53537(2) 0.40975(2) 0.02419(9) Uani d 1 . .
    S S1 0.32287(3) 0.38515(2) 0.20184(2) 0.01658(8) Uani d 1 . .
    F F1 0.35596(9) 0.62440(5) 0.15112(4) 0.02447(19) Uani d 1 . .
    F F2 0.38608(8) 0.69639(4) 0.23078(4) 0.02336(18) Uani d 1 . .
    F F3 0.18898(8) 0.68747(5) 0.18872(4) 0.02659(19) Uani d 1 . .
    F F4 0.36645(9) 0.70022(5) 0.59601(4) 0.02648(19) Uani d 1 . .
    F F5 0.30334(10) 0.77508(5) 0.52258(4) 0.0323(2) Uani d 1 . .
    F F6 0.51380(8) 0.75448(5) 0.53817(4) 0.02669(19) Uani d 1 . .
    O O1 0.15013(9) 0.55566(5) 0.24758(4) 0.01724(19) Uani d 1 . .
    N N1 0.36297(11) 0.47239(6) 0.36809(5) 0.0145(2) Uani d 1 . .
    N N2 0.35250(11) 0.39898(6) 0.38684(5) 0.0168(2) Uani d 1 . .
    N N3 0.37119(10) 0.55065(6) 0.27566(5) 0.0130(2) Uani d 1 . .
    H H3N 0.4502(17) 0.5686(8) 0.2699(7) 0.016 Uiso d 1 . .
    N N4 0.30803(13) 0.21428(6) 0.33539(6) 0.0255(3) Uani d 1 . .
    C C1 0.36015(12) 0.47954(7) 0.30511(6) 0.0131(2) Uani d 1 . .
    C C2 0.34539(12) 0.40781(7) 0.28031(6) 0.0141(2) Uani d 1 . .
    C C3 0.34127(13) 0.36032(7) 0.33357(6) 0.0155(2) Uani d 1 . .
    C C4 0.32423(14) 0.27879(7) 0.33502(6) 0.0185(3) Uani d 1 . .
    C C5 0.49124(14) 0.35383(9) 0.18065(6) 0.0234(3) Uani d 1 . .
    H H5A 0.556533 0.395746 0.187298 0.028 Uiso calc 1 . .
    H H5B 0.518388 0.309910 0.206827 0.028 Uiso calc 1 . .
    C C6 0.48964(15) 0.33069(9) 0.11230(7) 0.0275(3) Uani d 1 . .
    H H6A 0.460330 0.374098 0.086883 0.041 Uiso calc 1 . .
    H H6B 0.427263 0.287945 0.106458 0.041 Uiso calc 1 . .
    H H6C 0.580318 0.315148 0.099566 0.041 Uiso calc 1 . .
    C C7 0.26356(12) 0.58029(6) 0.24545(5) 0.0131(2) Uani d 1 . .
    C C8 0.29906(13) 0.64906(7) 0.20371(6) 0.0166(3) Uani d 1 . .
    C C9 0.37120(13) 0.53275(7) 0.41254(6) 0.0141(2) Uani d 1 . .
    C C10 0.49581(12) 0.55813(7) 0.43330(6) 0.0140(2) Uani d 1 . .
    C C11 0.50542(12) 0.61972(7) 0.47388(5) 0.0145(2) Uani d 1 . .
    H H11 0.590543 0.637395 0.487965 0.017 Uiso calc 1 . .
    C C12 0.38740(13) 0.65467(7) 0.49325(6) 0.0143(2) Uani d 1 . .
    C C13 0.26172(13) 0.62922(7) 0.47417(6) 0.0160(2) Uani d 1 . .
    H H13 0.182136 0.653612 0.488522 0.019 Uiso calc 1 . .
    C C14 0.25432(13) 0.56765(7) 0.43387(6) 0.0156(2) Uani d 1 . .
    C C15 0.39317(13) 0.72121(7) 0.53760(6) 0.0176(3) Uani d 1 . .
loop_
    _atom_site_aniso_label
    _atom_site_aniso_U_11
    _atom_site_aniso_U_22
    _atom_site_aniso_U_33
    _atom_site_aniso_U_12
    _atom_site_aniso_U_13
    _atom_site_aniso_U_23
    Cl1 0.01593(15) 0.01905(15) 0.02095(16) 0.00316(11) 0.00349(11) -0.00045(11)
    Cl2 0.01509(16) 0.02479(17) 0.03269(19) -0.00092(12) -0.00540(13)
                                                                    -0.00730(13)
    S1 0.01774(16) 0.01755(15) 0.01445(15) 0.00235(11) -0.00419(12) -0.00360(11)
    F1 0.0328(5) 0.0231(4) 0.0175(4) -0.0014(3) 0.0079(3) -0.0003(3)
    F2 0.0286(4) 0.0160(4) 0.0255(4) -0.0086(3) -0.0006(3) -0.0001(3)
    F3 0.0246(4) 0.0215(4) 0.0336(5) 0.0074(3) -0.0018(4) 0.0101(3)
    F4 0.0389(5) 0.0253(4) 0.0152(4) -0.0056(4) 0.0072(3) -0.0047(3)
    F5 0.0409(5) 0.0182(4) 0.0378(5) 0.0121(4) -0.0129(4) -0.0102(4)
    F6 0.0286(4) 0.0231(4) 0.0285(4) -0.0110(3) 0.0052(4) -0.0093(3)
    O1 0.0122(4) 0.0175(4) 0.0220(5) -0.0002(3) -0.0008(4) 0.0010(4)
    N1 0.0183(5) 0.0108(5) 0.0143(5) 0.0006(4) -0.0015(4) -0.0007(4)
    N2 0.0213(5) 0.0118(5) 0.0172(5) 0.0005(4) -0.0025(4) 0.0006(4)
    N3 0.0104(5) 0.0123(5) 0.0162(5) -0.0011(4) -0.0003(4) 0.0007(4)
    N4 0.0355(7) 0.0170(5) 0.0239(6) -0.0005(5) -0.0053(5) 0.0002(4)
    C1 0.0109(5) 0.0138(5) 0.0146(6) 0.0012(4) -0.0017(4) -0.0001(4)
    C2 0.0131(5) 0.0145(6) 0.0147(6) 0.0012(4) -0.0017(5) -0.0018(4)
    C3 0.0164(6) 0.0132(5) 0.0168(6) 0.0008(5) -0.0026(5) -0.0006(4)
    C4 0.0230(7) 0.0172(6) 0.0153(6) 0.0009(5) -0.0040(5) -0.0005(5)
    C5 0.0188(6) 0.0332(7) 0.0181(6) 0.0040(6) 0.0001(5) -0.0035(5)
    C6 0.0248(7) 0.0388(8) 0.0190(7) -0.0018(6) 0.0022(6) -0.0067(6)
    C7 0.0145(5) 0.0116(5) 0.0132(5) 0.0018(4) 0.0006(5) -0.0026(4)
    C8 0.0180(6) 0.0142(6) 0.0177(6) 0.0007(5) -0.0001(5) -0.0002(5)
    C9 0.0200(6) 0.0110(5) 0.0115(6) -0.0001(4) -0.0017(5) 0.0004(4)
    C10 0.0150(6) 0.0139(5) 0.0131(6) 0.0013(4) 0.0014(5) 0.0024(4)
    C11 0.0161(6) 0.0144(5) 0.0132(6) -0.0024(4) -0.0014(5) 0.0016(4)
    C12 0.0195(6) 0.0114(5) 0.0120(5) 0.0000(4) -0.0002(5) 0.0013(4)
    C13 0.0169(6) 0.0144(5) 0.0166(6) 0.0029(5) 0.0003(5) 0.0003(4)
    C14 0.0151(6) 0.0150(5) 0.0166(6) -0.0003(5) -0.0027(5) 0.0014(5)
    C15 0.0209(6) 0.0146(6) 0.0173(6) -0.0005(5) 0.0000(5) -0.0012(5)
_geom_special_details
;
 All esds (except the esd in the dihedral angle between two l.s. planes)
 are estimated using the full covariance matrix.  The cell esds are taken
 into account individually in the estimation of esds in distances, angles
 and torsion angles; correlations between esds in cell parameters are only
 used when they are defined by crystal symmetry.  An approximate (isotropic)
 treatment of cell esds is used for estimating esds involving l.s. planes.
;
loop_
    _geom_bond_atom_site_label_1
    _geom_bond_atom_site_label_2
    _geom_bond_site_symmetry_2
    _geom_bond_distance
    _geom_bond_publ_flag
    Cl1 C10 . 1.7219(12) ?
    Cl2 C14 . 1.7191(13) ?
    S1 C2 . 1.7450(13) ?
    S1 C5 . 1.8181(14) ?
    F1 C8 . 1.3342(15) ?
    F2 C8 . 1.3312(15) ?
    F3 C8 . 1.3237(15) ?
    F4 C15 . 1.3333(15) ?
    F5 C15 . 1.3381(15) ?
    F6 C15 . 1.3327(15) ?
    O1 C7 . 1.2075(15) ?
    N1 N2 . 1.3511(14) ?
    N1 C1 . 1.3581(16) ?
    N1 C9 . 1.4264(15) ?
    N2 C3 . 1.3337(16) ?
    N3 C7 . 1.3540(16) ?
    N3 C1 . 1.4010(15) ?
    N3 H3N . 0.855(16) ?
    N4 C4 . 1.1412(17) ?
    C1 C2 . 1.3722(16) ?
    C2 C3 . 1.4143(17) ?
    C3 C4 . 1.4381(17) ?
    C5 C6 . 1.5222(19) ?
    C5 H5A . 0.9900 ?
    C5 H5B . 0.9900 ?
    C6 H6A . 0.9800 ?
    C6 H6B . 0.9800 ?
    C6 H6C . 0.9800 ?
    C7 C8 . 1.5421(16) ?
    C9 C10 . 1.3888(17) ?
    C9 C14 . 1.3898(17) ?
    C10 C11 . 1.3898(17) ?
    C11 C12 . 1.3865(17) ?
    C11 H11 . 0.9500 ?
    C12 C13 . 1.3877(18) ?
    C12 C15 . 1.5059(17) ?
    C13 C14 . 1.3843(17) ?
    C13 H13 . 0.9500 ?
loop_
    _geom_angle_atom_site_label_1
    _geom_angle_atom_site_label_2
    _geom_angle_atom_site_label_3
    _geom_angle_site_symmetry_1
    _geom_angle_site_symmetry_3
    _geom_angle
    _geom_angle_publ_flag
    C2 S1 C5 . . 101.08(6) ?
    N2 N1 C1 . . 112.50(10)
                          ?
    N2 N1 C9 . . 120.69(10) ?
    C1 N1 C9 . . 126.78(10) ?
    C3 N2 N1 . . 103.54(10) ?
    C7 N3 C1 . . 119.68(10) ?
    C7 N3 H3N . . 121.0(10)
                          ?
    C1 N3 H3N . . 117.7(10) ?
    N1 C1 C2 . . 107.70(10)
                          ?
    N1 C1 N3 . . 121.98(10) ?
    C2 C1 N3 . . 130.32(12) ?
    C1 C2 C3 . . 103.17(11) ?
    C1 C2 S1 . . 126.61(10) ?
    C3 C2 S1 . . 130.01(9) ?
    N2 C3 C2 . . 113.09(11) ?
    N2 C3 C4 . . 119.69(11) ?
    C2 C3 C4 . . 127.21(11) ?
    N4 C4 C3 . . 178.42(15) ?
    C6 C5 S1 . . 108.17(10) ?
    C6 C5 H5A . . 110.1 ?
    S1 C5 H5A . . 110.1 ?
    C6 C5 H5B . . 110.1 ?
    S1 C5 H5B . . 110.1 ?
    H5A C5 H5B . . 108.4 ?
    C5 C6 H6A . . 109.5 ?
    C5 C6 H6B . . 109.5 ?
    H6A C6 H6B . . 109.5 ?
    C5 C6 H6C . . 109.5 ?
    H6A C6 H6C . . 109.5 ?
    H6B C6 H6C . . 109.5 ?
    O1 C7 N3 . . 125.59(11) ?
    O1 C7 C8 . . 120.96(11) ?
    N3 C7 C8 . . 113.40(10)
                          ?
    F3 C8 F2 . . 109.04(10) ?
    F3 C8 F1 . . 108.00(10)
                          ?
    F2 C8 F1 . . 107.20(10)
                          ?
    F3 C8 C7 . . 110.44(10) ?
    F2 C8 C7 . . 112.41(10) ?
    F1 C8 C7 . . 109.61(10) ?
    C10 C9 C14 . . 119.89(11) ?
    C10 C9 N1 . . 120.19(11) ?
    C14 C9 N1 . . 119.90(11) ?
    C9 C10 C11 . . 120.71(11) ?
    C9 C10 Cl1 . . 119.31(9) ?
    C11 C10 Cl1 . . 119.97(10) ?
    C12 C11 C10 . . 118.20(11) ?
    C12 C11 H11 . . 120.9 ?
    C10 C11 H11 . . 120.9 ?
    C11 C12 C13 . . 122.05(11) ?
    C11 C12 C15 . . 119.94(11) ?
    C13 C12 C15 . . 118.00(11) ?
    C14 C13 C12 . . 118.84(12) ?
    C14 C13 H13 . . 120.6 ?
    C12 C13 H13 . . 120.6 ?
    C13 C14 C9 . . 120.27(12) ?
    C13 C14 Cl2 . . 119.47(10) ?
    C9 C14 Cl2 . . 120.26(9) ?
    F6 C15 F4 . . 106.92(11) ?
    F6 C15 F5 . . 107.08(10) ?
    F4 C15 F5 . . 106.75(11) ?
    F6 C15 C12 . . 112.23(11) ?
    F4 C15 C12 . . 111.94(10) ?
    F5 C15 C12 . . 111.58(11) ?
loop_
    _geom_torsion_atom_site_label_1
    _geom_torsion_atom_site_label_2
    _geom_torsion_atom_site_label_3
    _geom_torsion_atom_site_label_4
    _geom_torsion_site_symmetry_1
    _geom_torsion_site_symmetry_2
    _geom_torsion_site_symmetry_3
    _geom_torsion_site_symmetry_4
    _geom_torsion
    _geom_torsion_publ_flag
    C1 N1 N2 C3 . . . . -0.77(14) ?
    C9 N1 N2 C3 . . . . 177.32(11) ?
    N2 N1 C1 C2 . . . . 0.79(14) ?
    C9 N1 C1 C2 . . . . -177.16(11) ?
    N2 N1 C1 N3 . . . . -179.23(11) ?
    C9 N1 C1 N3 . . . . 2.82(19) ?
    C7 N3 C1 N1 . . . . -111.17(13) ?
    C7 N3 C1 C2 . . . . 68.80(18) ?
    N1 C1 C2 C3 . . . . -0.45(13) ?
    N3 C1 C2 C3 . . . . 179.58(12) ?
    N1 C1 C2 S1 . . . . 174.65(9) ?
    N3 C1 C2 S1 . . . . -5.3(2) ?
    C5 S1 C2 C1 . . . . 101.74(12) ?
    C5 S1 C2 C3 . . . . -84.50(13) ?
    N1 N2 C3 C2 . . . . 0.47(14) ?
    N1 N2 C3 C4 . . . . -178.34(12) ?
    C1 C2 C3 N2 . . . . -0.02(14) ?
    S1 C2 C3 N2 . . . . -174.87(10) ?
    C1 C2 C3 C4 . . . . 178.68(13) ?
    S1 C2 C3 C4 . . . . 3.8(2) ?
    C2 S1 C5 C6 . . . . 179.48(10) ?
    C1 N3 C7 O1 . . . . 10.00(18) ?
    C1 N3 C7 C8 . . . . -167.28(10) ?
    O1 C7 C8 F3 . . . . 18.96(16) ?
    N3 C7 C8 F3 . . . . -163.61(10) ?
    O1 C7 C8 F2 . . . . 140.97(12) ?
    N3 C7 C8 F2 . . . . -41.60(14) ?
    O1 C7 C8 F1 . . . . -99.91(13) ?
    N3 C7 C8 F1 . . . . 77.52(13) ?
    N2 N1 C9 C10 . . . . 91.61(15) ?
    C1 N1 C9 C10 . . . . -90.59(15) ?
    N2 N1 C9 C14 . . . . -90.12(14) ?
    C1 N1 C9 C14 . . . . 87.67(16) ?
    C14 C9 C10 C11 . . . . -1.93(18) ?
    N1 C9 C10 C11 . . . . 176.34(11) ?
    C14 C9 C10 Cl1 . . . . 177.67(9) ?
    N1 C9 C10 Cl1 . . . . -4.06(16) ?
    C9 C10 C11 C12 . . . . 0.37(18) ?
    Cl1 C10 C11 C12 . . . . -179.23(9) ?
    C10 C11 C12 C13 . . . . 1.06(18) ?
    C10 C11 C12 C15 . . . . 179.53(11) ?
    C11 C12 C13 C14 . . . . -0.90(18) ?
    C15 C12 C13 C14 . . . . -179.39(11) ?
    C12 C13 C14 C9 . . . . -0.69(18) ?
    C12 C13 C14 Cl2 . . . . -179.99(9) ?
    C10 C9 C14 C13 . . . . 2.09(18) ?
    N1 C9 C14 C13 . . . . -176.18(11) ?
    C10 C9 C14 Cl2 . . . . -178.62(9) ?
    N1 C9 C14 Cl2 . . . . 3.11(16) ?
    C11 C12 C15 F6 . . . . 20.04(16) ?
    C13 C12 C15 F6 . . . . -161.43(11) ?
    C11 C12 C15 F4 . . . . -100.19(13) ?
    C13 C12 C15 F4 . . . . 78.33(14) ?
    C11 C12 C15 F5 . . . . 140.24(12) ?
    C13 C12 C15 F5 . . . . -41.23(16) ?
loop_
    _geom_hbond_atom_site_label_D
    _geom_hbond_atom_site_label_H
    _geom_hbond_atom_site_label_A
    _geom_hbond_site_symmetry_A
    _geom_hbond_distance_DH
    _geom_hbond_distance_HA
    _geom_hbond_distance_DA
    _geom_hbond_angle_DHA
    _geom_hbond_publ_flag
    N3 H3N O1 6_656 0.855(16) 2.034(16) 2.8172(13) 151.9(14) no
    C5 H5B F2 3_645 0.99 2.58 3.5641(16) 173.9 no
    C11 H11 F5 4_566 0.95 2.62 3.4873(15) 151.8 no
    C13 H13 F6 4_466 0.95 2.39 3.2071(15) 143.8 no
_shelx_space_group_comment
;
The symmetry employed for this shelxl refinement is uniquely defined
by the following loop, which should always be used as a source of
symmetry information in preference to the above space-group names.
They are only intended as comments.
;
_shelx_estimated_absorpt_T_min     0.857
_shelx_estimated_absorpt_T_max     0.906
_shelx_hkl_file
;
   1   0   0 1.15310 0.32109   2
  -1   0   0 2.48612 0.47007   2
  -3   0   0 0.75058 0.64726   2
   3   0   0 -0.1998 0.69939   2
  -3   0   0 0.01805 0.26182   3
  -5   0   0 -0.0891 0.92292   2
  -5   0   0 1.85960 0.64089   3
  -6   0   0 7992.96 268.839   1
   6   0   0 8236.24 268.107   1
  -7   0   0 0.41435 0.88422   3
  -7   0   0 1.44637 2.03176   2
  -8   0   0 3068.75 98.3843   2
  -9   0   0 0.31128 2.15690   2
  -9   0   0 1.49382 1.31352   3
 -10   0   0 22.5632 2.96093   3
 -10   0   0 27.8402 5.17299   2
 -11   0   0 -0.4145 2.11018   2
 -11   0   0 1.10849 1.75798   3
 -12   0   0 100.355 6.63355   3
 -12   0   0 116.271 9.60673   2
  -1   1   0 0.44529 0.31829   2
   1   1   0 0.48313 0.22137   2
   1  -1   0 0.23390 0.35814   2
  -2   1   0 9.20463 0.87110   3
   2  -1   0 8.29240 1.37970   2
  -2  -1   0 8.50751 0.95070   2
   2   1   0 9.66077 1.12612   2
  -2   1   0 7.61509 1.13695   2
   2  -1   0 8.03835 0.71982   3
  -3   1   0 0.58249 0.71481   2
   3   1   0 0.56354 0.57287   2
  -3  -1   0 0.02831 0.71560   2
  -3   1   0 0.70882 0.48036   3
   3  -1   0 0.34544 0.67895   2
   4   1   0 1274.42 40.5404   2
   4  -1   0 1237.89 40.9131   2
  -5   1   0 0.23863 0.60714   3
  -5   1   0 -0.2960 0.93528   2
  -5  -1   0 -0.2410 0.80754   2
  -6  -1   0 1435.62 48.0738   2
  -6   1   0 1382.24 46.7369   2
  -6  -1   0 1422.48 43.6915   3
  -6   1   0 1371.81 44.2251   3
  -7   1   0 1.05895 2.28557   2
  -7  -1   0 2.54876 1.79391   2
  -7   1   0 1.93274 1.27393   3
  -7  -1   0 0.57420 1.02703   3
  -8   1   0 1235.69 39.5536   3
  -8  -1   0 1251.02 42.2389   2
  -8   1   0 1203.49 42.5732   2
  -8  -1   0 1187.87 38.9845   3
  -9  -1   0 -0.3218 1.01941   3
  -9   1   0 -0.0539 0.88274   3
  -9   1   0 -1.2626 2.14529   2
  -9  -1   0 -2.9692 1.81785   2
 -10   1   0 669.866 24.2304   3
 -10  -1   0 726.867 27.6223   2
 -10  -1   0 688.742 23.9245   3
 -10   1   0 669.019 27.7076   2
 -11  -1   0 1.17761 2.55046   2
 -11  -1   0 -0.5191 1.55714   3
 -11   1   0 0.97366 2.62669   2
 -12   1   0 95.6524 7.79495   3
 -12  -1   0 110.133 9.34890   2
   0  -2   0 1171.28 43.7724   1
   1  -2   0 -0.0559 0.27819   3
  -1   2   0 0.37772 0.46111   2
   1   2   0 0.59803 0.19574   2
  -1   2   0 -0.0654 0.28486   3
  -1  -2   0 0.21365 0.19545   2
   2   2   0 14.6152 1.16370   2
  -2   2   0 14.5864 1.25343   3
  -2  -2   0 16.3987 1.18405   2
   2  -2   0 15.2392 1.12697   3
  -2   2   0 13.5285 1.55215   2
  -3   2   0 0.32472 0.72220   2
   3  -2   0 -0.2054 0.35502   3
   3   2   0 0.81750 0.49718   2
  -3   2   0 -0.2448 0.31418   3
  -3  -2   0 0.77508 0.65131   2
   4  -2   0 6348.97 211.141   1
   4   2   0 6313.20 198.986   1
  -4   2   0 5776.96 210.471   1
  -4  -2   0 6450.68 198.809   1
   5   2   0 3.96050 1.51738   2
  -5   2   0 1.99389 0.77585   3
  -5  -2   0 1.12580 1.21048   2
  -5   2   0 1.95647 1.72102   2
  -6   2   0 234.979 8.92294   3
  -6   2   0 210.375 10.6152   2
  -6  -2   0 229.078 10.0148   2
  -7   2   0 1.24042 2.31236   2
  -7   2   0 1.55680 0.95704   3
  -7  -2   0 -0.8667 1.17748   2
  -7  -2   0 1.27638 0.83968   3
  -8   2   0 1703.22 54.1277   3
  -8  -2   0 1730.06 56.2670   2
  -8  -2   0 1717.97 53.1727   3
  -8   2   0 1617.62 57.0799   2
  -9   2   0 -0.5883 1.24039   3
  -9  -2   0 1.00126 1.78305   2
  -9  -2   0 0.86467 1.24352   3
  -9   2   0 1.12045 2.66101   2
 -10  -2   0 926.669 30.7139   3
 -10  -2   0 905.074 33.8100   2
 -10   2   0 920.707 35.4418   2
 -10   2   0 914.752 31.5631   3
 -11   2   0 2.56715 2.09541   3
 -11  -2   0 -1.0065 1.38993   3
 -11   2   0 4.30599 3.07084   2
 -11  -2   0 -0.4377 3.11116   2
 -12  -2   0 -1.2823 1.56790   3
   0   3   0 3.02362 0.54785   3
  -1   3   0 -0.1081 0.57544   3
   1  -3   0 1.42397 0.68987   3
   3   3   0 0.12163 0.36966   2
  -3   3   0 0.48376 0.80998   2
  -3   3   0 0.92668 0.63961   3
  -3  -3   0 0.93847 0.57387   2
   3  -3   0 2.08200 0.62173   3
  -4  -3   0 423.594 14.9672   2
   4   3   0 424.082 15.0890   2
  -4   3   0 432.518 16.3881   2
   4  -3   0 442.423 14.4318   3
  -4   3   0 440.824 14.9125   3
  -5  -3   0 0.75117 0.85821   2
  -5   3   0 0.56464 1.22641   2
   5  -3   0 0.54129 0.48502   3
   5   3   0 -0.1664 0.93235   2
  -5   3   0 0.90181 0.87114   3
  -6  -3   0 1586.88 49.6838   2
  -6   3   0 1485.58 48.7462   3
  -6   3   0 1519.09 51.2209   2
  -7   3   0 0.19425 0.73707   3
  -7  -3   0 -0.7083 1.42271   2
  -7   3   0 0.40115 1.57530   2
  -8   3   0 94.0136 5.58396   3
  -8  -3   0 99.4203 4.59784   3
  -8  -3   0 106.038 6.89523   2
  -8   3   0 97.6405 7.49677   2
  -9   3   0 -0.9903 2.81596   2
  -9   3   0 0.98572 1.51454   3
  -9  -3   0 -2.1014 1.94442   2
  -9  -3   0 0.26817 0.83505   3
 -10   3   0 236.749 13.5345   2
 -10  -3   0 245.030 9.90275   3
 -10  -3   0 222.910 12.1760   2
 -11  -3   0 1.91329 2.98645   2
 -11  -3   0 1.23256 1.38549   3
 -11   3   0 -1.4264 3.60100   2
 -11   3   0 4.19114 1.86596   3
 -12  -3   0 22.0888 4.54247   2
 -12   3   0 35.3031 6.00753   2
 -12  -3   0 26.1952 3.43344   3
   0  -4   0 284.312 9.45983   3
   0   4   0 266.666 9.28169   3
  -1  -4   0 0.40935 0.39052   3
  -1   4   0 0.51709 0.51081   3
   1  -4   0 1.28450 0.63025   3
   1   4   0 2.06286 0.35287   2
   2  -4   0 646.108 21.2086   3
  -2   4   0 640.961 22.0156   2
  -2   4   0 665.922 21.3155   3
  -3   4   0 -0.0275 1.08239   2
   3  -4   0 0.86238 0.59372   3
   3   4   0 0.91104 0.52858   2
  -3  -4   0 0.51704 0.44292   2
  -3   4   0 -0.1261 0.49176   3
  -4  -4   0 3134.67 104.097   1
  -4  -4   0 3179.48 104.700   1
  -4   4   0 3359.61 125.934   1
   4  -4   0 2730.29 119.700   1
   5  -4   0 1.35886 0.86686   3
  -5   4   0 -0.1183 1.01127   3
   5   4   0 0.32191 0.96169   2
  -5  -4   0 3.94234 1.27882   2
  -5   4   0 0.66924 1.31696   2
   6  -4   0 362.237 12.3881   3
  -6  -4   0 369.938 14.0928   2
  -6   4   0 377.696 16.1842   2
   6   4   0 381.216 15.6638   2
  -6   4   0 379.441 13.9806   3
  -7   4   0 -1.7987 1.07400   2
  -7   4   0 0.78177 1.20103   3
  -8   4   0 692.489 24.4240   3
  -8  -4   0 719.393 25.3165   2
  -8   4   0 663.046 27.2050   2
  -9  -4   0 3.03023 2.35647   2
  -9   4   0 4.25208 2.77047   2
  -9   4   0 1.91781 1.39868   3
 -10  -4   0 27.2045 3.80528   2
 -10   4   0 15.8733 2.77624   3
 -10   4   0 26.6018 5.53004   2
 -10  -4   0 20.4916 2.48772   3
 -11  -4   0 1.28754 2.49922   2
 -11   4   0 -0.7421 2.20401   2
 -11  -4   0 0.56059 1.21926   3
 -12  -4   0 563.194 23.4576   2
 -12  -4   0 541.682 20.3410   3
   0   5   0 -0.0120 0.50571   3
   0  -5   0 0.18656 0.60754   3
  -1  -5   0 0.09174 0.34082   3
   1  -5   0 1.18447 0.81567   3
  -1   5   0 1.44738 0.79623   3
   2   5   0 2705.67 95.1310   1
  -2  -5   0 2741.17 96.0590   1
  -2   5   0 2748.12 121.288   1
   2  -5   0 2363.70 103.491   1
  -3  -5   0 0.58167 0.44827   2
   3  -5   0 0.79102 1.00578   3
  -3   5   0 1.04513 1.04695   2
  -3   5   0 -0.1198 0.91306   3
   3   5   0 0.77609 0.49246   2
   4  -5   0 212.015 8.39743   3
  -4  -5   0 213.096 7.91379   2
  -4   5   0 220.964 11.2980   2
  -4   5   0 217.792 8.85117   3
   4   5   0 212.920 8.08792   2
   5   5   0 -0.0694 0.86788   2
  -5  -5   0 0.34209 0.88771   2
   5  -5   0 1.00174 1.03752   3
  -5   5   0 -0.9400 1.57746   2
  -5   5   0 0.46872 0.86993   3
  -6   5   0 991.948 35.9617   2
  -6  -5   0 1041.07 33.4525   2
   6   5   0 968.194 33.5291   2
   6  -5   0 1033.66 32.5768   3
  -6   5   0 1036.87 33.8321   3
  -7   5   0 3.33818 1.77422   3
  -7   5   0 4.96065 2.85533   2
  -8   5   0 47.6126 5.42762   2
  -8  -5   0 43.3599 3.89546   2
  -8   5   0 45.7852 4.20824   3
  -9   5   0 1.22150 1.88407   3
  -9  -5   0 3.69764 2.15337   2
 -10  -5   0 51.9253 3.63465   3
 -10   5   0 47.4867 5.42906   3
 -10  -5   0 56.7645 5.09110   2
 -10   5   0 48.8066 6.14063   2
 -11  -5   0 0.43528 1.83811   2
 -11  -5   0 -1.8588 1.10192   3
 -11   5   0 6.43777 3.99719   2
 -12   5   0 10.6522 4.05655   2
 -12  -5   0 9.58574 2.98384   2
   0   6   0 160.557 6.10062   3
   0  -6   0 150.694 6.24586   3
  -1   6   0 -0.0206 0.48854   3
   1  -6   0 0.78932 0.65046   3
   2  -6   0 221.228 8.63183   3
   2   6   0 217.980 7.22396   2
  -2   6   0 218.519 8.68775   3
  -2   6   0 213.914 9.17914   2
   3  -6   0 0.04089 0.77425   3
  -3   6   0 0.18834 0.93337   2
   3   6   0 0.76114 0.43369   2
  -3  -6   0 0.31911 0.47204   2
  -3   6   0 2.03727 1.23364   3
   4  -6   0 3042.06 127.962   1
  -4  -6   0 3020.06 107.329   1
  -4   6   0 3102.54 129.949   1
   4   6   0 2975.21 106.955   1
  -5   6   0 2.51034 1.91008   2
  -5   6   0 -0.1099 1.20440   3
   5   6   0 0.50608 0.74886   2
  -5  -6   0 -0.0788 0.67216   2
   5  -6   0 -0.4460 0.73077   3
  -6  -6   0 20.1117 2.26834   2
  -6   6   0 22.6049 3.55119   2
   6  -6   0 23.2709 2.28480   3
  -6   6   0 19.9387 2.84587   3
   6   6   0 22.9859 2.47825   2
  -7  -6   0 -0.5823 0.82359   2
   7  -6   0 1.84700 1.02012   3
  -7   6   0 1.12450 2.55593   2
  -7   6   0 1.23384 1.33461   3
  -8   6   0 190.493 11.5817   2
  -8  -6   0 205.794 9.40509   2
  -9  -6   0 1.58043 1.88160   2
  -9   6   0 4.22590 1.93457   3
  -9   6   0 -0.8495 1.92850   2
 -10  -6   0 20.1252 2.23385   3
 -10   6   0 16.1640 4.92787   2
 -10  -6   0 31.7276 4.19265   2
 -11  -6   0 1.60769 1.68061   2
 -11  -6   0 0.60541 1.37433   3
 -11   6   0 2.76989 3.00627   2
 -12  -6   0 314.277 16.8108   2
   0   7   0 1.46158 0.68431   3
  -1   7   0 0.72770 0.93674   3
   1  -7   0 1.23085 1.03836   3
  -1  -7   0 0.38943 0.72545   3
   2  -7   0 93.9682 5.02377   3
  -2   7   0 94.0284 4.84502   3
   2   7   0 92.2144 3.53565   2
  -2  -7   0 94.7103 4.14216   3
  -2   7   0 96.6967 5.40118   2
  -3   7   0 0.29143 0.78828   3
   3  -7   0 1.76280 1.34996   3
  -3   7   0 1.96459 1.26028   2
  -4   7   0 32.3511 4.07898   2
   4  -7   0 30.3222 2.78824   3
  -4   7   0 32.5661 3.25354   3
  -4  -7   0 29.6561 1.87561   2
   4   7   0 31.4639 1.94853   2
  -5  -7   0 -0.5709 0.53753   2
   5   7   0 0.10949 0.64153   2
  -5   7   0 1.35906 1.51183   2
   5  -7   0 0.35381 1.23795   3
  -5   7   0 0.84826 1.41368   3
   6  -7   0 85.1637 4.97206   3
  -6   7   0 90.8068 7.12236   2
  -6  -7   0 86.7978 4.41368   2
  -6   7   0 78.2188 5.17170   3
   7  -7   0 2.47220 1.32849   3
  -7  -7   0 -1.2847 0.86125   2
  -7   7   0 -0.4228 1.64933   2
  -7   7   0 -0.7719 1.00024   3
  -8   7   0 439.698 17.6952   3
  -8   7   0 451.395 20.6301   2
   8  -7   0 450.963 15.2744   3
  -9   7   0 -1.2295 2.03978   2
  -9  -7   0 -0.4856 1.47058   2
 -10   7   0 76.9888 8.70086   2
 -10  -7   0 71.3664 5.69601   2
 -11  -7   0 1.92225 1.56509   3
 -11  -7   0 0.32701 2.04801   2
 -11   7   0 4.84184 4.08187   2
 -12   7   0 57.3867 7.58825   2
 -12  -7   0 56.6060 5.77918   2
   0   8   0 663.563 22.0529   3
   0  -8   0 671.683 22.5363   3
  -1   8   0 1.30655 0.78778   3
  -1  -8   0 -0.5986 0.51700   3
   1  -8   0 0.04539 1.10757   3
  -1   8   0 0.76599 1.05985   2
   2  -8   0 4.49171 1.45561   3
  -2   8   0 2.54271 1.53398   2
  -2   8   0 2.22002 1.02195   3
  -2  -8   0 2.93341 1.00650   3
   2   8   0 3.40279 0.65696   2
  -3   8   0 -0.0982 1.20864   2
   3  -8   0 -0.0085 0.82362   3
  -3  -8   0 0.58517 0.68088   3
  -3   8   0 1.84224 1.34212   3
   3   8   0 0.85097 0.41864   2
  -4   8   0 4.04695 2.20663   2
   4  -8   0 4.24707 1.51002   3
  -4   8   0 2.18401 1.61244   3
  -4  -8   0 2.36776 0.59668   2
   4   8   0 3.44230 0.75682   2
  -5  -8   0 0.98598 0.65783   2
   5   8   0 -0.2928 0.64330   2
  -5   8   0 6.08113 2.21020   2
   5  -8   0 0.41164 1.01815   3
  -5   8   0 -1.1603 1.32670   3
  -6   8   0 1391.50 47.0806   3
   6  -8   0 1462.71 46.3789   3
  -6   8   0 1413.32 49.4880   2
  -6  -8   0 1435.40 44.9530   2
  -7   8   0 0.82906 1.75085   3
  -7  -8   0 1.68422 1.04833   2
   7  -8   0 1.64296 1.52591   3
  -7   8   0 -1.5208 1.55542   2
   8  -8   0 17.6327 2.52597   3
  -8   8   0 16.0729 3.39842   3
  -8  -8   0 21.1617 2.68262   2
  -9  -8   0 1.96837 1.74958   2
  -9   8   0 3.64518 3.68987   2
 -10   8   0 127.067 10.3806   2
 -10  -8   0 115.679 7.05964   2
 -11  -8   0 0.57214 1.41221   2
 -12   8   0 8.96348 4.09115   2
 -12  -8   0 15.6644 3.27095   2
   0  -9   0 -0.6219 1.11922   3
   0   9   0 -0.4972 0.78750   3
  -1  -9   0 0.19511 0.71479   3
  -1   9   0 0.42032 0.81804   2
  -1   9   0 0.70640 1.03092   3
   1  -9   0 -0.7271 1.07644   3
   2  -9   0 2466.40 110.840   1
   2   9   0 2283.03 98.5169   1
  -2   9   0 2154.52 107.413   1
  -2  -9   0 2310.65 99.6512   1
   3  -9   0 0.57056 1.42342   3
  -3   9   0 -1.6014 0.89386   2
  -3   9   0 -0.8114 1.18964   3
   3   9   0 -0.6544 0.35679   2
  -3  -9   0 1.64099 0.90539   3
  -4   9   0 834.106 30.4155   2
   4   9   0 817.906 26.1365   2
  -4   9   0 815.098 28.8461   3
   4  -9   0 880.070 28.8403   3
  -5  -9   0 1.08579 0.64581   2
  -5   9   0 1.42357 1.76100   2
   5   9   0 -0.0022 0.55983   2
  -5   9   0 2.52900 1.76330   3
   5  -9   0 0.70232 1.74419   3
  -6  -9   0 1044.90 33.0503   2
  -6   9   0 1037.99 38.1712   2
  -6   9   0 1023.25 35.8018   3
   6  -9   0 1066.26 35.1424   3
   7  -9   0 1.41318 1.60331   3
  -7  -9   0 1.65329 0.98222   2
  -7   9   0 -0.5172 1.63143   3
  -7   9   0 -0.8354 1.66941   2
  -8   9   0 5.99272 3.06849   2
  -8  -9   0 -0.4692 1.24580   2
  -9   9   0 -4.1020 2.89655   2
   9  -9   0 -0.1259 1.10294   3
 -10   9   0 163.808 12.0562   2
 -10  -9   0 160.242 8.14025   2
 -11   9   0 2.09429 4.03800   2
 -11  -9   0 1.46584 1.77791   2
   0  10   0 71.2883 4.14805   3
   0 -10   0 80.2132 4.67213   3
  -1 -10   0 0.05265 0.79684   3
   1 -10   0 0.78791 1.00977   3
  -1  10   0 1.00570 0.92210   3
  -1  10   0 0.11942 1.28184   2
   2 -10   0 1537.69 49.0948   3
  -2  10   0 1553.28 48.7834   3
  -2  10   0 1449.93 51.2901   2
   2  10   0 1476.88 46.6029   2
  -3  10   0 2.65324 1.35444   3
  -3  10   0 3.00880 2.01795   2
  -3 -10   0 -0.2738 0.91486   3
   3 -10   0 1.90030 1.69860   3
  -4  10   0 1321.82 44.1873   3
   4  10   0 1286.89 40.8190   2
  -4 -10   0 1370.78 42.2950   3
   4 -10   0 1328.80 43.9868   3
  -4  10   0 1347.71 45.7807   2
   5 -10   0 2.87881 1.96682   3
  -5  10   0 4.10088 2.21895   2
  -5  10   0 3.33050 1.95964   3
  -6  10   0 317.120 13.9233   3
  -6  10   0 322.415 15.9196   2
  -6 -10   0 321.632 10.9062   2
   6 -10   0 325.083 13.4719   3
  -7 -10   0 -0.6665 0.76378   2
   7 -10   0 1.72145 1.83441   3
  -7  10   0 1.74986 2.31514   2
   8 -10   0 177.642 8.71349   3
  -8  10   0 169.066 11.5511   2
  -8 -10   0 179.375 7.42391   2
  -9 -10   0 2.99114 1.63372   2
  -9  10   0 6.10279 4.17307   2
   9 -10   0 -0.5876 1.81710   3
 -10 -10   0 340.913 13.5289   2
 -10  10   0 332.495 18.6136   2
 -11 -10   0 2.82656 1.61767   2
 -11  10   0 2.82577 3.79530   2
   0 -11   0 -0.4502 0.88155   3
   0  11   0 1.44516 1.14729   2
   0  11   0 0.88602 1.07373   3
   1 -11   0 -1.0265 0.95716   3
  -1 -11   0 0.23699 1.26865   3
  -1  11   0 -1.1711 0.62459   3
  -1  11   0 0.44387 1.32177   2
  -2  11   0 1548.33 51.6853   3
  -2 -11   0 1561.99 51.1381   3
   2  11   0 1600.24 49.6794   2
  -2  11   0 1689.93 53.0503   2
   2 -11   0 1604.40 52.2787   3
   3 -11   0 0.87710 1.72195   3
   3  11   0 0.07320 0.48434   2
  -3  11   0 1.42666 1.74979   3
  -3  11   0 0.89469 1.48595   2
  -3 -11   0 1.56674 1.22996   3
  -4  11   0 911.466 33.6680   3
   4 -11   0 1050.61 34.2056   3
  -4  11   0 996.765 35.5639   2
  -5  11   0 2.43364 2.60858   2
  -5  11   0 -0.3537 1.13729   3
   5 -11   0 -2.7511 1.57238   3
  -5 -11   0 1.35655 1.07058   3
  -6  11   0 1.15926 2.95585   2
   6 -11   0 4.19733 2.43053   3
   7 -11   0 -0.4185 1.30879   3
  -7  11   0 0.48699 2.17268   2
  -8  11   0 2.24343 2.66198   2
   8 -11   0 3.60142 2.19352   3
  -8 -11   0 3.92374 1.04200   2
   9 -11   0 -0.5195 1.51881   3
  -9  11   0 -4.7562 3.14171   2
  -9 -11   0 1.27578 1.14445   2
 -10  11   0 94.3264 9.49164   2
 -11  11   0 0.80993 2.78654   2
 -11 -11   0 -1.0984 1.36045   2
  -1  12   0 -0.7937 1.45559   2
  -1  12   0 1.88931 1.55672   3
  -1 -12   0 1.79563 1.70165   3
   1  12   0 0.59729 1.00486   2
   1 -12   0 -0.7492 1.60026   3
   2  12   0 265.427 9.37695   2
   2  12   0 259.931 9.72705   2
  -2  12   0 273.148 11.4292   3
  -2  12   0 252.534 12.0961   2
   2 -12   0 250.665 11.6893   3
  -2 -12   0 266.372 10.9871   3
  -3  12   0 1.69947 1.29455   3
  -3  12   0 1.59047 2.12012   2
   3  12   0 1.59971 0.67201   2
  -3 -12   0 -1.5435 1.09428   3
   3  12   0 0.13685 0.42236   2
   3 -12   0 0.17060 1.22829   3
   4 -12   0 1664.26 56.6585   3
  -4 -12   0 1745.77 55.0646   3
  -4  12   0 1783.59 58.7006   2
  -4  12   0 1726.69 56.8333   3
  -5 -12   0 0.84678 1.24614   3
   5 -12   0 -1.3439 2.00251   3
  -5  12   0 -1.3359 2.50133   2
  -6 -12   0 20.8347 2.49582   3
   6 -12   0 16.6642 3.60092   3
  -6  12   0 22.4664 4.58976   2
   7 -12   0 1.86227 2.21330   3
  -7  12   0 3.00600 2.59781   2
   8 -12   0 41.6074 4.82695   3
  -8  12   0 35.3126 6.43724   2
   9 -12   0 5.53699 2.30170   3
  -9  12   0 6.57720 4.25518   2
 -10  12   0 228.514 15.2787   2
   0 -13   0 -2.2260 1.36495   3
   0  13   0 0.33712 1.30506   3
   0  13   0 1.58393 1.43280   2
   1 -13   0 1.35869 1.45972   3
  -1 -13   0 -0.9362 1.49333   3
  -1  13   0 -1.2045 1.29578   3
  -1  13   0 2.06585 1.41339   2
   1  13   0 1.72897 1.15388   2
   2  13   0 2702.81 84.0547   2
  -2  13   0 2725.20 86.1707   3
  -3 -13   0 0.35734 1.47009   3
  -3  13   0 1.20132 1.64955   2
   3 -13   0 -0.3421 1.44890   3
   3  13   0 0.37936 0.53854   2
   3  13   0 0.07507 0.56816   2
  -3  13   0 3.39664 2.00119   3
  -4  13   0 60.7078 5.76498   2
  -4 -13   0 53.7001 3.88642   3
   4 -13   0 52.3468 5.39536   3
  -5  13   0 1.66995 2.28337   2
  -5 -13   0 3.67069 1.62528   3
   5 -13   0 2.34699 1.99701   3
   6 -13   0 688.320 25.6063   3
  -6 -13   0 683.051 23.5748   3
  -7 -13   0 1.42379 1.31502   3
  -7  13   0 -4.8213 2.65822   2
  -8  13   0 182.676 12.9792   2
   8 -13   0 158.902 8.99959   3
  -9  13   0 5.03263 3.87548   2
   9 -13   0 -3.9165 1.72552   3
 -10  13   0 369.841 20.5678   2
   0 -14   0 128.297 7.23409   3
   0  14   0 117.683 6.65463   2
   0  14   0 102.366 6.07868   3
  -1 -14   0 1.22866 1.35122   3
   1  14   0 0.21794 1.13384   2
   1 -14   0 0.41489 2.13054   3
  -1  14   0 -0.1273 1.12842   2
   2 -14   0 461.521 18.2875   3
  -2 -14   0 450.082 17.3273   3
  -2  14   0 429.757 17.1502   3
  -2  14   0 417.372 18.1652   2
   2  14   0 454.985 15.6558   2
   2  14   0 443.108 15.1350   2
  -3 -14   0 -0.6928 1.62426   3
   3 -14   0 0.06628 1.54815   3
   3  14   0 0.33714 0.65075   2
   3  14   0 0.90720 0.61270   2
  -3  14   0 1.58451 2.45233   2
  -4 -14   0 277.972 12.1116   3
  -4  14   0 313.328 15.1618   2
   4 -14   0 294.428 13.7837   3
  -5 -14   0 -2.5743 1.26684   3
  -5  14   0 1.14046 3.12935   2
   5 -14   0 -1.3236 1.59471   3
  -6 -14   0 20.6579 2.96146   3
  -6  14   0 26.7783 5.59596   2
  -7  14   0 -1.3594 3.28093   2
  -7 -14   0 0.44059 1.42194   3
  -8 -14   0 16.2023 2.65598   3
   8 -14   0 15.8871 3.31260   3
  -8  14   0 25.1771 5.41201   2
  -9 -14   0 -0.8110 1.40440   3
   9 -14   0 -0.5535 2.19393   3
  -9  14   0 -1.5048 2.66448   2
  10 -14   0 130.441 7.96659   3
 -10  14   0 121.805 11.2745   2
   0 -15   0 2.75950 1.82767   3
   0  15   0 0.96079 1.51653   3
   1 -15   0 2.94506 1.89124   3
  -1 -15   0 -0.3607 1.37479   3
  -1  15   0 -0.0093 1.65639   3
  -1  15   0 0.16034 1.20634   2
   1  15   0 -0.1484 1.10557   2
  -2  15   0 14.3415 3.10473   3
  -2  15   0 23.7910 4.11238   2
   2 -15   0 14.2057 3.10639   3
   2  15   0 17.9033 2.01458   2
  -2 -15   0 18.3919 2.88157   3
   2  15   0 17.0031 2.23945   2
   3  15   0 0.13754 0.63623   2
  -3  15   0 -0.0469 1.63495   2
   3 -15   0 0.32015 1.78095   3
  -3 -15   0 -0.2315 1.32177   3
   3  15   0 0.34829 0.59738   2
  -4  15   0 66.3786 6.57656   2
  -4 -15   0 65.7057 4.91857   3
  -5 -15   0 -0.0861 1.69414   3
  -5  15   0 -4.0927 1.57593   2
  -6  15   0 920.169 36.5424   2
   6 -15   0 953.457 34.0903   3
  -6 -15   0 934.577 32.0411   3
  -7 -15   0 -0.4553 1.30622   3
  -7  15   0 2.20675 2.75134   2
   7 -15   0 5.00188 2.80899   3
  -8 -15   0 209.551 9.65166   3
  -8  15   0 211.047 14.1721   2
   8 -15   0 209.007 11.9246   3
  -9 -15   0 -0.0387 1.88471   3
   9 -15   0 -2.0904 2.77264   3
   0 -16   0 1.40939 2.22623   3
   0  16   0 2.82753 1.83962   2
  -1 -16   0 2.33904 1.69914   3
  -1  16   0 0.04753 1.12412   3
   1  16   0 0.95380 1.29708   2
   1 -16   0 1.19033 2.62967   3
  -1  16   0 -0.4653 1.76857   2
   2  16   0 4.24311 1.30812   2
   2 -16   0 1.88785 2.63888   3
   2  16   0 4.38254 1.32662   2
  -2 -16   0 5.20244 2.05028   3
  -2  16   0 2.88152 2.55169   2
   3  16   0 0.36293 0.61736   2
   3  16   0 0.50127 0.64465   2
  -3 -16   0 -0.3751 2.11507   3
  -3  16   0 0.59700 1.87684   2
   3 -16   0 -1.8961 2.53870   3
  -4 -16   0 605.112 22.3559   3
  -4  16   0 583.162 24.9829   2
  -5  16   0 2.62692 3.30835   2
  -5 -16   0 3.67220 2.13837   3
  -6  16   0 206.768 13.7726   2
  -6 -16   0 222.438 10.3736   3
  -7  16   0 -1.3038 3.47547   2
  -7 -16   0 0.08960 1.65143   3
  -8 -16   0 33.6176 3.79919   3
  -8  16   0 29.5829 6.59492   2
   8 -16   0 19.3512 4.31685   3
   9 -16   0 1.71709 2.69931   3
  -9 -16   0 0.37984 1.79029   3
   0 -17   0 3.37950 2.68456   3
   0  17   0 -0.8182 1.65881   3
   0  17   0 1.31696 1.48795   2
   1  17   0 2.72297 1.32363   2
   1 -17   0 -0.9406 1.45414   3
   1  17   0 1.24744 1.35661   2
  -1 -17   0 1.60833 2.59658   3
  -1  17   0 -1.3136 1.60053   2
   2  17   0 22.3554 2.33676   2
   2  17   0 17.7279 1.96576   2
   2 -17   0 14.6096 3.21461   3
  -2  17   0 17.9121 3.66346   2
   3  17   0 0.10907 0.55530   2
  -3  17   0 0.06938 2.50876   2
   3  17   0 0.97372 0.59962   2
  -4  17   0 13.2336 4.27004   2
  -4 -17   0 6.78426 2.81396   3
  -5 -17   0 1.05332 2.08521   3
  -5  17   0 1.73471 2.29484   2
  -6 -17   0 40.0336 4.47206   3
  -6  17   0 45.9354 6.53946   2
  -7  17   0 -2.3149 2.31606   2
   8 -17   0 85.8220 7.85086   3
  -8 -17   0 87.3712 6.26851   3
  -8  17   0 91.9339 11.2006   2
   0  18   0 2.53765 1.92587   2
   0 -18   0 -0.9108 1.75643   3
   1  18   0 1.72841 1.26205   2
  -1 -18   0 -1.2360 2.28522   3
  -1  18   0 -1.0393 1.16310   2
   1 -18   0 0.29646 2.64496   3
  -2  18   0 48.3888 5.25025   2
   2  18   0 42.7461 3.14527   2
  -2 -18   0 55.4215 5.81694   3
   2  18   0 46.7031 3.38697   2
   2 -18   0 51.3771 5.45603   3
  -3  18   0 0.22706 2.89803   2
   3 -18   0 -0.2306 2.03841   3
  -3 -18   0 -0.0004 1.64875   3
  -4 -18   0 34.4768 4.11317   3
  -4  18   0 29.6570 4.96889   2
  -5  18   0 -0.4144 3.16096   2
  -5 -18   0 -0.2795 1.56647   3
  -6 -18   0 441.860 18.3191   3
  -6  18   0 445.460 22.2510   2
  -7 -18   0 -3.4130 1.92294   3
   0  19   0 3.43165 2.01944   2
   0 -19   0 4.61935 2.31417   3
   1 -19   0 1.23503 2.73586   3
  -1 -19   0 -4.4451 2.16371   3
   1  19   0 1.06010 1.50960   2
  -1  19   0 -2.2826 1.28084   2
   1  19   0 -0.4229 1.19640   2
  -2 -19   0 236.983 12.4790   3
   2  19   0 228.330 9.26658   2
  -2  19   0 212.088 12.0554   2
  -3  19   0 5.71672 3.40525   2
  -3 -19   0 5.50191 2.89935   3
   4 -19   0 350.486 17.0672   3
  -4 -19   0 363.680 16.2675   3
  -4  19   0 351.524 18.1627   2
  -5 -19   0 1.44391 2.43030   3
  -5  19   0 5.67743 4.05319   2
  -6 -19   0 50.7549 5.02768   3
  -6  19   0 52.1300 6.96286   2
  -7 -19   0 -0.3208 2.13515   3
  -7  19   0 4.06881 3.79059   2
   0  20   0 43.7143 4.73903   2
   0 -20   0 51.3059 6.28914   3
   1  20   0 1.01454 1.46662   2
  -1 -20   0 2.23893 2.86084   3
   1 -20   0 2.90017 2.33443   3
  -1  20   0 0.37765 2.24044   2
   1  20   0 0.97886 1.32724   2
  -2 -20   0 152.273 10.2543   3
   2 -20   0 167.563 10.6591   3
  -2  20   0 167.785 10.3344   2
  -3 -20   0 1.54367 2.86279   3
  -3  20   0 -0.2000 1.95768   2
  -4  20   0 62.2849 7.68864   2
  -4 -20   0 59.2313 6.30515   3
   4 -20   0 63.2107 6.72669   3
  -5  20   0 -2.6623 2.27288   2
  -5 -20   0 1.84821 1.84047   3
  -6  20   0 33.2166 6.62893   2
  -6 -20   0 36.7775 5.00420   3
   0  21   0 2.44460 2.04791   2
   0 -21   0 0.79236 2.97447   3
   1 -21   0 6.14112 3.80989   3
  -1  21   0 1.11760 2.40829   2
   1  21   0 3.41256 1.81478   2
  -1 -21   0 -2.9015 2.35401   3
   1  21   0 -1.8077 1.60041   2
  -2  21   0 32.1747 4.84740   2
   2  21   0 40.0425 2.99661   2
  -2 -21   0 32.1911 5.45944   3
  -3 -21   0 1.12459 2.72089   3
  -3  21   0 1.34681 2.24236   2
  -4 -21   0 234.658 12.8379   3
  -4  21   0 241.366 14.7713   2
   0 -22   0 143.045 10.4457   3
   0  22   0 126.876 8.08917   2
   1  22   0 2.81473 1.62185   2
   1 -22   0 -1.8778 1.84136   3
  -1 -22   0 -1.3354 3.96761   3
  -1  22   0 0.68694 2.45675   2
  -2  22   0 -0.1973 1.81642   2
   2  22   0 2.18551 1.35446   2
  -3  22   0 1.37589 2.28140   2
   3 -22   0 -1.0127 3.05839   3
   1   0   1 1.58764 0.30861   3
   1   0   1 1.84273 0.44759   2
  -1   0  -1 0.25729 0.17895   3
  -1   0  -1 0.60868 0.29082   2
  -2   0  -1 0.35321 0.39442   3
   2   0   1 0.25188 0.51053   2
  -2   0  -1 1.48176 0.81099   2
  -2   0   1 -0.0207 0.46339   2
  -3   0  -1 0.80387 0.91904   2
   3   0   1 1.24499 0.91058   2
  -3   0   1 1.10293 0.69736   2
  -3   0  -1 0.17330 0.37846   3
  -4   0   1 7.14500 1.88850   2
  -4   0  -1 9.56099 1.92832   2
  -4   0  -1 3.23596 0.81873   3
   4   0   1 4.54381 1.37420   2
  -5   0   1 0.26351 0.48561   3
  -5   0  -1 -0.4309 0.57072   3
  -5   0  -1 4.10855 1.40946   2
  -5   0   1 0.84730 1.34096   2
   5   0   1 0.89926 1.02644   2
  -6   0  -1 2.45936 1.13550   3
  -6   0   1 2.33671 1.58799   2
   6   0   1 3.84166 2.13817   2
  -6   0  -1 1.09918 1.52345   2
  -7   0  -1 1.16473 0.98992   3
  -7   0   1 1.48997 2.14060   2
  -7   0   1 -0.6508 0.82893   3
  -7   0  -1 1.70807 2.10061   2
  -8   0   1 6.18883 3.02594   2
  -8   0  -1 3.58490 1.57973   3
  -8   0  -1 3.67354 3.07401   2
  -8   0   1 1.38317 1.18282   3
  -9   0   1 0.16578 0.96586   3
  -9   0  -1 0.60557 1.70639   2
  -9   0   1 -0.1869 2.30887   2
  -9   0  -1 0.71108 1.30734   3
 -10   0  -1 1.02000 2.14178   2
 -10   0  -1 -0.1964 1.43064   3
 -10   0   1 5.15795 1.59304   3
 -10   0   1 5.02294 3.40449   2
 -11   0  -1 3.71549 2.74319   2
 -11   0  -1 1.48465 1.91545   3
 -11   0   1 0.39674 3.05167   2
 -11   0   1 -0.5341 1.63253   3
 -12   0   1 -3.1505 1.75228   2
 -12   0  -1 0.49479 1.92626   3
   1  -1   1 1894.02 63.2759   1
  -1  -1  -1 1771.59 60.4756   1
  -1   1   1 1630.38 61.3048   1
   1  -1  -1 1877.35 62.4169   1
  -1   1  -1 1791.84 63.0051   1
   2  -1   1 2557.44 98.2642   1
  -2   1   1 2776.04 97.9275   1
  -2  -1  -1 2909.33 96.0346   1
  -2  -1   1 2948.70 89.7667   1
   2  -1  -1 2839.81 98.1414   1
  -2   1  -1 3213.26 101.469   1
   2   1   1 2929.14 96.2900   1
   3  -1   1 1239.03 55.2226   1
  -3   1   1 1457.00 55.7743   1
   3   1  -1 1363.64 47.3493   1
  -3  -1  -1 1432.99 53.1102   1
   3  -1  -1 1381.00 54.8213   1
   3   1   1 1371.88 52.6835   1
  -3   1  -1 1397.84 57.3907   1
  -3  -1   1 1308.00 47.4882   1
   4  -1   1 1615.09 51.3120   2
   4   1   1 1573.25 50.7909   2
  -5   1   1 26.5198 1.85555   3
   5  -1   1 23.8408 2.80983   2
  -5  -1  -1 24.4914 1.73359   3
  -5   1   1 31.9901 3.11567   2
  -5  -1  -1 26.7390 2.72271   2
  -5   1  -1 26.4282 2.12101   3
   5   1   1 27.7153 2.81343   2
  -5   1  -1 34.1325 3.47000   2
  -6   1   1 5.45598 1.98880   2
  -6   1   1 9.98684 1.47019   3
   6  -1   1 8.36383 2.56935   2
  -6  -1  -1 7.35873 1.38193   3
  -6   1  -1 12.5859 1.76168   3
  -6  -1   1 8.62339 2.37240   2
  -6  -1   1 7.80802 1.02799   3
  -6   1  -1 8.06609 2.57366   2
   6   1   1 6.39518 1.88676   2
  -7   1   1 1845.33 58.3991   3
  -7  -1  -1 1850.12 58.4054   3
  -7   1   1 1863.79 61.5880   2
  -7  -1  -1 1907.87 61.0422   2
   7   1   1 1825.65 61.1207   2
  -7  -1   1 1824.96 57.7620   3
  -7   1  -1 1939.82 60.0294   3
  -7   1  -1 1889.20 61.6057   2
  -7  -1   1 1841.82 60.8897   2
  -8  -1  -1 341.639 14.7622   2
  -8  -1  -1 322.993 12.3008   3
  -8   1   1 308.252 14.8773   2
  -8   1  -1 333.691 12.7417   3
  -8   1  -1 345.593 15.5675   2
  -8  -1   1 332.165 14.8421   2
  -8  -1   1 323.217 11.8413   3
  -9   1   1 0.83978 1.18553   3
  -9   1   1 -0.2802 1.50880   2
  -9  -1  -1 -0.0808 1.60483   2
  -9  -1  -1 0.48822 1.10224   3
  -9   1  -1 1.09997 1.35106   3
  -9  -1   1 0.04038 1.05490   3
  -9  -1   1 -0.1402 1.61253   2
  -9   1  -1 -1.2029 1.29234   2
 -10  -1  -1 -0.8558 1.25599   3
 -10   1   1 3.12704 3.54218   2
 -10  -1  -1 1.15610 2.17116   2
 -10   1   1 1.37075 1.56672   3
 -10  -1   1 0.10876 1.36668   3
 -10   1  -1 -0.0976 2.16982   2
 -10   1  -1 0.63755 1.59265   3
 -10  -1   1 6.10407 3.22301   2
 -11   1   1 892.374 30.3169   3
 -11   1   1 885.223 34.0731   2
 -11  -1  -1 904.722 33.7061   2
 -11  -1  -1 835.735 29.9883   3
 -11  -1   1 879.733 33.5618   2
 -11   1  -1 838.393 33.7048   2
 -11   1  -1 847.091 30.5921   3
 -11  -1   1 854.597 29.5592   3
 -12   1   1 10.7185 2.68652   3
 -12  -1  -1 12.4363 2.65179   3
 -12   1   1 17.1194 4.77430   2
 -12  -1   1 8.07175 2.31379   3
 -12  -1   1 11.8181 4.10354   2
   0  -2   1 216.317 7.18007   2
   0   2   1 232.814 7.27786   3
   0   2  -1 213.424 7.16387   2
   1  -2   1 307.183 10.6787   2
   1  -2   1 318.372 10.3924   3
  -1   2   1 337.727 10.3783   3
  -1   2  -1 297.474 10.6483   2
  -1   2  -1 314.051 10.3846   3
   2  -2   1 674.301 21.8765   2
  -2   2  -1 646.867 21.7977   2
  -3   2   1 12.4857 1.69333   2
  -3   2   1 13.2923 1.24981   3
   3  -2   1 13.5476 1.93213   2
  -3  -2  -1 16.0573 1.60161   2
   3  -2   1 15.7326 1.36817   3
  -3  -2   1 15.6547 1.48883   2
   3  -2  -1 14.1849 1.05039   3
   3   2   1 12.5650 1.39098   2
  -3   2  -1 14.7466 1.33319   3
  -3   2  -1 15.1807 1.84647   2
  -4   2   1 23.9931 1.88707   3
  -4   2   1 27.0325 2.76391   2
   4  -2   1 25.3426 1.69717   3
  -4  -2  -1 25.7034 2.28162   2
  -4  -2   1 25.0506 2.19236   2
  -4   2  -1 28.1955 2.14521   3
  -4   2  -1 25.1131 2.72100   2
   4   2   1 26.9252 2.34626   2
  -5  -2  -1 711.544 24.0536   2
  -5   2   1 699.792 22.7757   3
   5  -2   1 681.022 24.8942   2
  -5   2   1 696.649 24.9515   2
  -5  -2   1 713.612 23.9661   2
  -5   2  -1 717.560 23.1019   3
  -5   2  -1 638.132 26.1546   2
   5   2   1 715.740 24.2183   2
  -6   2   1 1341.48 45.0435   2
  -6   2   1 1333.76 42.3501   3
  -6  -2  -1 1317.62 43.9115   2
  -6   2  -1 1336.78 42.6511   3
  -6   2  -1 1384.47 45.1870   2
   6   2   1 1285.71 44.0463   2
  -6  -2   1 1343.20 43.9310   2
  -7  -2  -1 548.651 20.4439   2
  -7  -2  -1 533.999 18.1104   3
  -7   2   1 537.496 21.5156   2
  -7   2  -1 539.815 18.9505   3
  -7  -2   1 548.672 17.3460   3
  -7  -2   1 547.076 20.4579   2
   7   2   1 532.329 20.6716   2
  -7   2  -1 526.078 21.3743   2
  -8   2   1 299.811 12.0294   3
  -8  -2  -1 322.041 14.1430   2
  -8  -2  -1 305.547 11.6048   3
  -8   2   1 328.097 15.2767   2
  -8   2  -1 301.721 12.2892   3
  -8  -2   1 308.620 11.0455   3
  -8  -2   1 303.700 13.7248   2
  -8   2  -1 339.046 15.2548   2
  -9   2   1 5.08230 2.65909   2
  -9   2   1 7.89737 1.67054   3
  -9  -2  -1 6.26336 1.81979   3
  -9  -2  -1 4.74692 2.68841   2
  -9  -2   1 6.33269 1.33898   3
  -9   2  -1 10.9977 3.16829   2
  -9  -2   1 8.41306 3.06432   2
  -9   2  -1 8.38433 2.00247   3
 -10   2   1 34.9901 3.78806   3
 -10   2   1 44.8347 7.66414   2
 -10  -2  -1 34.0627 3.40459   3
 -10  -2  -1 40.7651 5.64449   2
 -10   2  -1 39.1484 4.02993   3
 -10  -2   1 40.8664 3.83459   3
 -10   2  -1 30.2620 5.06312   2
 -10  -2   1 30.0724 5.17419   2
 -11   2   1 41.8130 6.06997   2
 -11  -2  -1 49.8004 4.47556   3
 -11   2   1 45.6082 4.10176   3
 -11  -2  -1 48.3417 6.32628   2
 -11  -2   1 41.7224 3.89985   3
 -11   2  -1 41.2799 6.95678   2
 -11   2  -1 41.3306 4.66492   3
 -12   2  -1 185.488 12.8951   2
 -12  -2   1 196.719 12.2063   2
 -12  -2   1 198.549 9.20690   3
   0  -3  -1 0.37845 0.48615   3
   0   3   1 0.24415 0.34634   3
   0  -3   1 0.35072 0.50170   3
   0   3  -1 0.58848 0.41732   2
   0   3  -1 0.26908 0.44085   3
  -1   3   1 254.492 8.62969   3
  -1  -3  -1 237.386 8.13225   2
   1  -3   1 252.250 8.66550   3
   1  -3   1 231.856 8.82299   2
   1  -3  -1 266.624 8.69558   3
  -1  -3   1 245.547 7.89284   3
   1   3   1 256.229 8.19287   2
  -1   3  -1 240.974 8.60352   3
  -1   3  -1 257.208 8.95070   2
   2   3  -1 2838.65 94.3541   1
  -2   3   1 2988.39 108.135   1
  -2  -3  -1 2856.59 99.2985   1
   2   3   1 2931.93 99.4157   1
  -2  -3   1 2865.20 94.8471   1
   2  -3  -1 3108.64 108.741   1
   3  -3   1 182.009 6.71868   3
  -3  -3  -1 173.718 6.62026   2
  -3   3   1 174.141 6.65687   3
  -3   3   1 167.131 7.71981   2
   3  -3   1 164.260 7.59421   2
   3   3   1 177.582 6.76000   2
  -3   3  -1 173.199 6.80324   3
   3  -3  -1 171.705 6.41821   3
  -3  -3   1 172.553 6.42872   2
  -3   3  -1 180.394 7.77032   2
   4  -3   1 59.2944 4.33698   2
  -4   3   1 68.1000 3.52100   3
  -4   3   1 69.3162 4.60615   2
   4  -3   1 70.6348 3.41855   3
  -4  -3  -1 62.9973 3.66691   2
   4   3   1 65.3118 3.80274   2
  -4  -3   1 67.0702 3.62293   2
  -4   3  -1 63.9154 4.44738   2
  -4   3  -1 68.4404 3.66088   3
   4  -3  -1 66.5633 3.04894   3
  -5   3   1 916.187 32.2950   2
  -5  -3  -1 941.074 30.8208   2
  -5   3   1 911.747 30.1125   3
   5  -3   1 941.081 29.5089   3
   5   3   1 913.237 30.9613   2
   5  -3  -1 927.009 28.6598   3
  -5   3  -1 916.599 32.2064   2
  -5   3  -1 951.568 30.4166   3
  -5  -3   1 954.266 30.7637   2
  -6  -3  -1 121.703 6.52478   2
  -6   3   1 112.000 7.25081   2
  -6   3  -1 130.470 5.98920   3
  -6  -3   1 130.446 6.58468   2
  -6   3  -1 112.405 7.50755   2
   6   3   1 117.011 6.61325   2
  -7   3   1 798.021 27.1012   3
  -7  -3  -1 830.678 28.4360   2
  -7   3   1 753.909 29.6187   2
  -7  -3   1 817.010 28.3460   2
  -7   3  -1 800.724 29.9115   2
   7   3   1 818.934 28.7011   2
  -7   3  -1 834.323 27.4528   3
  -8  -3  -1 44.4849 3.01981   3
  -8   3   1 54.6207 6.13309   2
  -8  -3  -1 49.4673 4.79620   2
  -8   3   1 47.3633 3.77369   3
  -8  -3   1 45.9318 2.51400   3
  -8   3  -1 46.6041 5.24708   2
  -8  -3   1 40.9038 4.62689   2
  -8   3  -1 42.7335 3.60047   3
  -9  -3  -1 130.473 8.02153   2
  -9  -3  -1 122.552 6.12937   3
  -9   3   1 129.440 6.77907   3
  -9   3   1 130.116 9.21110   2
  -9  -3   1 127.246 7.90497   2
  -9   3  -1 141.956 9.47460   2
  -9  -3   1 133.888 5.76052   3
  -9   3  -1 129.586 7.01912   3
 -10   3   1 28.3080 3.14246   3
 -10   3   1 20.6575 4.37138   2
 -10  -3  -1 20.9526 2.71394   3
 -10  -3  -1 26.1265 4.06541   2
 -10  -3   1 25.5773 2.47620   3
 -10  -3   1 27.0663 3.92511   2
 -10   3  -1 25.7557 3.64903   3
 -10   3  -1 27.9122 5.41537   2
 -11  -3  -1 343.128 16.3526   2
 -11   3   1 321.734 17.6969   2
 -11  -3  -1 316.651 13.2970   3
 -11   3   1 327.898 14.2969   3
 -11  -3   1 328.951 16.0637   2
 -11   3  -1 350.849 18.0068   2
 -11  -3   1 334.492 12.9519   3
 -12  -3  -1 29.6222 4.72404   2
 -12   3   1 28.7077 5.53616   2
 -12  -3  -1 18.4239 3.23468   3
 -12  -3   1 26.8608 5.02371   2
 -12   3  -1 31.8424 5.60025   2
 -12  -3   1 31.0070 3.36149   3
   0   4   1 846.613 40.8767   1
   0  -4  -1 842.010 41.1154   1
   0   4  -1 839.860 40.6798   1
   0  -4   1 922.953 41.4889   1
   1   4  -1 140.996 4.58186   2
  -1   4   1 135.338 5.47544   3
  -1  -4  -1 142.206 5.14385   3
   1  -4   1 131.857 5.50018   3
   1   4   1 142.727 5.01227   2
  -1   4  -1 140.974 5.54089   3
  -1  -4   1 145.627 4.97374   3
   1  -4  -1 152.930 5.65470   3
  -1   4  -1 135.404 5.77658   2
   2  -4   1 1051.98 52.1808   1
   2   4  -1 1057.39 41.3885   1
  -2   4   1 1043.42 59.6819   1
  -2  -4  -1 1037.40 44.4465   1
   2  -4  -1 1042.98 51.8660   1
  -2   4  -1 1050.83 52.5712   1
   2   4   1 1060.78 44.6894   1
  -2  -4   1 1089.82 42.1839   1
   3  -4   1 306.291 11.2866   3
  -3   4   1 326.025 11.4086   3
   3   4  -1 308.133 10.6176   2
  -3  -4  -1 316.856 10.8740   2
  -3   4   1 315.335 12.4833   2
   3  -4  -1 326.454 11.2254   3
  -3  -4   1 307.245 10.5334   2
  -3   4  -1 313.396 11.4738   3
   3   4   1 322.700 11.0150   2
  -3   4  -1 343.701 12.6479   2
   4  -4   1 3.76300 1.18589   3
  -4   4   1 3.83272 1.84813   2
  -4   4   1 6.71595 1.36631   3
  -4  -4  -1 5.21841 1.17021   2
  -4   4  -1 3.07747 1.48796   2
  -4   4  -1 3.83644 1.10504   3
   4   4   1 3.09214 1.11310   2
   4  -4  -1 3.42413 0.98291   3
  -4  -4   1 3.45713 0.94270   2
  -5  -4  -1 483.835 16.8788   2
   5  -4   1 488.637 16.3305   3
  -5   4   1 412.715 18.1784   2
  -5  -4   1 489.505 16.7382   2
  -5   4  -1 484.148 18.7559   2
  -5   4  -1 507.673 17.0660   3
   5   4   1 466.242 17.0307   2
   5  -4  -1 485.261 15.8775   3
  -6   4   1 119.434 5.79306   3
   6  -4   1 108.863 4.81818   3
  -6  -4  -1 110.588 6.01175   2
  -6   4   1 112.453 7.56962   2
  -6   4  -1 116.356 5.89819   3
  -6  -4   1 109.961 5.87192   2
  -6   4  -1 107.104 7.37458   2
   6  -4  -1 108.319 3.94082   3
   6   4   1 106.581 6.07874   2
  -7   4   1 11.5203 1.89033   3
  -7  -4  -1 12.4341 2.26267   2
  -7   4   1 15.1871 3.59425   2
  -7   4  -1 14.2202 3.04299   2
  -7   4  -1 12.9849 2.28626   3
   7   4   1 15.3454 2.79953   2
  -7  -4   1 14.2884 2.24285   2
  -8  -4  -1 876.820 30.8870   2
  -8   4   1 861.986 29.9078   3
  -8   4   1 880.607 33.0899   2
  -8   4  -1 890.063 30.1811   3
  -8   4  -1 874.308 32.9471   2
  -8  -4   1 879.020 30.7749   2
  -9  -4  -1 365.744 13.6846   3
  -9  -4  -1 354.823 15.6451   2
  -9   4   1 386.780 18.2844   2
  -9   4   1 380.055 15.0245   3
  -9  -4   1 381.438 15.9582   2
  -9   4  -1 350.176 15.0642   3
  -9   4  -1 398.532 18.3580   2
  -9  -4   1 370.709 12.9249   3
 -10   4   1 53.7007 6.37100   2
 -10   4   1 45.9442 4.52634   3
 -10  -4  -1 45.4464 5.23508   2
 -10  -4  -1 46.1754 3.61130   3
 -10  -4   1 47.0668 5.29449   2
 -10   4  -1 43.7348 4.55566   3
 -10   4  -1 44.5932 5.98822   2
 -10  -4   1 44.7348 3.24304   3
 -11   4   1 -1.1279 2.28842   2
 -11  -4  -1 0.34179 1.83609   3
 -11  -4  -1 4.26105 3.09567   2
 -11  -4   1 7.00065 2.62381   2
 -11  -4   1 2.72899 1.57516   3
 -11   4  -1 1.82252 2.75162   2
 -12  -4  -1 32.4344 5.59926   2
 -12  -4  -1 23.4685 3.42991   3
 -12  -4   1 32.9278 5.36889   2
 -12  -4   1 26.7603 3.37686   3
   0   5   1 -0.1907 0.56609   3
   0   5  -1 0.23915 0.51728   2
   0  -5   1 0.96811 0.75130   3
   0  -5  -1 0.83686 0.52969   3
   0   5  -1 0.43621 0.41061   3
   1   5  -1 108.923 3.85984   2
  -1  -5  -1 112.167 4.37616   3
  -1   5   1 109.970 4.71093   3
   1  -5   1 106.491 4.75859   3
   1   5   1 112.720 4.17412   2
   1  -5  -1 106.483 4.81707   3
  -1   5  -1 99.2527 4.88086   2
  -1  -5   1 112.176 4.25639   3
  -1   5  -1 107.118 4.76370   3
  -2   5   1 4317.69 165.911   1
   2   5  -1 4316.24 149.901   1
   2  -5   1 4497.76 163.526   1
  -2  -5  -1 4605.31 154.023   1
   2  -5  -1 4514.43 163.817   1
  -2  -5   1 4336.46 150.488   1
   2   5   1 4461.42 153.153   1
  -2   5  -1 4959.10 167.464   1
   3  -5   1 2824.90 113.961   1
  -3  -5  -1 2677.59 99.4947   1
   3   5  -1 2715.83 95.0517   1
  -3   5   1 2727.91 113.197   1
   3   5   1 2724.07 99.4157   1
   3  -5  -1 2908.55 114.456   1
  -3   5  -1 2888.83 115.346   1
  -3  -5   1 2754.70 95.8269   1
   4  -5   1 3064.52 125.196   1
  -4  -5  -1 3161.49 110.274   1
  -4  -5  -1 2968.99 108.185   1
  -4   5   1 3152.02 126.117   1
  -4   5  -1 2903.17 124.727   1
   4  -5  -1 3037.12 124.132   1
  -4  -5   1 3012.58 101.201   1
  -5   5   1 635.557 21.7080   3
  -5   5   1 644.669 23.7954   2
   5  -5   1 625.532 21.2719   3
  -5  -5  -1 654.985 21.3433   2
   5  -5  -1 622.198 20.9442   3
  -5  -5   1 638.096 21.0375   2
  -5   5  -1 617.458 21.7649   3
  -5   5  -1 605.366 23.4096   2
   5   5   1 628.068 21.5325   2
  -6   5   1 68.7735 5.71088   2
  -6  -5  -1 67.5377 4.32688   2
  -6   5   1 69.1108 4.44109   3
   6  -5   1 69.3324 3.93664   3
  -6   5  -1 70.2428 5.70911   2
  -6  -5   1 67.4057 4.15681   2
  -6   5  -1 62.2565 4.24698   3
   6  -5  -1 67.8783 3.63784   3
  -7  -5  -1 653.870 24.5090   2
  -7   5   1 645.130 22.9628   3
  -7   5   1 625.798 25.4418   2
   7  -5   1 657.357 21.2416   3
  -7   5  -1 667.062 23.2628   3
  -7   5  -1 671.376 25.8176   2
  -7  -5   1 667.385 22.9925   2
   7   5   1 625.828 23.3307   2
  -8   5   1 177.417 11.1972   2
  -8  -5  -1 181.002 9.12654   2
  -8   5   1 177.009 8.83061   3
  -8   5  -1 196.235 9.12127   3
  -8   5  -1 184.917 11.3549   2
  -8  -5   1 188.188 8.93999   2
  -9  -5  -1 120.797 7.36675   2
  -9  -5  -1 125.715 5.96241   3
  -9   5  -1 130.167 10.9185   2
  -9   5  -1 122.693 7.41292   3
  -9  -5   1 120.252 7.44320   2
 -10  -5  -1 139.982 8.57261   2
 -10   5   1 120.236 7.66307   3
 -10   5   1 120.764 9.73210   2
 -10  -5  -1 136.709 7.44770   3
 -10   5  -1 107.941 9.33361   2
 -10  -5   1 151.024 8.67401   2
 -10  -5   1 134.011 5.96898   3
 -11  -5  -1 323.669 13.4050   3
 -11   5   1 342.523 18.6122   2
 -11  -5  -1 329.277 15.6942   2
 -11  -5   1 340.464 15.6828   2
 -11   5  -1 366.071 18.9127   2
 -12   5   1 -1.1123 2.68868   2
 -12  -5  -1 -0.0110 1.86335   2
 -12  -5   1 3.93018 2.36479   2
 -12   5  -1 2.29310 2.91886   2
   0  -6  -1 9741.05 325.270   1
   0  -6   1 9999.99 324.876   1
  -1   6   1 92.8882 4.35713   3
   1   6  -1 84.1331 3.48453   3
  -1  -6  -1 86.8672 3.96832   3
   1  -6   1 83.0778 4.26796   3
   1   6  -1 89.9755 3.48020   2
  -1   6  -1 91.9495 4.29148   3
   1  -6  -1 84.7588 4.28665   3
  -1  -6   1 88.7594 3.89334   3
  -1   6  -1 88.7985 4.53607   2
  -2   6   1 320.051 11.8318   3
   2  -6   1 310.765 11.7509   3
   2  -6  -1 318.421 11.7591   3
  -2  -6   1 326.585 10.6448   3
  -2   6  -1 335.569 12.5050   2
   2   6   1 322.787 10.6163   2
  -2   6  -1 297.598 12.3350   3
  -3  -6  -1 2383.40 91.0488   1
   3   6  -1 2378.32 87.0608   1
   3  -6   1 2386.35 104.465   1
  -3   6   1 2797.42 109.393   1
   3   6   1 2345.90 90.4998   1
  -3  -6   1 2238.88 86.8248   1
   3  -6  -1 2187.86 102.099   1
  -3   6  -1 2372.04 105.213   1
  -4   6   1 778.349 26.1322   3
   4  -6   1 765.219 25.9101   3
  -4  -6  -1 755.448 24.8824   2
  -4   6   1 800.976 27.8569   2
   4  -6  -1 788.430 25.8172   3
  -4  -6   1 781.495 24.4755   2
   4   6   1 754.370 25.1168   2
  -4   6  -1 741.341 27.4500   2
  -4   6  -1 812.205 26.3617   3
  -5   6   1 25.2383 2.76546   3
   5  -6   1 26.2337 2.72912   3
  -5  -6  -1 22.8984 2.14185   2
  -5   6   1 18.6278 3.05222   2
  -5  -6   1 24.9224 1.95794   2
  -5   6  -1 16.1003 3.22664   2
   5  -6  -1 23.1550 2.41936   3
  -5   6  -1 22.2305 2.48609   3
   5   6   1 26.7917 2.37465   2
  -6  -6  -1 371.388 13.2833   2
   6  -6   1 361.837 13.2263   3
  -6   6   1 355.748 15.8946   2
  -6   6   1 355.347 13.8820   3
  -6   6  -1 342.469 13.8394   3
   6   6   1 336.388 13.3894   2
   6  -6  -1 359.297 12.8730   3
  -6  -6   1 365.207 12.9760   2
  -6   6  -1 332.083 15.5466   2
  -7  -6  -1 673.334 23.5693   2
  -7   6   1 643.908 23.9392   3
   7  -6   1 706.864 22.7906   3
  -7   6   1 679.531 26.8146   2
  -7   6  -1 650.857 26.3732   2
   7   6   1 660.045 23.9129   2
  -7  -6   1 689.234 23.3926   2
  -7   6  -1 699.788 24.3680   3
  -8  -6  -1 23.1508 3.17758   2
  -8   6   1 30.8520 5.26861   2
  -8   6   1 21.4018 2.89934   3
   8  -6   1 21.4085 1.60247   3
  -8   6  -1 28.0738 4.23321   3
  -8   6  -1 18.6639 3.94330   2
  -8  -6   1 22.3467 3.03900   2
  -9  -6  -1 3.81761 2.18962   2
  -9   6   1 0.78366 2.23730   2
  -9   6   1 2.04184 2.01412   3
  -9  -6   1 3.56799 1.89429   2
  -9   6  -1 3.53898 3.27820   2
 -10  -6  -1 98.5748 6.92151   2
 -10   6   1 85.9694 9.13560   2
 -10  -6   1 94.9993 6.45763   2
 -10   6  -1 97.7530 8.74466   2
 -11  -6  -1 89.6062 5.66814   3
 -11   6   1 83.1099 8.60520   2
 -11  -6  -1 89.1765 7.17079   2
 -11  -6   1 94.4328 5.15480   3
 -11  -6   1 100.032 7.28458   2
 -11   6  -1 107.315 9.37602   2
 -12  -6  -1 94.2291 8.22196   2
 -12  -6   1 76.7110 7.01842   2
   0   7  -1 2.56181 0.75239   2
   0  -7  -1 -0.8136 0.75254   3
   0   7   1 0.75081 0.80794   3
   0   7  -1 1.68741 0.82136   3
   0  -7   1 -0.2842 0.89359   3
  -1  -7  -1 32.2361 2.24808   3
   1   7  -1 33.3745 1.86596   2
   1  -7   1 32.6569 2.55247   3
   1   7  -1 31.3720 1.89191   3
  -1   7  -1 28.4001 2.33895   3
  -1   7  -1 32.3896 2.59131   2
  -1  -7   1 33.4561 2.34151   3
   1  -7  -1 28.9794 2.43485   3
  -2  -7  -1 352.926 11.7365   3
   2  -7   1 332.750 12.5403   3
  -2   7   1 324.174 12.4160   3
   2   7  -1 344.311 10.5224   2
   2   7   1 335.874 11.2139   2
  -2   7  -1 322.027 12.4129   3
   2  -7  -1 339.002 12.5916   3
  -2   7  -1 329.595 13.0923   2
  -2  -7   1 338.018 11.4703   3
  -3  -7  -1 442.087 14.5853   2
   3  -7   1 456.364 16.2057   3
  -3   7   1 429.543 16.1204   3
  -3   7   1 472.186 17.4500   2
   3   7   1 430.018 14.6407   2
  -3   7  -1 458.298 16.2527   3
   3  -7  -1 461.905 16.1749   3
  -3   7  -1 431.549 17.0959   2
  -4   7   1 643.639 22.2105   3
  -4  -7  -1 634.865 20.5065   2
   4  -7   1 663.216 22.2154   3
  -4   7   1 643.827 23.7075   2
   4  -7  -1 648.478 21.8548   3
  -4   7  -1 578.563 23.1896   2
  -4  -7   1 635.254 19.9027   2
  -4   7  -1 625.058 22.1767   3
   4   7   1 625.961 20.7105   2
  -5   7   1 0.28037 0.94856   3
  -5  -7  -1 2.53567 0.97270   2
  -5   7   1 2.47468 1.64313   2
   5  -7   1 0.67472 1.48572   3
  -5   7  -1 1.53528 1.53941   2
  -5  -7   1 1.39745 0.67352   2
  -5   7  -1 1.49455 1.45541   3
   5  -7  -1 0.72945 1.32164   3
   5   7   1 1.87643 0.89315   2
  -6   7   1 187.561 10.5839   2
  -6  -7  -1 189.332 7.88951   2
   6  -7   1 197.446 8.51945   3
  -6   7   1 177.640 8.83105   3
  -6  -7   1 194.656 7.58209   2
   6   7   1 184.279 8.13575   2
  -6   7  -1 182.277 10.6578   2
  -6   7  -1 188.650 9.04797   3
   6  -7  -1 197.605 8.27240   3
  -7   7   1 8.45580 2.26005   3
  -7  -7  -1 5.30134 1.66090   2
   7  -7   1 5.28366 1.68226   3
  -7   7   1 11.0259 3.79034   2
   7  -7  -1 6.49951 1.50918   3
  -7   7  -1 6.61658 2.18268   3
   7   7   1 6.49649 1.83319   2
  -7   7  -1 2.01382 2.78786   2
  -7  -7   1 8.50074 1.70466   2
  -8   7   1 53.4997 6.07889   2
   8  -7   1 50.7655 3.38924   3
  -8  -7  -1 50.3228 4.16320   2
  -8   7   1 55.5357 4.90173   3
  -8   7  -1 44.2676 4.75512   3
  -8  -7   1 55.0389 4.14394   2
   8  -7  -1 55.8234 2.79826   3
  -8   7  -1 55.0290 6.11433   2
  -9  -7  -1 0.02562 1.11295   2
  -9   7   1 1.55122 3.35646   2
  -9  -7   1 2.53465 1.74841   2
  -9   7  -1 0.74531 2.39972   2
 -10   7   1 109.346 9.38456   2
 -10  -7  -1 98.4479 6.51261   2
 -10  -7   1 102.643 6.70788   2
 -10   7  -1 98.3272 9.54845   2
 -11  -7  -1 141.856 8.64167   2
 -11  -7  -1 131.794 6.99789   3
 -11   7  -1 152.277 11.4637   2
 -11  -7   1 132.113 6.48981   3
 -11  -7   1 143.304 8.51888   2
 -12   7   1 50.2479 7.27329   2
 -12  -7  -1 42.5589 5.61761   2
 -12  -7   1 67.4603 5.96868   2
 -12   7  -1 51.2338 7.14454   2
   0   8   1 1191.86 39.2123   3
   0   8  -1 1216.49 38.2871   3
   1  -8   1 122.773 5.85906   3
  -1   8   1 132.662 5.74867   3
  -1  -8  -1 118.554 5.39738   3
   1   8  -1 116.424 4.82751   3
   1   8  -1 119.463 4.84847   2
  -1   8  -1 110.747 5.81548   2
   1  -8  -1 115.037 5.85268   3
  -1   8  -1 117.833 5.55632   3
  -1  -8   1 113.098 5.28231   3
  -2  -8  -1 128.197 5.51596   3
   2   8  -1 126.013 4.40352   2
   2   8  -1 129.679 4.53512   2
  -2   8   1 124.357 6.08454   3
  -2   8  -1 130.847 6.19084   3
  -2   8  -1 128.462 6.77488   2
   2  -8  -1 122.739 6.96843   3
   2   8   1 132.611 5.03058   2
  -2  -8   1 131.378 5.45775   3
   3  -8   1 139.696 6.62382   3
  -3   8   1 121.121 6.43626   3
  -3   8   1 134.484 7.54332   2
  -3  -8   1 134.050 5.29017   3
  -3   8  -1 133.366 6.61098   3
   3   8   1 129.842 5.04993   2
   3  -8  -1 129.399 6.56438   3
  -3   8  -1 126.243 8.43465   2
   4  -8   1 1792.53 54.6877   3
  -4   8   1 1748.70 54.8256   3
  -4   8   1 1596.00 56.1094   2
  -4   8  -1 1655.98 54.6679   3
   4   8   1 1689.11 52.7898   2
  -4   8  -1 1708.39 56.2479   2
  -5   8   1 148.411 7.35349   3
  -5  -8  -1 132.145 5.67306   2
   5  -8   1 142.760 7.19560   3
  -5   8   1 135.025 8.49057   2
  -5   8  -1 145.892 8.58378   2
   5  -8  -1 143.313 6.91155   3
   5   8   1 133.712 5.93827   2
  -5   8  -1 141.135 7.32215   3
  -5  -8   1 144.254 5.25930   2
  -6   8   1 79.5042 5.51530   3
  -6   8   1 75.2934 6.48874   2
  -6  -8  -1 75.6064 4.08953   2
   6  -8   1 79.4840 5.18496   3
   6   8   1 75.2956 4.31847   2
  -6  -8   1 73.1911 3.69760   2
  -6   8  -1 77.0617 6.52083   2
  -6   8  -1 74.0236 5.47937   3
   7  -8   1 91.6164 6.41649   3
  -7   8   1 87.0133 7.78087   2
  -7   8   1 87.4422 6.04381   3
  -7  -8  -1 86.8541 4.84534   2
  -7   8  -1 85.5137 7.64237   2
  -7  -8   1 89.1922 4.55008   2
  -7   8  -1 89.0895 5.88908   3
   7  -8  -1 84.8042 4.90249   3
  -8   8   1 55.4947 5.21218   3
   8  -8   1 55.8415 4.13318   3
  -8  -8  -1 63.1538 5.10711   2
  -8  -8   1 64.4789 4.18230   2
   8  -8  -1 61.7705 3.82357   3
  -9   8   1 204.587 13.3114   2
  -9  -8  -1 206.877 9.51239   2
  -9   8  -1 188.471 12.4660   2
  -9  -8   1 200.619 9.13921   2
 -10  -8  -1 2.08658 1.95593   2
 -10   8   1 -0.9647 2.38250   2
 -10   8  -1 1.11718 2.54014   2
 -10  -8   1 0.39980 1.65084   2
 -11  -8  -1 144.844 7.55278   3
 -11  -8  -1 151.293 8.46206   2
 -11  -8   1 148.712 8.36025   2
 -12  -8  -1 2.30402 2.39247   2
 -12   8   1 -0.1354 2.76386   2
 -12  -8   1 2.18996 2.02029   2
 -12   8  -1 3.52144 3.20450   2
   0   9   1 2.61147 1.18445   3
   0   9  -1 1.18331 0.97689   2
   0   9  -1 0.91044 0.68816   3
   0  -9   1 0.35488 1.12786   3
   1  -9   1 210.140 9.00985   3
  -1  -9  -1 210.897 8.54943   3
  -1   9   1 220.770 8.74254   3
   1   9  -1 197.681 7.71753   2
   1   9  -1 213.842 7.78541   3
  -1  -9   1 200.930 8.34964   3
  -1   9  -1 199.073 8.88231   2
   1  -9  -1 207.824 8.99585   3
  -1   9  -1 197.478 8.51386   3
  -2  -9  -1 984.963 32.2105   3
   2   9  -1 970.782 30.9205   2
   2   9  -1 983.713 30.7605   2
   2  -9   1 971.125 33.1883   3
  -2   9   1 1006.57 33.0499   3
  -2   9  -1 1027.45 33.8711   2
   2  -9  -1 1029.51 33.3284   3
  -2   9  -1 983.375 32.9720   3
  -2  -9   1 1011.32 32.1409   3
   2   9   1 985.712 31.3752   2
  -3   9   1 1.14614 1.29382   2
   3  -9   1 1.78964 1.19542   3
  -3   9   1 3.21374 1.20071   3
  -3  -9  -1 0.51903 0.66659   3
  -3   9  -1 0.58909 1.31321   3
  -3  -9   1 1.83874 0.88464   3
  -3   9  -1 0.25470 1.54656   2
   3   9   1 -0.1865 0.49728   2
   3  -9  -1 0.32921 1.43500   3
   4  -9   1 964.926 31.6894   3
  -4   9   1 980.572 33.5553   2
  -4   9   1 920.907 31.6269   3
   4  -9  -1 928.483 31.4454   3
   4   9   1 916.747 29.3919   2
  -4   9  -1 923.277 33.0390   2
  -4   9  -1 862.603 31.4622   3
   5  -9   1 633.403 22.3207   3
  -5   9   1 606.176 24.3219   2
  -5   9   1 630.102 22.6667   3
  -5  -9  -1 628.484 20.2174   2
  -5   9  -1 634.298 24.4037   2
   5  -9  -1 611.074 22.1113   3
  -5   9  -1 627.665 22.7005   3
   5   9   1 596.098 20.4328   2
   6  -9   1 14.9466 2.74340   3
  -6   9   1 3.38281 2.46214   2
  -6   9   1 9.20128 2.48559   3
  -6  -9  -1 7.55233 1.43317   2
  -6   9  -1 7.49561 1.99196   3
   6   9   1 5.76762 1.43401   2
  -6  -9   1 6.84723 1.12332   2
   6  -9  -1 8.00744 2.21791   3
  -6   9  -1 8.04304 2.89521   2
  -7   9   1 223.837 13.0996   2
   7  -9   1 235.074 10.3417   3
  -7  -9  -1 233.213 9.12666   2
  -7   9   1 222.044 11.0092   3
  -7   9  -1 232.003 13.2020   2
   7  -9  -1 240.140 10.1082   3
  -7   9  -1 214.113 10.8156   3
  -7  -9   1 221.421 8.55088   2
   8  -9   1 177.046 8.46147   3
  -8   9   1 180.143 11.6942   2
  -8  -9  -1 166.871 7.80253   2
  -8   9  -1 185.411 12.0613   2
   8  -9  -1 180.005 8.09232   3
  -8  -9   1 173.902 7.51509   2
  -9   9   1 32.3337 6.41624   2
  -9  -9  -1 40.2742 3.69381   2
  -9  -9   1 38.9057 3.35739   2
  -9   9  -1 42.8943 6.10526   2
 -10  -9  -1 532.521 19.8265   2
 -10   9   1 502.935 24.6016   2
 -10  -9   1 535.717 19.4651   2
 -10   9  -1 537.742 24.8903   2
 -11  -9  -1 76.5721 5.72940   2
 -11   9   1 64.2995 8.83468   2
 -11  -9   1 65.7756 5.18803   2
   0  10   1 438.198 15.3561   3
   0 -10   1 418.436 15.8580   3
   0  10  -1 433.101 15.5328   2
   0  10  -1 435.218 15.2518   3
   0 -10  -1 427.918 15.9520   3
  -1 -10  -1 168.869 7.49731   3
  -1  10   1 162.352 7.41104   3
   1 -10   1 160.556 7.81860   3
   1  10  -1 162.207 6.63387   2
   1  10  -1 165.286 6.60099   3
  -1  10  -1 164.964 7.72897   2
   1 -10  -1 155.794 7.64855   3
  -1  10  -1 161.132 7.31220   3
  -1 -10   1 160.452 7.46904   3
   2  10  -1 613.654 19.5446   2
   2  10  -1 613.921 19.7605   2
  -2  10   1 581.133 21.6007   3
   2 -10   1 606.907 22.0267   3
  -2  10   1 631.220 24.5124   2
  -2  10  -1 621.575 22.7475   2
   2 -10  -1 621.727 22.1430   3
  -2  10  -1 622.628 21.8022   3
   2  10   1 630.859 20.1672   2
  -2 -10   1 635.026 21.1057   3
  -3  10   1 95.2268 5.63086   3
   3 -10   1 89.9466 5.72863   3
  -3  10   1 77.4125 5.82857   2
  -3 -10  -1 85.8615 4.49031   3
  -3 -10   1 90.3442 4.52129   3
   3  10   1 84.3105 3.75651   2
  -3  10  -1 89.8047 5.60010   3
  -3  10  -1 84.4462 5.91036   2
   3 -10  -1 81.8178 5.32760   3
  -4 -10  -1 41.5554 2.98588   3
  -4  10   1 46.1659 4.72549   2
  -4  10   1 48.6013 3.95597   3
   4 -10   1 43.8044 4.29162   3
   4  10   1 39.3739 2.32752   2
   4 -10  -1 42.9085 4.18556   3
  -4  10  -1 37.7381 3.64652   3
  -4  10  -1 38.7891 4.36649   2
  -4 -10   1 40.7227 2.65454   3
  -5  10   1 270.538 12.0310   3
  -5  10   1 253.497 13.4530   2
   5 -10   1 286.512 12.0805   3
   5 -10  -1 271.892 11.6722   3
  -5  10  -1 281.061 12.1958   3
   5  10   1 262.256 9.69044   2
  -5  10  -1 284.116 13.6477   2
  -6 -10  -1 193.593 7.26076   2
  -6  10   1 190.421 11.2477   2
   6 -10   1 195.276 9.20818   3
  -6  10   1 185.552 9.66319   3
   6  10   1 186.364 7.45866   2
   6 -10  -1 193.113 9.21566   3
  -6  10  -1 163.011 9.18769   3
  -6  10  -1 186.222 11.0541   2
   7 -10   1 211.684 9.93996   3
  -7 -10  -1 214.477 8.17799   2
  -7  10   1 197.928 12.5986   2
  -7  10  -1 192.639 12.3466   2
   7 -10  -1 204.483 9.65844   3
  -7 -10   1 204.948 7.47300   2
   8 -10   1 217.323 10.1099   3
  -8 -10  -1 220.802 8.86197   2
  -8  10   1 206.789 13.0666   2
   8 -10  -1 214.222 9.71261   3
  -8  10  -1 214.380 13.5284   2
  -8 -10   1 214.074 8.27777   2
  -9  10   1 426.220 21.5952   2
   9 -10   1 486.673 17.9789   3
  -9  10  -1 420.135 21.1074   2
  -9 -10   1 411.755 15.4082   2
 -10  10   1 21.6356 5.31485   2
 -10 -10  -1 22.7293 3.14126   2
 -10  10  -1 26.8918 5.44177   2
 -10 -10   1 18.9482 3.01953   2
 -11 -10  -1 52.1941 4.47182   2
 -11  10   1 46.6147 8.33788   2
 -11  10  -1 44.2371 6.89539   2
 -11 -10   1 54.6692 4.38739   2
   0 -11   1 -0.3784 1.28286   3
   0  11   1 -0.4614 0.74964   3
   0 -11  -1 -0.3591 0.89371   3
   0  11  -1 -0.1968 0.64242   2
   0  11  -1 0.53496 0.77272   3
   1 -11   1 310.143 12.4066   3
   1  11  -1 297.804 10.9883   2
  -1 -11  -1 290.223 11.8925   3
  -1  11   1 293.334 11.7899   3
   1  11  -1 308.610 11.0349   3
  -1  11  -1 300.093 12.3070   2
  -1 -11   1 293.399 11.8683   3
   1 -11  -1 283.904 12.2884   3
  -1  11  -1 291.975 11.7431   3
  -2 -11  -1 133.293 6.61527   3
  -2  11   1 123.685 7.39665   2
  -2  11   1 137.390 7.04463   3
   2  11  -1 135.549 5.24634   2
   2 -11   1 137.367 7.24510   3
   2  11  -1 128.345 5.00387   2
  -2  11  -1 135.478 7.62631   2
   2 -11  -1 126.068 7.07685   3
  -2  11  -1 137.685 7.06220   3
  -2 -11   1 139.893 6.49228   3
   2  11   1 127.836 5.46548   2
  -3  11   1 812.887 27.8224   3
   3 -11   1 788.997 27.9803   3
  -3  11   1 791.889 29.0562   2
  -3 -11  -1 805.537 26.7016   3
  -3 -11   1 839.192 27.7892   3
  -3  11  -1 758.170 28.6690   2
  -3  11  -1 809.303 27.8384   3
   3 -11  -1 769.618 27.8407   3
   3  11   1 776.829 25.2980   2
  -4  11   1 367.272 16.7132   2
  -4  11   1 430.223 15.9376   3
  -4 -11  -1 377.724 14.0071   3
   4 -11   1 364.103 15.4469   3
  -4  11  -1 390.529 16.8083   2
  -4  11  -1 397.572 15.6443   3
   4 -11  -1 380.382 15.4070   3
   4  11   1 370.386 12.7349   2
  -4 -11   1 377.091 13.7736   3
  -5  11   1 1.48619 2.07359   2
  -5  11   1 6.00321 2.44644   3
   5 -11   1 6.46561 2.38115   3
   5 -11  -1 3.53517 2.20437   3
  -5 -11   1 6.13540 1.39550   3
  -5  11  -1 4.66048 2.27267   2
   5  11   1 4.15134 0.97675   2
  -5  11  -1 3.51602 1.79895   3
   6 -11   1 16.0712 3.25683   3
  -6  11   1 12.7861 3.52166   2
   6 -11  -1 15.1372 3.09105   3
  -6  11  -1 15.2382 3.73562   2
   6  11   1 20.2487 1.79836   2
  -7 -11  -1 3.09507 1.02530   2
  -7  11   1 -0.7970 2.91685   2
   7 -11   1 -0.0126 1.31307   3
   7 -11  -1 0.71594 1.35334   3
  -7  11  -1 -1.6056 2.77684   2
  -8 -11  -1 114.061 5.38630   2
   8 -11   1 121.845 7.33832   3
  -8  11   1 111.537 9.46125   2
  -8 -11   1 115.803 4.65316   2
   8 -11  -1 120.647 7.05756   3
  -8  11  -1 128.481 10.3785   2
  -9 -11  -1 1.18212 1.05772   2
  -9  11   1 -0.5841 3.61083   2
   9 -11   1 -1.0928 1.78142   3
  -9  11  -1 6.04345 4.27069   2
  -9 -11   1 -0.6420 0.79759   2
  10 -11   1 1.27240 1.54216   3
 -10  11   1 3.90834 3.44900   2
 -10  11  -1 5.42381 3.49166   2
 -10 -11   1 1.99668 1.26602   2
 -11 -11  -1 -0.9730 1.21811   2
 -11  11   1 -2.1152 2.57994   2
 -11  11  -1 -5.0959 1.96719   2
 -11 -11   1 1.78204 1.35845   2
   0  12  -1 284.783 11.3393   3
   0  12  -1 294.620 11.7935   2
   0 -12   1 298.164 12.4454   3
   0  12   1 304.381 11.6663   3
   0 -12  -1 286.776 12.2618   3
   1  12  -1 117.474 5.57364   2
  -1 -12  -1 113.772 6.30979   3
   1 -12   1 106.334 6.50630   3
  -1  12   1 119.083 6.33669   3
   1 -12  -1 117.667 6.73178   3
  -1 -12   1 122.426 6.58309   3
  -1  12  -1 110.114 6.40567   2
  -1  12  -1 122.049 6.19345   3
  -2  12   1 275.195 12.1712   2
   2  12  -1 249.065 9.17825   2
   2  12  -1 252.782 8.93655   2
  -2  12   1 261.229 11.1809   3
  -2 -12  -1 273.904 10.9087   3
   2 -12   1 255.958 11.4973   3
   2 -12  -1 251.139 11.4521   3
   2  12   1 262.757 9.51500   2
  -2  12  -1 247.003 10.9488   3
  -2  12  -1 250.460 11.8029   2
  -2 -12   1 252.047 10.6873   3
   3 -12   1 55.9598 5.03784   3
  -3  12   1 50.7127 5.35445   2
  -3  12   1 48.1273 4.50663   3
  -3 -12  -1 54.8216 3.85081   3
   3  12   1 57.7377 2.86967   2
  -3  12  -1 46.0580 4.11335   3
  -3 -12   1 54.7376 3.96821   3
  -3  12  -1 55.4541 5.38180   2
   3 -12  -1 58.5434 4.74851   3
  -4  12   1 3.74063 2.84147   2
   4 -12   1 2.58948 1.79728   3
  -4  12   1 2.31470 1.60799   3
  -4 -12  -1 1.77687 1.19082   3
  -4  12  -1 1.46598 2.05465   3
   4  12   1 2.29219 0.68853   2
  -4 -12   1 0.59551 1.28811   3
   4 -12  -1 0.47309 2.09510   3
  -4  12  -1 4.05041 2.86161   2
  -5  12   1 62.9307 6.22396   2
   5 -12   1 64.7742 5.15319   3
  -5 -12  -1 59.6298 4.04184   3
   5  12   1 57.8964 2.68506   2
   5 -12  -1 62.6724 5.56374   3
  -5  12  -1 60.7819 6.60021   2
  -5 -12   1 57.0398 3.81756   3
   6 -12   1 211.101 10.7221   3
  -6  12   1 222.502 13.0128   2
  -6  12  -1 191.187 12.3296   2
   6 -12  -1 215.775 10.5859   3
  -6 -12   1 207.479 8.53410   3
  -7  12   1 59.0220 6.70328   2
   7 -12   1 61.5141 5.63889   3
  -7  12  -1 61.0327 7.45522   2
   7 -12  -1 64.1185 5.10285   3
  -8  12   1 10.3577 3.67621   2
   8 -12   1 10.3459 2.51871   3
  -8  12  -1 8.77994 4.49918   2
   8 -12  -1 8.26655 2.60131   3
   9 -12   1 490.718 19.1664   3
  -9  12  -1 522.125 24.1436   2
   9 -12  -1 479.406 18.8008   3
  10 -12   1 80.3201 6.01275   3
 -10  12   1 119.008 10.5718   2
 -10  12  -1 95.2566 9.58760   2
   0  13   1 -0.9202 1.17125   3
   0  13  -1 0.83720 1.34493   2
   0 -13   1 -1.3712 0.99468   3
   0  13  -1 -1.2181 0.66799   3
   0 -13  -1 -0.2670 1.20143   3
  -1  13   1 62.9214 4.64469   3
   1  13  -1 62.5209 3.93380   2
  -1  13   1 63.9233 5.18777   2
  -1 -13  -1 55.8432 4.71823   3
   1 -13   1 67.9498 5.38597   3
  -1 -13   1 58.7914 4.81328   3
  -1  13  -1 60.3895 4.32846   3
   1 -13  -1 63.1904 5.21596   3
  -1  13  -1 70.1143 5.75489   2
   2  13  -1 277.910 10.2215   2
   2 -13   1 290.117 12.7566   3
   2  13  -1 279.013 9.92351   2
  -2  13   1 276.391 13.1683   2
  -2  13   1 281.517 12.0873   3
  -2 -13  -1 287.774 12.1118   3
  -2 -13   1 277.245 11.8173   3
  -2  13  -1 308.345 12.6418   3
   2 -13  -1 297.568 12.8546   3
  -2  13  -1 283.259 13.0054   2
   2  13   1 281.410 10.4973   2
  -3  13   1 217.210 10.2933   3
  -3  13   1 212.551 11.3215   2
  -3 -13  -1 206.860 9.48360   3
   3 -13   1 211.433 10.7744   3
   3 -13  -1 231.703 10.8334   3
  -3 -13   1 227.095 9.74285   3
  -3  13  -1 220.930 10.4673   3
   3  13   1 212.655 7.95900   2
  -3  13  -1 213.291 11.1212   2
   4 -13   1 78.2059 5.96096   3
  -4 -13  -1 79.2495 5.07547   3
  -4  13   1 77.1552 6.65978   2
  -4 -13   1 78.4283 4.94543   3
   4  13   1 75.8453 3.28648   2
  -4  13  -1 87.3115 6.86064   2
   4 -13  -1 77.7058 6.26349   3
  -5 -13  -1 998.146 33.4792   3
  -5  13   1 1045.74 37.9265   2
   5 -13   1 1012.12 35.4998   3
  -5  13  -1 997.317 37.4355   2
  -5 -13   1 1000.66 33.2634   3
   5 -13  -1 982.566 35.1613   3
   6 -13   1 281.408 13.1813   3
  -6 -13  -1 297.024 11.6811   3
  -6 -13   1 272.354 11.2042   3
   6 -13  -1 302.642 13.2893   3
   7 -13   1 4.54372 2.71890   3
  -7  13   1 3.27389 2.88381   2
  -7 -13   1 5.42819 1.53782   3
   7 -13  -1 5.65265 2.07136   3
  -7  13  -1 -3.3721 2.98635   2
   8 -13   1 231.451 11.8785   3
  -8  13   1 260.439 15.7311   2
   8 -13  -1 270.778 12.1018   3
  -8  13  -1 214.442 14.1789   2
   9 -13   1 0.72211 2.14095   3
  -9  13  -1 -4.0045 1.98697   2
   9 -13  -1 2.10534 2.21101   3
  10 -13   1 1.77931 2.46216   3
 -10  13   1 4.22604 3.46530   2
 -10  13  -1 -1.2070 2.54084   2
   0 -14  -1 507.495 19.6645   3
   0  14   1 525.396 20.8376   2
   0  14  -1 495.348 18.6561   2
   0 -14   1 499.401 19.5284   3
   0  14   1 512.829 18.4433   3
   0  14  -1 483.934 18.0597   3
  -1 -14  -1 649.698 24.3513   3
   1 -14   1 656.474 24.7306   3
  -1  14   1 679.156 25.3576   3
   1  14  -1 656.280 22.9468   2
  -1  14   1 675.924 24.9185   2
   1 -14  -1 708.077 25.0969   3
  -1  14  -1 641.987 24.3593   2
  -1  14  -1 660.130 23.8988   3
  -1 -14   1 672.279 24.4814   3
   1  14   1 699.892 23.6814   2
  -2  14   1 47.9325 5.23417   2
   2 -14   1 43.6778 4.51680   3
  -2 -14  -1 46.1605 4.15924   3
  -2  14   1 48.4864 4.22686   3
   2  14  -1 43.2581 2.70032   2
   2  14  -1 49.7036 3.03519   2
  -2  14  -1 54.0633 4.77343   2
  -2  14  -1 54.2565 4.40573   3
  -2 -14   1 49.7180 4.17936   3
   2 -14  -1 47.7496 5.08777   3
   2  14   1 50.9519 3.21673   2
  -3 -14  -1 39.8761 3.75413   3
  -3  14   1 40.4508 5.33649   2
   3 -14   1 46.5782 4.68009   3
  -3 -14   1 36.2233 3.56954   3
   3  14   1 37.8374 2.49870   2
   3 -14  -1 39.7155 4.43670   3
  -3  14  -1 41.1323 5.13668   2
  -4  14   1 267.716 13.8389   2
  -4 -14  -1 284.999 11.6886   3
   4 -14  -1 254.451 12.7591   3
  -4 -14   1 265.628 11.3582   3
   4  14   1 263.782 8.86592   2
   4  14   1 262.232 8.94696   2
  -4  14  -1 268.070 13.6613   2
  -5 -14  -1 163.875 7.93951   3
   5 -14   1 159.463 9.14220   3
  -5  14   1 155.812 10.4023   2
  -5  14  -1 153.885 10.1790   2
  -5 -14   1 154.583 7.61417   3
   5 -14  -1 134.556 8.57566   3
  -6  14   1 32.5166 5.36862   2
  -6 -14  -1 33.0487 3.15681   3
  -6 -14   1 29.9577 3.21452   3
  -6  14  -1 28.0318 5.14930   2
  -7 -14  -1 9.28636 2.19223   3
  -7  14   1 3.62233 3.82251   2
   7 -14   1 7.55199 2.58519   3
  -7 -14   1 8.38768 1.96292   3
  -7  14  -1 5.55029 3.02446   2
  -8  14   1 182.158 13.4084   2
   8 -14   1 186.825 10.5338   3
  -8 -14  -1 183.801 8.71945   3
  -8  14  -1 183.882 12.8398   2
  -8 -14   1 189.979 8.50097   3
   8 -14  -1 198.784 10.4636   3
   9 -14   1 126.326 8.40295   3
  -9  14   1 132.968 11.2720   2
  -9 -14   1 132.287 6.67304   3
   9 -14  -1 127.076 8.12952   3
  -9  14  -1 119.201 10.6656   2
 -10  14   1 10.9655 4.64506   2
  10 -14   1 9.90371 2.93921   3
  10 -14  -1 9.56703 2.96405   3
 -10  14  -1 14.3069 4.45156   2
   0 -15   1 -0.1062 1.40313   3
   0  15   1 0.55530 1.63566   2
   0  15  -1 -0.1333 1.38321   2
   0  15   1 2.06268 1.71619   3
   0 -15  -1 0.22241 2.13993   3
   0  15  -1 -1.4913 1.27512   3
   1  15  -1 306.712 12.1828   2
   1 -15   1 298.005 13.8319   3
  -1  15   1 320.885 13.0373   3
  -1  15   1 294.330 13.8025   2
  -1 -15  -1 312.855 13.7937   3
  -1 -15   1 336.222 13.9010   3
  -1  15  -1 304.009 13.5867   2
   1  15   1 332.031 12.9551   2
   1 -15  -1 314.602 14.2482   3
  -1  15  -1 300.990 12.8910   3
   2  15  -1 47.7235 3.05992   2
   2 -15   1 47.9179 4.83904   3
   2  15  -1 41.6100 2.70594   2
  -2  15   1 52.9819 5.50237   2
  -2 -15  -1 38.9061 4.45265   3
  -2 -15   1 57.7075 5.01808   3
   2  15   1 44.2667 3.41763   2
  -2  15  -1 40.6541 4.05978   3
  -2  15  -1 57.8273 5.50274   2
   2  15   1 45.2356 3.09151   2
   2 -15  -1 46.9749 4.84210   3
   3 -15   1 5.54394 3.07576   3
  -3  15   1 3.00802 2.93370   2
  -3 -15  -1 7.98067 2.51149   3
  -3  15  -1 3.31017 2.25357   2
   3 -15  -1 4.11439 2.29120   3
   3  15   1 5.98029 1.35657   2
  -3 -15   1 3.20747 2.13965   3
   3  15   1 8.35923 1.42866   2
  -4 -15  -1 316.316 13.2582   3
  -4  15   1 297.644 15.6739   2
   4 -15  -1 297.082 16.0116   3
  -4 -15   1 299.556 12.9792   3
  -4  15  -1 319.653 15.7352   2
  -5 -15  -1 15.0665 2.62238   3
  -5 -15   1 18.2686 3.01359   3
  -5  15  -1 15.8831 4.67509   2
  -6  15   1 4.33041 3.98864   2
  -6 -15  -1 0.83796 1.68254   3
   6 -15   1 0.82144 1.99943   3
  -6 -15   1 -0.7274 1.52175   3
   6 -15  -1 0.48256 1.99622   3
  -6  15  -1 2.34858 3.45603   2
  -7  15   1 19.3659 5.24964   2
  -7 -15  -1 14.1750 2.62813   3
  -7  15  -1 10.1647 3.81224   2
   7 -15  -1 15.6993 3.75748   3
  -7 -15   1 11.0684 2.13193   3
   8 -15   1 270.527 13.3903   3
  -8  15   1 286.637 16.8346   2
  -8 -15  -1 277.687 11.8850   3
  -8 -15   1 278.620 11.6124   3
  -8  15  -1 266.675 16.3338   2
  -9 -15  -1 153.829 8.07613   3
   9 -15  -1 165.164 9.25635   3
  -9 -15   1 154.004 7.79625   3
   0 -16  -1 167.236 9.65372   3
   0 -16   1 161.412 9.28515   3
   0  16   1 159.284 8.72453   2
   0  16  -1 179.802 8.81582   2
   0  16   1 168.752 8.22315   3
   0  16  -1 184.958 9.48438   3
   1 -16   1 76.3474 7.16843   3
  -1  16   1 61.2291 5.67228   2
  -1  16   1 60.6895 4.78204   3
  -1 -16  -1 46.9229 5.38325   3
   1  16  -1 67.6987 4.44931   2
  -1  16  -1 61.0504 4.68343   3
  -1  16  -1 69.3771 5.68181   2
   1  16   1 63.5657 4.22465   2
  -1 -16   1 58.5661 5.26986   3
   1  16   1 72.0228 4.97944   2
  -2 -16  -1 295.479 13.3027   3
  -2  16   1 312.342 14.5495   2
   2  16  -1 298.454 10.9292   2
   2  16  -1 290.545 10.5700   2
   2 -16   1 277.491 14.1136   3
   2 -16  -1 292.328 14.3299   3
   2  16   1 293.784 11.7174   2
  -2  16  -1 304.105 14.2184   2
  -2 -16   1 307.923 13.5796   3
   2  16   1 291.351 11.1610   2
   3 -16   1 245.393 12.5692   3
  -3 -16  -1 228.227 11.0643   3
  -3  16   1 219.382 12.3871   2
   3  16   1 232.570 8.60821   2
   3 -16  -1 225.066 12.2123   3
   3  16   1 230.647 8.87660   2
  -3 -16   1 225.677 11.1534   3
  -3  16  -1 257.152 13.0926   2
  -4  16   1 28.3558 4.98595   2
  -4 -16  -1 38.1076 4.54755   3
  -4  16  -1 45.6702 6.45756   2
  -4 -16   1 28.8895 4.32049   3
  -5 -16  -1 237.772 11.0306   3
  -5  16   1 230.714 13.5920   2
  -5 -16   1 215.721 10.6111   3
  -5  16  -1 228.742 13.3645   2
  -6  16   1 12.8294 3.99749   2
  -6 -16  -1 11.7524 2.47845   3
  -6  16  -1 5.08401 4.16356   2
  -6 -16   1 12.0650 2.70712   3
  -7  16   1 1.21713 2.72123   2
  -7 -16  -1 0.60593 1.21724   3
  -7 -16   1 2.47745 1.79399   3
  -7  16  -1 -0.4267 3.38518   2
  -8  16   1 120.589 11.0012   2
   8 -16   1 99.9289 8.13030   3
  -8 -16  -1 94.8573 6.30616   3
  -8  16  -1 97.0211 10.3853   2
  -8 -16   1 93.6972 6.10572   3
   9 -16   1 12.5312 3.72251   3
  -9 -16   1 16.1607 2.88925   3
   9 -16  -1 20.3839 4.16294   3
   0 -17  -1 2.25359 2.07523   3
   0 -17   1 -3.4761 1.93313   3
   0  17   1 2.28331 2.04313   2
   0  17  -1 -0.3156 1.69319   2
   0  17  -1 2.79075 1.85253   3
   1  17  -1 1.85121 1.42032   2
  -1 -17  -1 6.23631 2.93343   3
   1 -17   1 3.40355 2.16709   3
  -1  17   1 6.73986 2.71417   2
   1 -17  -1 3.76642 2.23852   3
  -1 -17   1 6.05414 2.28345   3
  -1  17  -1 3.55174 2.37488   2
   1  17   1 6.70269 1.77381   2
   2  17  -1 -0.5382 0.70410   2
   2  17  -1 0.69807 0.84696   2
  -2 -17  -1 0.27722 1.76432   3
   2 -17   1 1.52182 2.04377   3
  -2  17   1 1.86496 2.04229   2
   2  17   1 0.42991 1.12557   2
  -2  17  -1 0.39469 1.66704   2
   2 -17  -1 2.56227 2.76050   3
  -3  17   1 211.593 11.9540   2
   3  17   1 199.609 7.90776   2
   3  17   1 202.345 7.72923   2
  -3 -17   1 211.570 10.5444   3
  -3  17  -1 189.293 11.6584   2
  -4 -17   1 -1.8277 1.97723   3
  -4  17  -1 0.32327 2.07628   2
  -5 -17  -1 2.04054 1.86650   3
  -5  17   1 10.4732 4.25594   2
  -5  17  -1 2.61450 3.38703   2
  -5 -17   1 5.16865 2.43557   3
  -6  17   1 55.8018 8.01567   2
  -6  17  -1 46.9136 6.48249   2
  -6 -17   1 52.2718 4.86018   3
  -7  17   1 44.7538 7.75143   2
  -7 -17  -1 42.8460 4.50678   3
  -7 -17   1 40.3269 4.28636   3
  -7  17  -1 43.7195 6.57435   2
   7 -17  -1 35.7347 4.96366   3
  -8 -17  -1 46.8068 4.69812   3
   8 -17   1 36.3000 5.02205   3
   8 -17  -1 46.1515 6.10132   3
  -8  17  -1 48.1775 8.51439   2
   0  18   1 26.8583 3.91720   2
   0 -18   1 25.9125 4.51591   3
   0 -18  -1 23.6139 3.93566   3
   0  18  -1 28.0592 3.47954   3
   0  18  -1 25.7944 3.67595   2
   1  18  -1 246.389 10.5409   2
  -1  18   1 245.670 12.5123   2
   1  18  -1 238.689 9.98920   2
  -1 -18  -1 263.378 12.9452   3
   1 -18   1 251.514 13.0336   3
  -1  18  -1 230.933 11.9258   2
   1  18   1 241.457 11.1894   2
   1 -18  -1 260.435 13.2297   3
  -1 -18   1 241.269 12.3577   3
   1  18   1 238.234 10.3030   2
  -2  18   1 0.85857 1.95279   2
   2 -18   1 0.31911 1.90207   3
   2  18  -1 1.18271 0.98581   2
   2  18  -1 0.59613 0.92235   2
  -2 -18  -1 1.04202 1.81486   3
   2  18   1 1.48828 1.23966   2
  -2  18  -1 2.20157 1.90918   2
  -2 -18   1 2.89344 2.59633   3
   2 -18  -1 2.41217 2.14822   3
  -3 -18  -1 573.388 22.2086   3
  -3  18   1 530.024 23.5560   2
   3 -18   1 537.874 22.9162   3
  -3  18  -1 559.979 23.3591   2
   3 -18  -1 578.519 23.2323   3
  -3 -18   1 543.557 22.0562   3
   4 -18   1 -1.7251 2.65478   3
  -4 -18  -1 2.93553 1.96867   3
  -4  18   1 3.18034 3.42842   2
  -4 -18   1 0.89445 2.14929   3
  -4  18  -1 0.67788 3.06081   2
  -5  18   1 332.927 17.6666   2
  -5 -18  -1 313.480 14.4687   3
  -5 -18   1 323.955 14.4827   3
  -5  18  -1 296.887 16.5239   2
  -6  18   1 53.9268 7.24625   2
  -6 -18  -1 45.8741 4.74411   3
  -6 -18   1 51.9818 5.17361   3
  -6  18  -1 58.6866 8.21619   2
  -7 -18  -1 52.6893 5.23897   3
  -7  18   1 55.3537 7.34072   2
  -7  18  -1 63.5665 8.59226   2
  -7 -18   1 56.1657 5.25232   3
   0  19  -1 -0.2294 1.57982   2
   0 -19  -1 -1.2955 1.70314   3
   0  19   1 -1.8450 1.01898   2
   0 -19   1 -0.5329 1.68640   3
   1  19  -1 74.4894 4.63869   2
   1  19  -1 89.9417 5.51649   2
  -1  19   1 71.5087 6.29559   2
   1 -19   1 87.1182 7.51920   3
  -1 -19  -1 83.9026 7.35938   3
  -1 -19   1 72.6548 7.00240   3
   1  19   1 77.4581 5.06627   2
   1  19   1 82.2052 5.66287   2
   1 -19  -1 78.6459 7.45821   3
  -1  19  -1 83.6845 6.69646   2
  -2  19   1 2.28667 2.32750   2
   2 -19   1 3.11656 3.13654   3
  -2 -19  -1 2.64300 2.90442   3
   2  19  -1 4.16917 1.16527   2
   2  19  -1 2.26291 1.09097   2
  -2  19  -1 4.40218 2.94431   2
   2  19   1 0.11989 1.26021   2
   2 -19  -1 3.82727 2.87812   3
   2  19   1 1.16817 1.28189   2
  -2 -19   1 4.53773 3.10430   3
   3 -19   1 17.8235 3.81335   3
  -3 -19  -1 17.2599 3.88976   3
   3  19   1 17.4502 1.64487   2
  -3  19  -1 14.9281 3.74229   2
  -3 -19   1 28.8073 4.75443   3
   3  19   1 19.3024 1.89491   2
  -4 -19  -1 4.82656 2.83148   3
  -4  19   1 -5.1270 2.66641   2
   4 -19   1 3.01859 3.43037   3
  -4 -19   1 -2.9814 2.01670   3
  -4  19  -1 1.18260 2.36215   2
   4 -19  -1 3.46964 2.66470   3
  -5 -19  -1 72.2317 6.49282   3
  -5  19   1 67.3664 7.53214   2
  -5  19  -1 79.3952 8.57223   2
  -5 -19   1 70.0765 6.37882   3
  -6  19   1 24.7928 5.38672   2
  -6 -19  -1 28.8870 4.62620   3
  -6 -19   1 31.2860 4.53492   3
  -6  19  -1 33.3512 6.33113   2
  -7 -19  -1 13.8085 3.40781   3
  -7  19  -1 11.7834 4.40965   2
  -7 -19   1 14.7900 3.46583   3
   7 -19  -1 21.5563 4.92696   3
   0 -20  -1 87.1533 7.78680   3
   0  20  -1 91.6211 6.34461   2
   0  20   1 83.9901 6.58601   2
   0 -20   1 101.203 8.14360   3
  -1  20   1 21.2501 3.75027   2
  -1 -20  -1 28.8619 4.99960   3
   1 -20   1 23.0203 4.29631   3
   1  20  -1 21.1998 2.81205   2
   1  20   1 17.8919 3.15371   2
   1 -20  -1 25.1867 4.39213   3
   1  20   1 15.6439 2.69024   2
  -1 -20   1 18.1657 4.29949   3
  -1  20  -1 19.5047 3.95739   2
  -2 -20  -1 21.0250 4.58574   3
   2  20  -1 24.4360 2.24334   2
  -2  20   1 11.8997 3.88221   2
   2  20  -1 25.9795 2.20166   2
   2 -20   1 20.3253 4.09868   3
   2 -20  -1 23.2078 4.68524   3
  -2 -20   1 25.3085 4.66915   3
   2  20   1 19.0357 2.56783   2
  -2  20  -1 24.5691 4.58166   2
   2  20   1 20.5615 2.69788   2
   3 -20   1 223.007 12.8494   3
  -3 -20  -1 198.502 11.7441   3
  -3  20   1 205.999 12.8612   2
  -3 -20   1 206.314 11.8032   3
  -3  20  -1 201.915 12.4958   2
  -4  20   1 3.00728 2.67878   2
   4 -20   1 1.05044 2.18188   3
  -4 -20  -1 -0.7115 2.26033   3
  -4 -20   1 -1.1580 1.52369   3
   4 -20  -1 7.29300 3.70701   3
  -4  20  -1 -4.2537 1.74401   2
  -5 -20  -1 45.6237 5.15703   3
  -5  20   1 45.9107 7.45233   2
   5 -20  -1 43.2696 5.71117   3
  -5 -20   1 44.3509 5.46844   3
  -5  20  -1 61.5349 7.78468   2
  -6 -20  -1 29.8105 4.78674   3
  -6  20   1 23.9094 6.07684   2
  -6 -20   1 23.1996 4.34246   3
  -6  20  -1 25.9694 5.45609   2
   0  21  -1 -2.0229 1.58304   2
   0 -21  -1 0.33440 3.22308   3
   0 -21   1 -0.6889 2.86727   3
   0  21   1 1.62729 2.26121   2
  -1  21   1 3.89172 2.84582   2
   1 -21   1 3.55789 3.39311   3
  -1 -21  -1 4.47504 3.37375   3
   1  21  -1 0.77977 1.32655   2
   1 -21  -1 8.13099 3.62359   3
   1  21   1 5.02029 1.82798   2
   1  21   1 8.68086 2.59734   2
  -1  21  -1 6.50678 2.93606   2
  -1 -21   1 6.24917 3.26981   3
   2 -21   1 27.3102 5.10167   3
   2  21  -1 19.7280 1.88985   2
  -2 -21  -1 23.9380 4.75975   3
   2 -21  -1 25.5745 4.78269   3
  -2 -21   1 22.8103 4.64267   3
  -2  21  -1 28.0086 5.00064   2
  -3  21   1 91.2171 8.75324   2
  -3 -21  -1 94.5556 8.20734   3
  -3  21  -1 99.8538 8.69563   2
  -3 -21   1 101.472 8.23632   3
  -4 -21  -1 78.6458 6.97509   3
  -4  21   1 67.5441 7.64781   2
  -4 -21   1 76.8472 6.86508   3
  -4  21  -1 99.1515 9.12907   2
   0  22   1 24.2918 4.31927   2
   0  22  -1 30.8665 4.39915   2
   0 -22   1 28.3930 4.88889   3
   0 -22  -1 26.8732 5.28626   3
   1 -22   1 241.815 13.9310   3
  -1  22   1 276.111 13.6591   2
  -1 -22  -1 215.673 15.6034   3
   1 -22  -1 247.137 14.3716   3
  -1  22  -1 242.368 12.5692   2
  -2  22   1 5.07575 3.42139   2
   2  22   1 0.48040 1.41279   2
   2 -22  -1 4.09948 3.51960   3
  -3 -22  -1 57.7815 7.53007   3
  -3  22   1 85.1259 8.36575   2
  -3  22  -1 80.2916 7.83780   2
  -1   0   2 64.1609 2.13617   3
  -1   0  -2 73.7590 2.88357   2
  -1   0   2 63.2924 2.15383   3
   1   0   2 61.3808 2.61150   3
   1   0   2 62.3293 2.79990   2
  -1   0  -2 61.1711 2.65697   3
   3   0   2 225.429 9.03282   2
  -3   0  -2 225.509 8.12025   3
  -3   0  -2 238.173 9.00486   2
   4   0  -2 2516.84 87.1016   1
  -4   0   2 2493.21 87.3580   1
   4   0   2 2302.48 92.4050   1
  -4   0  -2 2521.68 94.2976   1
  -5   0  -2 556.318 18.5261   3
  -5   0   2 548.423 20.0698   2
  -5   0  -2 555.157 20.0818   2
  -5   0   2 550.686 17.4465   3
   5   0   2 557.607 20.2777   2
  -6   0   2 1593.70 51.3947   2
  -6   0  -2 1540.07 51.1983   2
  -6   0  -2 1566.02 49.2256   3
   6   0   2 1519.95 51.4076   2
  -6   0   2 1568.76 48.2264   3
   7   0   2 698.641 27.1189   2
  -7   0  -2 748.518 24.9352   3
  -7   0   2 727.520 27.1529   2
  -7   0  -2 756.869 27.2744   2
  -7   0   2 772.946 24.0531   3
  -8   0  -2 1053.02 34.2931   3
  -8   0   2 1028.49 33.3565   3
  -8   0   2 1072.33 37.1002   2
  -8   0  -2 994.124 36.6869   2
  -9   0  -2 45.2414 3.75738   3
  -9   0   2 48.5782 5.22242   2
  -9   0  -2 45.9297 5.62526   2
 -10   0  -2 273.101 14.4245   2
 -10   0  -2 262.180 11.6965   3
 -10   0   2 267.413 14.1067   2
 -10   0   2 289.314 11.1952   3
 -11   0  -2 0.57102 3.34793   2
 -11   0   2 2.54195 3.43274   2
 -11   0   2 3.12408 1.79412   3
 -12   0   2 -2.1356 1.86512   2
   0   1  -2 -0.0014 0.14757   3
   0  -1   2 0.58782 0.22274   3
   0  -1   2 0.53233 0.22269   2
   0  -1  -2 0.44804 0.26494   2
   0   1   2 0.48139 0.31447   2
   0   1  -2 0.52299 0.27371   2
   1  -1   2 768.743 33.2978   1
  -1  -1  -2 793.354 32.8865   1
  -1  -1  -2 716.439 31.7972   1
   1   1  -2 804.544 27.8436   1
  -1   1   2 740.963 31.3317   1
   1  -1  -2 799.409 31.9796   1
  -1  -1   2 778.085 27.8802   1
  -1   1  -2 813.946 33.8726   1
  -2  -1  -2 2771.92 95.4436   1
   2  -1   2 2492.21 96.9526   1
   2   1  -2 2817.58 86.3168   1
  -2   1   2 2710.33 94.2013   1
   2   1   2 2770.62 102.087   1
  -2  -1   2 2660.85 86.0391   1
   2  -1  -2 2877.27 101.212   1
  -2   1  -2 2936.53 98.8527   1
  -3  -1  -2 4458.79 159.745   1
   3  -1   2 4775.90 164.196   1
  -3   1   2 4900.55 160.326   1
  -3   1  -2 4955.59 165.224   1
   3  -1  -2 5073.80 161.023   1
   3   1   2 4750.16 160.817   1
   4  -1   2 4098.65 140.316   1
   4   1  -2 3917.15 125.394   1
  -4  -1  -2 3720.64 134.932   1
  -4   1   2 3825.52 134.529   1
  -4   1  -2 3853.99 140.174   1
   4  -1  -2 3953.93 134.935   1
  -4  -1   2 3798.93 125.581   1
   4   1   2 3886.57 135.850   1
  -5  -1  -2 483.423 16.2401   3
  -5   1   2 441.838 17.9683   2
  -5   1   2 471.625 15.8109   3
  -5  -1  -2 484.048 17.7959   2
   5  -1   2 519.575 18.5522   2
   5   1   2 502.904 18.0628   2
  -5   1  -2 482.244 16.5806   3
  -5  -1   2 484.475 17.6854   2
  -5   1  -2 493.944 18.2275   2
  -6  -1  -2 172.454 6.95329   3
  -6  -1  -2 174.140 8.58095   2
  -6   1   2 174.233 6.60867   3
  -6   1   2 153.288 8.67214   2
   6  -1   2 162.107 8.72800   2
  -6  -1   2 171.319 5.54816   3
  -6   1  -2 170.219 7.20679   3
   6   1   2 164.170 8.59767   2
  -6  -1   2 167.814 8.31006   2
  -6   1  -2 160.585 8.76547   2
  -7   1   2 117.301 7.67085   2
  -7   1   2 115.242 5.16067   3
  -7  -1  -2 121.814 7.11009   2
  -7  -1  -2 120.137 5.58398   3
   7  -1   2 107.338 7.24200   2
  -7  -1   2 115.537 4.55214   3
  -7   1  -2 95.9451 5.86682   3
  -7   1  -2 104.462 7.40041   2
   7   1   2 115.500 7.38627   2
  -7  -1   2 112.622 6.93048   2
  -8   1   2 35.9709 5.06092   2
  -8   1   2 30.9913 2.71234   3
  -8  -1  -2 29.5453 4.59967   2
  -8  -1  -2 33.1084 2.99619   3
  -8   1  -2 33.4509 5.04255   2
  -8   1  -2 31.3999 2.97197   3
   8   1   2 33.2475 4.50385   2
  -8  -1   2 29.1185 4.43294   2
  -8  -1   2 30.6779 2.27759   3
  -9  -1  -2 -0.4076 1.14413   3
  -9   1   2 0.53586 1.07500   3
  -9  -1  -2 -0.2771 2.18771   2
  -9   1   2 1.34182 2.60777   2
  -9   1  -2 0.46714 1.35603   3
  -9   1  -2 2.55375 2.14273   2
  -9  -1   2 1.40548 2.42312   2
  -9  -1   2 1.44116 0.97525   3
 -10   1   2 297.277 15.0674   2
 -10  -1  -2 295.090 14.8256   2
 -10  -1  -2 289.723 12.1406   3
 -10   1   2 276.907 11.7449   3
 -10  -1   2 284.353 14.4038   2
 -10  -1   2 293.172 11.4107   3
 -10   1  -2 295.329 12.4904   3
 -11  -1  -2 64.6615 5.42976   3
 -11   1   2 85.3321 8.44591   2
 -11   1   2 65.2798 5.09429   3
 -11  -1  -2 80.1841 7.78189   2
 -11   1  -2 82.7321 8.49115   2
 -11   1  -2 66.0899 5.57446   3
 -11  -1   2 59.0475 7.22932   2
 -11  -1   2 61.2384 4.46559   3
 -12  -1  -2 17.0785 3.03879   3
 -12   1   2 15.1741 4.58352   2
 -12   1   2 16.4600 3.04322   3
 -12  -1   2 20.2258 3.30129   3
 -12  -1   2 16.3634 4.01846   2
   0  -2   2 538.216 24.9528   1
   0   2   2 588.826 26.5805   1
   0  -2  -2 505.064 25.4093   1
  -1  -2  -2 1892.82 70.7036   1
   1  -2   2 1958.37 73.0544   1
   1   2  -2 2058.13 66.5127   1
  -1   2   2 1956.00 72.2306   1
  -1   2  -2 1897.43 73.0945   1
  -1  -2   2 2111.82 66.6089   1
   1  -2  -2 2013.23 72.8520   1
   2  -2   2 0.15501 0.59391   3
  -2  -2  -2 0.15623 0.54297   2
  -2   2   2 0.58257 0.39460   3
   2  -2   2 0.28708 0.62604   2
   2   2   2 0.76958 0.60172   2
   2  -2  -2 2.37317 0.55703   3
  -2   2  -2 0.57232 0.62588   3
  -2   2  -2 1.52630 0.72133   2
   3  -2   2 1740.98 73.1259   1
  -3  -2  -2 1845.40 68.3206   1
  -3   2   2 1749.50 70.9027   1
   3  -2  -2 1770.87 71.3029   1
  -3   2  -2 1779.38 74.1932   1
   4  -2   2 27.8944 1.97356   3
  -4   2   2 29.5313 1.92375   3
  -4  -2  -2 28.2360 2.38777   2
   4  -2   2 25.7836 2.73661   2
  -4   2   2 21.8570 2.60840   2
   4   2   2 23.8393 2.55668   2
  -4  -2   2 25.1296 2.34548   2
  -4   2  -2 30.2254 2.87764   2
   5  -2   2 1.58875 1.62413   2
  -5   2   2 1.20401 0.77108   3
  -5   2   2 -0.0868 1.56401   2
   5  -2   2 2.17637 0.64718   3
  -5  -2  -2 1.01764 1.01446   2
  -5   2  -2 0.41920 1.25984   2
  -5  -2   2 0.98983 0.90876   2
   5   2   2 1.41436 1.26003   2
  -5   2  -2 4.35460 1.08472   3
  -6   2   2 233.312 11.5652   2
  -6  -2  -2 258.385 9.53094   3
  -6   2   2 258.759 9.61649   3
   6  -2   2 256.334 11.9295   2
  -6  -2   2 253.693 10.9955   2
  -6   2  -2 287.029 11.2137   3
   6   2   2 248.055 11.2568   2
  -6   2  -2 254.778 11.8955   2
  -7   2   2 978.791 31.1593   3
  -7  -2  -2 971.150 33.1645   2
  -7   2   2 956.459 34.2184   2
   7  -2   2 995.039 34.6069   2
  -7  -2  -2 942.481 31.0184   3
   7   2   2 895.167 33.1923   2
  -7  -2   2 950.360 33.0608   2
  -7   2  -2 991.952 31.8112   3
  -7   2  -2 901.593 33.9065   2
  -8   2   2 18.8700 4.03603   2
  -8   2   2 10.1937 1.87442   3
  -8  -2  -2 9.94165 2.88046   2
  -8  -2  -2 14.0120 2.15133   3
  -8  -2   2 12.7863 2.82262   2
  -8  -2   2 13.1519 1.40540   3
  -8   2  -2 10.8259 2.28114   3
  -8   2  -2 10.6452 3.37391   2
   8   2   2 13.1903 2.80593   2
  -9   2   2 61.9430 6.63830   2
  -9  -2  -2 61.0701 4.21782   3
  -9  -2  -2 61.7290 5.59195   2
  -9   2   2 65.1217 4.37175   3
  -9  -2   2 63.7504 3.46701   3
  -9   2  -2 59.7510 6.67279   2
  -9   2  -2 58.9513 4.40662   3
  -9  -2   2 66.4254 6.05260   2
 -10   2   2 68.9488 4.88542   3
 -10  -2  -2 74.5183 7.03960   2
 -10  -2  -2 64.7496 4.77882   3
 -10   2   2 73.6733 8.40885   2
 -10  -2   2 77.4377 6.42368   2
 -10   2  -2 71.7786 7.49867   2
 -10  -2   2 69.0911 4.06188   3
 -11  -2  -2 157.034 8.28320   3
 -11  -2  -2 164.519 10.7969   2
 -11   2   2 154.333 11.0190   2
 -11   2  -2 148.917 8.80248   3
 -11  -2   2 170.034 7.63704   3
 -11  -2   2 168.948 12.4678   2
 -11   2  -2 174.932 11.9377   2
 -12  -2  -2 2.64577 2.29661   3
 -12  -2  -2 6.12011 3.67589   2
 -12  -2   2 7.63210 3.60683   2
 -12   2  -2 5.36664 3.09663   2
 -12  -2   2 2.54529 1.70261   3
   0  -3  -2 1.45782 0.62254   3
   0   3  -2 0.68835 0.51215   3
   0   3  -2 0.91435 0.45931   2
   0   3   2 0.11493 0.51181   3
   0  -3   2 1.14994 0.58943   3
   0  -3   2 0.07110 0.30402   2
   1  -3   2 436.539 14.2306   3
  -1   3   2 434.661 14.1375   3
   1  -3   2 432.706 14.5048   2
  -1  -3  -2 443.659 13.9695   2
  -1   3  -2 401.523 14.3653   2
  -1   3  -2 431.924 14.1981   3
   1  -3  -2 430.873 14.1494   3
   2  -3   2 0.35409 0.63139   2
  -2   3   2 0.93937 0.50230   3
  -2  -3  -2 1.25465 0.48944   2
   2  -3  -2 2.26664 0.61773   3
  -2   3  -2 0.53640 0.63029   2
   2   3   2 0.35949 0.37486   2
  -2  -3   2 0.97388 0.31827   2
  -2   3  -2 0.85070 0.67541   3
  -3   3   2 169.345 6.35243   3
  -3  -3  -2 160.701 6.41287   2
   3  -3   2 167.076 6.49054   3
   3  -3   2 152.967 7.26736   2
  -3   3  -2 167.368 6.56017   3
  -3   3  -2 152.861 7.29096   2
  -3  -3   2 158.202 6.05584   2
   3  -3  -2 164.579 6.01867   3
   3   3   2 160.649 6.47986   2
   4  -3   2 12.3543 1.70103   3
   4  -3   2 9.71828 1.97350   2
  -4   3   2 11.4678 1.48858   3
  -4   3   2 18.4187 2.76384   2
  -4  -3  -2 15.4365 1.94753   2
  -4   3  -2 12.1384 1.76727   3
  -4  -3   2 11.2426 1.56227   2
  -4   3  -2 12.6689 2.27209   2
   4  -3  -2 13.8289 1.17484   3
   4   3   2 12.6831 1.88447   2
  -5  -3  -2 1492.02 47.3547   2
  -5   3   2 1386.54 48.5860   2
   5  -3   2 1520.45 49.0105   2
  -5   3  -2 1474.87 48.7540   2
  -5  -3   2 1494.67 47.1471   2
   5   3   2 1465.62 47.5884   2
   6  -3   2 26.0878 1.79783   3
  -6  -3  -2 24.5744 2.79841   2
  -6   3   2 24.6558 2.38857   3
  -6   3   2 20.1160 3.22830   2
   6  -3   2 19.9730 3.08062   2
  -6  -3   2 26.1320 2.69313   2
   6   3   2 26.8711 2.93876   2
  -6   3  -2 24.2290 3.84841   2
  -6   3  -2 21.0237 2.53328   3
  -7   3   2 30.6064 2.86129   3
  -7  -3  -2 28.5220 2.37586   3
  -7   3   2 36.3220 4.37859   2
  -7  -3  -2 28.0599 3.28626   2
  -7   3  -2 30.2702 2.86200   3
  -7   3  -2 21.9175 4.01770   2
   7   3   2 30.3975 3.72823   2
  -7  -3   2 28.4435 3.58405   2
  -8  -3  -2 707.779 24.0293   3
  -8   3   2 699.894 24.4478   3
  -8  -3  -2 742.291 26.2871   2
  -8   3   2 688.034 27.5495   2
   8   3   2 695.886 26.5079   2
  -8   3  -2 734.584 25.0797   3
  -8   3  -2 706.785 27.6806   2
  -8  -3   2 722.366 26.1162   2
  -9  -3  -2 1.05987 2.46718   2
  -9   3   2 1.64276 2.29347   2
  -9  -3  -2 0.26056 1.29379   3
  -9   3   2 5.13376 1.86226   3
  -9   3  -2 0.61076 1.20074   3
  -9  -3   2 1.21135 2.14416   2
  -9  -3   2 4.57961 1.10813   3
  -9   3  -2 2.36376 3.21528   2
 -10  -3  -2 58.3382 4.40747   3
 -10  -3  -2 58.2271 6.07450   2
 -10   3   2 69.0341 7.61044   2
 -10   3   2 63.2841 4.87041   3
 -10   3  -2 58.4427 5.13724   3
 -10  -3   2 60.2362 3.68325   3
 -10   3  -2 68.2191 7.34650   2
 -10  -3   2 56.4925 5.88274   2
 -11  -3  -2 27.2782 3.49324   3
 -11   3   2 27.2012 3.84855   3
 -11   3   2 30.3426 5.40185   2
 -11  -3   2 19.8730 3.99302   2
 -11  -3   2 23.5284 2.48233   3
 -11   3  -2 17.6424 4.48708   2
 -12  -3  -2 6.13342 2.43854   3
 -12   3   2 3.99284 3.01374   2
 -12  -3  -2 6.40107 2.60186   2
 -12  -3   2 7.65223 3.36221   2
 -12  -3   2 9.30468 2.12967   3
 -12   3  -2 4.45491 3.06299   2
   0   4   2 6235.57 207.431   1
   1  -4   2 598.030 19.7896   3
   1  -4   2 605.808 20.0527   2
  -1   4  -2 620.699 20.0537   2
  -1   4  -2 598.304 19.7522   3
   1  -4  -2 611.143 19.7843   3
  -2   4   2 164.282 6.30413   3
  -2  -4  -2 157.804 5.85311   2
   2  -4   2 157.033 6.92391   2
   2  -4   2 155.784 6.34370   3
   2   4   2 152.927 5.83957   2
   2  -4  -2 156.987 6.19731   3
  -2   4  -2 156.817 6.35493   3
  -2   4  -2 152.764 6.78935   2
   3  -4   2 126.175 5.54029   3
   3  -4   2 110.749 6.21348   2
  -3   4   2 130.516 5.52043   3
  -3  -4  -2 128.812 5.23188   2
  -3   4  -2 129.259 5.60673   3
  -3   4  -2 125.127 6.41902   2
  -3  -4   2 122.928 4.65976   2
   3   4   2 124.031 5.24224   2
   3  -4  -2 129.624 5.27713   3
   4  -4   2 134.609 7.10727   2
  -4  -4  -2 125.083 5.62228   2
   4  -4   2 120.481 5.63192   3
  -4   4   2 134.385 5.75006   3
  -4   4   2 130.207 6.95963   2
  -4   4  -2 128.963 6.87092   2
  -4  -4   2 121.200 5.21399   2
   4   4   2 121.846 5.69062   2
   4  -4  -2 120.621 5.15850   3
   5  -4   2 9.99215 1.66844   3
  -5  -4  -2 14.2214 1.83908   2
  -5   4   2 9.69494 2.64399   2
   5   4   2 13.9781 2.18086   2
  -5   4  -2 12.4706 2.05119   3
  -5  -4   2 12.2575 1.77208   2
  -5   4  -2 8.32710 2.24157   2
   5  -4  -2 10.5594 1.23943   3
  -6  -4  -2 908.297 30.0029   2
   6  -4   2 899.530 28.6164   3
  -6   4   2 843.351 31.7043   2
  -6   4   2 902.066 29.4097   3
  -6   4  -2 871.943 31.7865   2
  -6  -4   2 900.662 29.6984   2
  -6   4  -2 889.634 29.7437   3
   6   4   2 853.688 30.1682   2
  -7  -4  -2 112.717 6.31487   2
  -7   4   2 102.658 5.58883   3
  -7   4   2 114.775 7.71483   2
   7   4   2 102.304 6.37350   2
  -7  -4   2 110.036 6.24637   2
  -7   4  -2 111.500 6.11924   3
  -7   4  -2 98.8425 7.57004   2
  -8  -4  -2 163.764 7.14062   3
  -8  -4  -2 167.895 8.68711   2
  -8   4   2 160.238 10.4098   2
  -8   4   2 168.641 7.88962   3
   8   4   2 159.821 8.98227   2
  -8   4  -2 172.597 10.2506   2
  -8  -4   2 150.286 8.43485   2
  -8   4  -2 161.184 8.10508   3
  -9   4   2 373.642 14.9661   3
  -9  -4  -2 367.207 16.0901   2
  -9   4   2 372.739 18.1901   2
  -9  -4   2 375.209 15.8037   2
  -9   4  -2 385.698 17.9723   2
 -10   4   2 35.0760 5.57574   2
 -10  -4  -2 45.0681 4.85049   2
 -10   4   2 37.7559 3.74566   3
 -10  -4  -2 32.3048 3.38625   3
 -10   4  -2 46.4412 6.03925   2
 -10  -4   2 43.3493 5.15839   2
 -10  -4   2 36.0471 2.69701   3
 -10   4  -2 27.5263 4.35281   3
 -11  -4  -2 162.338 10.1564   2
 -11  -4  -2 145.594 8.01251   3
 -11   4  -2 168.193 11.5628   2
 -11  -4   2 145.206 9.61151   2
 -12   4   2 33.0176 6.43848   2
 -12  -4  -2 31.4748 5.29456   2
 -12  -4   2 26.7543 4.33362   2
 -12  -4   2 20.6306 2.86733   3
   0   5   2 0.43139 0.62027   3
   0   5  -2 0.31058 0.39860   3
   0  -5  -2 0.89231 0.57410   3
   0  -5   2 0.32948 0.66494   3
   0   5  -2 -0.0711 0.48196   2
   1   5  -2 1531.65 62.7857   1
   1  -5   2 1730.63 70.5083   1
  -1  -5  -2 1570.95 65.2596   1
  -1   5   2 1503.49 67.6732   1
  -1   5  -2 1427.06 67.0777   1
  -1  -5   2 1442.81 61.0917   1
   1  -5  -2 1353.95 66.2103   1
  -2  -5  -2 22.5365 1.63049   2
  -2   5   2 23.1824 2.11886   3
   2  -5   2 20.0368 1.91330   3
   2  -5   2 21.4780 2.21043   2
  -2   5  -2 24.4599 2.33668   2
  -2   5  -2 29.6645 2.31927   3
   2   5   2 18.9339 1.53798   2
   2  -5  -2 19.0481 1.82541   3
   3  -5   2 185.208 7.85427   3
  -3   5   2 208.036 8.02049   3
  -3  -5  -2 190.711 7.29596   2
   3  -5   2 202.070 9.11549   2
  -3   5  -2 201.400 8.97836   2
   3  -5  -2 198.071 7.80196   3
   3   5   2 197.577 7.43302   2
  -3  -5   2 193.503 6.48685   2
  -4  -5  -2 468.410 15.8415   2
   4  -5   2 461.108 16.2805   3
  -4   5   2 466.516 16.3420   3
   4  -5   2 448.467 17.6989   2
  -4   5  -2 458.589 16.5071   3
   4  -5  -2 458.162 15.8426   3
  -4  -5   2 463.167 15.2101   2
   4   5   2 468.634 16.0547   2
  -5   5   2 23.7755 2.35417   3
   5  -5   2 25.8817 2.64875   3
  -5  -5  -2 20.9250 2.33751   2
  -5   5   2 22.3821 3.68219   2
  -5  -5   2 23.6986 2.08138   2
   5   5   2 28.2796 2.68439   2
   5  -5  -2 19.4393 2.03540   3
  -5   5  -2 27.1209 2.88568   3
  -5   5  -2 21.6262 3.10916   2
  -6  -5  -2 21.7116 2.77473   2
   6  -5   2 23.7989 2.60958   3
  -6   5   2 18.1852 3.74772   2
  -6   5   2 23.7992 2.79645   3
   6  -5  -2 22.7036 1.93428   3
  -6  -5   2 23.4430 2.56201   2
  -6   5  -2 22.6282 2.96671   3
  -6   5  -2 21.1897 3.48226   2
   6   5   2 17.9513 2.71142   2
   7  -5   2 150.053 6.29838   3
  -7   5   2 143.878 7.20215   3
  -7  -5  -2 157.552 7.73342   2
  -7   5   2 151.378 9.61124   2
   7   5   2 147.843 7.86835   2
  -7  -5   2 145.749 7.25758   2
  -7   5  -2 144.367 7.56181   3
  -7   5  -2 138.937 8.97852   2
  -8   5   2 16.5075 3.65672   2
  -8   5   2 17.8638 2.85048   3
  -8  -5  -2 24.1759 3.38605   2
   8   5   2 17.0219 3.17724   2
  -8  -5   2 14.9230 2.77011   2
  -8   5  -2 22.5643 3.96279   2
  -8   5  -2 15.5419 2.80043   3
  -9  -5  -2 146.849 8.62522   2
  -9   5   2 150.731 9.15455   3
  -9  -5  -2 163.156 8.08905   3
  -9   5  -2 140.547 8.03445   3
  -9  -5   2 147.016 8.35321   2
  -9   5  -2 155.665 10.9602   2
 -10   5   2 9.64179 2.46738   3
 -10   5   2 13.7575 4.71007   2
 -10  -5  -2 9.89486 2.14093   3
 -10  -5  -2 13.3856 3.42145   2
 -10  -5   2 10.1299 2.98838   2
 -10  -5   2 10.0070 1.51927   3
 -10   5  -2 13.9562 4.77343   2
 -11  -5  -2 486.413 19.1557   3
 -11  -5  -2 523.329 21.6138   2
 -11   5   2 509.045 23.9763   2
 -11  -5   2 508.401 17.9582   3
 -11   5  -2 563.183 24.9031   2
 -11  -5   2 514.695 21.1889   2
 -12   5   2 68.2533 7.89059   2
 -12  -5  -2 57.1680 6.47520   2
 -12   5  -2 80.2973 8.43233   2
   0  -6   2 0.84173 0.60883   3
   0  -6  -2 2.92537 0.98804   3
   0   6  -2 1.25201 0.72219   3
   0   6  -2 0.72658 0.63102   2
   0   6   2 1.68305 0.84728   3
   1   6  -2 1253.73 54.7418   1
  -1   6   2 956.427 54.6004   1
  -1  -6  -2 1125.69 54.6932   1
   1  -6   2 1009.30 55.6125   1
  -1   6  -2 1119.82 57.7105   1
   1  -6  -2 1103.26 57.8791   1
  -1  -6   2 1104.64 51.8854   1
   2  -6   2 513.544 18.1144   3
  -2  -6   2 521.726 16.8600   3
  -2   6  -2 523.664 18.7381   2
   2   6   2 533.234 17.2253   2
   2  -6  -2 544.719 18.1575   3
  -3  -6  -2 1.11971 0.73847   2
   3  -6   2 0.57373 1.17228   3
  -3   6   2 3.99689 1.35219   3
   3   6   2 2.56559 0.80585   2
  -3   6  -2 2.00632 1.18102   2
  -3   6  -2 4.01627 1.37553   3
   3  -6  -2 2.12636 0.98831   3
  -4   6   2 1656.76 54.5186   2
  -4   6  -2 1667.22 52.9288   3
  -4   6  -2 1639.43 54.2934   2
   5  -6   2 111.003 5.81495   3
  -5   6   2 118.914 7.36520   2
  -5  -6  -2 109.958 5.34542   2
  -5   6   2 113.188 5.85665   3
  -5  -6   2 114.893 4.84860   2
  -5   6  -2 113.733 7.37673   2
   5  -6  -2 121.506 5.44025   3
  -5   6  -2 113.287 6.13099   3
   5   6   2 103.239 5.47793   2
   6  -6   2 29.9255 3.05833   3
  -6  -6  -2 27.6007 2.59374   2
  -6   6   2 26.1069 3.84444   2
  -6   6   2 24.6329 2.73353   3
  -6   6  -2 30.3637 4.55073   2
  -6  -6   2 26.8442 2.41714   2
   6  -6  -2 24.5092 2.41930   3
  -6   6  -2 25.7953 3.24035   3
  -7   6   2 58.0028 5.92616   2
  -7   6   2 64.8479 4.80431   3
   7  -6   2 65.3209 4.14471   3
  -7  -6  -2 68.6042 5.40189   2
  -7   6  -2 71.7930 4.96123   3
   7   6   2 59.6010 4.69791   2
  -7  -6   2 75.8619 4.47600   2
  -7   6  -2 64.6652 6.53240   2
   7  -6  -2 68.4928 3.24152   3
   8  -6   2 3.15585 1.03596   3
  -8   6   2 5.43287 2.70726   2
  -8   6   2 5.97504 2.24567   3
  -8  -6  -2 8.87899 2.05000   2
  -8   6  -2 7.95257 2.04851   3
   8   6   2 5.10641 2.04486   2
  -8   6  -2 4.03011 2.50288   2
  -9   6   2 340.613 17.4981   2
  -9   6   2 340.251 14.3750   3
  -9  -6  -2 346.895 14.4840   2
  -9   6  -2 339.377 16.9885   2
  -9   6  -2 297.216 15.4532   3
  -9  -6   2 335.344 13.9751   2
 -10   6   2 299.618 16.3638   2
 -10  -6  -2 280.120 13.3948   2
 -10  -6  -2 281.774 11.7805   3
 -10  -6   2 307.739 13.3258   2
 -10   6  -2 276.235 15.7167   2
 -11  -6  -2 5.11359 1.75417   3
 -11  -6  -2 3.56491 2.67244   2
 -11   6   2 0.38274 2.88859   2
 -11  -6   2 0.44643 0.98856   3
 -11  -6   2 1.45799 2.23252   2
 -11   6  -2 2.72095 3.91109   2
 -12  -6  -2 1.62372 1.87705   2
 -12  -6   2 5.27514 2.77774   2
   0   7  -2 0.58227 0.66935   2
   0   7  -2 0.06739 0.49376   3
   0   7   2 3.72792 1.07688   3
   0  -7  -2 -0.0517 0.66637   3
   0  -7   2 -0.5835 0.81902   3
  -1   7   2 112.462 5.29885   3
   1  -7   2 116.535 5.37817   3
   1   7  -2 109.972 4.20729   2
   1   7  -2 114.518 4.35276   3
  -1  -7  -2 110.583 4.93228   3
   1   7   2 104.248 4.62007   2
  -1   7  -2 104.435 5.62847   3
  -1   7  -2 103.513 5.30571   2
   1  -7  -2 110.926 5.31619   3
  -1  -7   2 102.661 4.78436   3
   2  -7   2 739.959 24.4212   3
  -2  -7  -2 718.116 23.4474   3
  -2   7   2 703.587 24.1343   3
  -2  -7   2 720.656 23.0667   3
   2  -7  -2 701.386 24.2297   3
  -2   7  -2 753.797 24.9718   2
   2   7   2 704.593 23.1269   2
  -2   7  -2 724.923 24.2799   3
  -3  -7  -2 5.02815 0.97869   2
  -3   7   2 6.18907 1.66586   3
   3  -7   2 6.27091 1.70969   3
   3  -7  -2 4.40314 1.56250   3
   3   7   2 6.53168 1.12262   2
  -3   7  -2 5.92444 2.01919   2
  -3   7  -2 3.92427 1.25404   3
  -4   7   2 138.180 7.84053   2
  -4  -7  -2 133.855 5.56521   2
  -4   7   2 129.656 6.63709   3
  -4   7  -2 123.927 7.60032   2
  -4  -7   2 132.392 4.46593   2
   4   7   2 132.282 5.72327   2
   4  -7  -2 140.868 6.51232   3
  -4   7  -2 128.965 6.58496   3
  -5   7   2 833.229 31.3938   2
   5  -7   2 846.267 29.4370   3
  -5  -7  -2 883.950 28.3446   2
  -5   7   2 931.121 29.7750   3
   5   7   2 862.053 28.6347   2
   5  -7  -2 869.484 28.8776   3
  -5   7  -2 845.035 31.2487   2
  -5  -7   2 877.400 27.4143   2
  -5   7  -2 862.189 29.6850   3
  -6   7   2 46.8521 3.94217   3
  -6   7   2 39.3283 4.60216   2
  -6  -7  -2 39.1544 2.93820   2
   6  -7  -2 35.9950 3.13160   3
   6   7   2 37.2000 3.25341   2
  -6   7  -2 35.8131 3.53710   3
  -6  -7   2 40.2435 2.64155   2
  -6   7  -2 56.8177 5.26304   2
  -7   7   2 539.828 22.8443   2
   7  -7   2 559.066 19.4389   3
  -7   7   2 558.702 20.4534   3
  -7  -7  -2 530.217 19.3734   2
  -7  -7   2 536.790 18.8288   2
   7   7   2 534.005 19.9147   2
  -7   7  -2 533.348 22.5734   2
  -7   7  -2 570.433 22.5175   3
   7  -7  -2 538.201 18.5430   3
   8  -7   2 115.712 5.68464   3
  -8  -7  -2 109.254 6.40106   2
  -8   7   2 100.896 8.90937   2
  -8   7   2 110.174 6.69222   3
  -8  -7   2 107.799 5.94642   2
   8   7   2 107.165 6.68311   2
  -8   7  -2 107.752 7.07822   3
  -8   7  -2 111.060 9.04312   2
  -9   7   2 46.4332 6.73345   2
  -9  -7  -2 34.7787 4.05747   2
  -9   7  -2 34.0714 6.04228   2
  -9  -7   2 27.9128 3.34912   2
 -10  -7  -2 144.868 8.57642   2
 -10  -7  -2 139.353 7.27545   3
 -10   7   2 141.464 11.0312   2
 -10  -7   2 158.993 8.39622   2
 -10   7  -2 179.932 12.3315   2
 -11  -7  -2 273.695 13.3245   2
 -11  -7  -2 275.965 11.8884   3
 -11   7  -2 261.788 15.8932   2
 -11  -7   2 275.838 10.4757   3
 -11  -7   2 286.257 12.9492   2
 -12   7   2 69.1573 8.02126   2
 -12   7  -2 66.0790 8.08011   2
 -12  -7   2 55.5754 5.58260   2
   0   8   2 2178.83 102.257   1
   0   8  -2 2702.61 108.438   1
   0  -8   2 2293.09 102.688   1
   0  -8  -2 2549.50 107.318   1
   1   8  -2 426.247 14.1029   2
   1   8  -2 441.718 14.2252   3
  -1  -8  -2 428.847 15.0283   3
   1  -8   2 426.723 15.4676   3
  -1   8   2 417.065 15.1655   3
   1  -8  -2 426.778 15.5175   3
  -1   8  -2 424.917 15.4886   2
  -1  -8   2 425.832 14.9102   3
  -1   8  -2 413.585 15.1230   3
   1   8   2 438.469 14.6177   2
   2  -8   2 51.9757 4.20942   3
  -2   8   2 45.6201 3.28315   3
  -2  -8  -2 45.0513 2.98973   3
  -2   8  -2 53.1153 4.01209   2
  -2  -8   2 50.6477 2.87886   3
  -2   8  -2 42.3667 3.26807   3
   2   8   2 51.3266 2.75358   2
   3  -8   2 30.5599 2.85170   3
  -3   8   2 32.8628 2.85632   3
  -3   8  -2 26.5011 2.69001   3
  -3   8  -2 35.3803 4.38548   2
  -3  -8   2 31.1119 1.95943   3
   3  -8  -2 29.1028 3.04894   3
   3   8   2 27.0093 1.99328   2
  -4   8   2 2.64390 1.40001   3
  -4  -8  -2 1.68750 0.91803   2
   4  -8   2 4.07128 1.85515   3
  -4   8   2 3.77299 1.92108   2
   4  -8  -2 3.94492 1.44716   3
  -4   8  -2 2.63310 1.73121   2
  -4   8  -2 7.85548 2.09803   3
   4   8   2 2.83844 0.95058   2
  -5  -8  -2 161.187 6.74069   2
   5  -8   2 160.887 7.84946   3
  -5   8   2 167.293 8.11119   3
  -5   8   2 170.033 9.79715   2
  -5   8  -2 165.371 9.35985   2
  -5  -8   2 173.658 5.74134   2
   5  -8  -2 170.227 7.83904   3
   5   8   2 154.884 7.47446   2
  -5   8  -2 164.831 8.30603   3
  -6   8   2 8.71912 2.33399   3
  -6  -8  -2 11.9449 1.87167   2
   6  -8   2 9.23408 2.24642   3
  -6   8   2 8.42092 2.60046   2
  -6  -8   2 9.37606 1.33642   2
   6   8   2 9.83507 1.87760   2
   6  -8  -2 13.0258 2.16034   3
  -6   8  -2 11.2139 2.98540   2
  -7  -8  -2 2.99878 1.43292   2
  -7   8   2 4.75107 2.08426   3
  -7   8   2 8.49162 2.91718   2
   7  -8   2 4.31263 2.03344   3
   7   8   2 4.73818 1.70239   2
   7  -8  -2 3.52969 1.52142   3
  -7  -8   2 5.80829 1.39196   2
  -7   8  -2 5.89356 2.61494   2
  -7   8  -2 12.3608 2.88682   3
   8  -8   2 467.112 17.4785   3
  -8   8   2 461.923 18.8109   3
  -8  -8  -2 483.957 17.6888   2
  -8  -8   2 490.210 16.9896   2
  -8   8  -2 455.128 23.4772   2
   8   8   2 473.791 18.1625   2
  -9  -8  -2 35.8284 3.91539   2
  -9   8   2 38.3243 5.90572   2
  -9   8  -2 38.8529 5.54974   2
 -10   8   2 7.46534 3.59355   2
 -10  -8  -2 8.00238 2.56792   2
 -10  -8   2 3.86609 1.82341   2
 -10   8  -2 8.17156 4.48706   2
 -11  -8  -2 7.82940 2.26800   3
 -11  -8  -2 13.2399 2.94420   2
 -11  -8   2 13.1363 2.92689   2
 -12   8   2 70.5655 8.36735   2
 -12  -8  -2 64.5803 6.09421   2
 -12   8  -2 69.6118 8.38372   2
   0  -9  -2 2.16429 1.30029   3
   0   9  -2 1.06908 0.93459   2
   0   9  -2 0.09860 0.62110   3
   0  -9   2 0.60457 0.90326   3
   0   9   2 0.97978 0.97217   3
  -1  -9  -2 100.193 5.11693   3
   1  -9   2 105.768 5.54935   3
   1   9  -2 93.4113 4.34561   3
  -1   9   2 110.467 5.43083   3
   1   9  -2 99.5672 4.33682   2
  -1  -9   2 101.511 5.12644   3
  -1   9  -2 99.1309 5.15221   3
   1  -9  -2 103.061 5.52800   3
  -1   9  -2 103.646 5.53628   2
  -2  -9  -2 69.0920 3.90442   3
   2   9  -2 60.1979 2.24212   2
   2   9  -2 60.7025 2.29425   2
   2  -9   2 64.9513 4.50606   3
  -2   9   2 59.0326 4.12075   3
  -2  -9   2 67.9161 3.67243   3
  -2   9  -2 59.2815 4.15663   3
   2  -9  -2 66.3903 4.30609   3
   2   9   2 56.9436 3.18003   2
  -2   9  -2 62.5794 4.63336   2
  -3  -9  -2 1.92732 1.09188   3
   3  -9   2 5.51065 1.90713   3
  -3   9   2 3.43736 1.34243   3
  -3   9  -2 3.90336 1.40483   3
  -3  -9   2 5.64671 1.15154   3
   3  -9  -2 5.70595 1.64236   3
  -3   9  -2 6.73094 1.92910   2
   3   9   2 4.65314 1.01522   2
  -4   9   2 22.9565 3.97632   2
  -4   9   2 15.0773 2.35334   3
   4  -9   2 18.5952 2.66374   3
  -4   9  -2 16.9692 3.16139   2
   4   9   2 16.8424 1.70211   2
  -4   9  -2 14.7256 2.75012   3
   4  -9  -2 19.2497 2.62371   3
  -4  -9   2 14.9546 1.51283   3
  -5   9   2 -2.7613 1.77661   2
  -5   9   2 0.32961 1.05497   3
   5  -9   2 2.84543 1.52111   3
  -5  -9  -2 2.66928 1.11440   2
   5   9   2 3.00691 1.06704   2
   5  -9  -2 3.72634 1.52622   3
  -5   9  -2 2.15104 1.34049   3
  -5   9  -2 3.42854 1.99279   2
  -6  -9  -2 26.9095 2.34489   2
  -6   9   2 27.6913 3.23406   3
  -6   9   2 23.6738 4.05203   2
   6  -9   2 30.0096 3.55698   3
   6  -9  -2 26.1245 3.21307   3
   6   9   2 20.7281 2.35225   2
  -6   9  -2 19.1433 3.86237   2
  -6  -9   2 22.9962 1.43812   2
  -6   9  -2 20.9031 3.52196   3
  -7  -9  -2 249.828 9.98719   2
   7  -9   2 237.701 10.8116   3
  -7   9   2 255.164 13.7990   2
  -7   9   2 247.825 11.6197   3
   7  -9  -2 253.147 10.5950   3
   7   9   2 280.048 11.7922   2
  -7   9  -2 239.401 12.9071   3
  -7  -9   2 237.367 8.94069   2
  -7   9  -2 245.321 13.4780   2
   8  -9   2 27.2463 3.70518   3
  -8  -9  -2 26.2121 3.60049   2
  -8   9   2 27.3317 5.64611   2
   8   9   2 32.2665 3.49406   2
  -8   9  -2 33.8480 5.33254   2
   8  -9  -2 34.0065 3.25167   3
  -8  -9   2 32.4187 2.60630   2
   9  -9   2 29.9236 3.16584   3
  -9   9   2 28.1091 5.41090   2
  -9  -9  -2 32.7458 3.58646   2
  -9   9  -2 36.7506 5.52200   2
  -9  -9   2 33.1570 2.98793   2
 -10  -9  -2 32.6995 3.97173   2
 -10   9   2 34.8987 6.80318   2
 -10  -9   2 33.4284 3.74685   2
 -10   9  -2 33.6295 5.89367   2
 -11  -9  -2 199.994 10.1864   2
 -11   9   2 204.381 14.2621   2
 -11  -9  -2 184.366 9.31483   3
 -11  -9   2 208.750 9.59873   2
   0 -10  -2 965.541 33.0440   3
   0  10  -2 962.946 32.2402   3
   0 -10   2 1002.04 33.0971   3
   0  10   2 1028.80 32.5817   3
   0  10  -2 1006.26 32.4961   2
   1 -10   2 1470.74 47.7231   3
   1  10  -2 1486.55 46.0531   2
  -1 -10  -2 1506.54 47.3138   3
  -1  10   2 1410.87 47.0976   3
   1  10  -2 1487.17 46.0676   3
  -1 -10   2 1492.26 48.3779   3
  -1  10  -2 1424.40 47.4823   2
  -1  10  -2 1437.08 47.1100   3
   1 -10  -2 1496.78 47.8233   3
   2  10  -2 5.36175 0.68536   2
  -2 -10  -2 1.91449 1.32415   3
  -2  10   2 5.95110 1.54319   3
   2 -10   2 4.79562 1.59829   3
   2  10  -2 5.74403 0.65554   2
  -2  10  -2 4.59878 1.90450   2
   2 -10  -2 5.28980 1.64437   3
  -2  10  -2 4.90863 1.39405   3
   2  10   2 3.68611 1.06660   2
  -2 -10   2 6.12354 1.53132   3
  -3  10   2 783.670 27.5394   3
   3 -10   2 779.640 27.6768   3
  -3  10  -2 782.517 27.6016   3
   3  10   2 779.395 25.6468   2
  -3  10  -2 808.807 28.7017   2
   3 -10  -2 834.440 27.8680   3
  -3 -10   2 806.547 26.1351   3
   4 -10   2 99.8895 6.26550   3
  -4  10   2 110.959 7.52512   2
  -4  10   2 129.336 6.85680   3
  -4  10  -2 105.807 7.20383   2
  -4  10  -2 116.119 6.72537   3
   4  10   2 113.473 4.91684   2
  -4 -10   2 111.547 4.99085   3
   4 -10  -2 104.610 6.46243   3
  -5  10   2 420.508 16.6528   3
  -5  10   2 393.610 18.0753   2
   5 -10   2 431.520 16.4787   3
   5 -10  -2 411.718 16.0808   3
  -5  10  -2 405.231 16.5486   3
  -5  10  -2 431.757 18.2452   2
   5  10   2 413.531 14.5056   2
  -6  10   2 23.7188 4.77236   2
   6 -10   2 21.2917 3.01218   3
  -6 -10  -2 18.7634 1.93805   2
  -6  10   2 18.5336 2.96963   3
  -6  10  -2 17.6930 3.73281   2
   6 -10  -2 15.5410 2.87116   3
   6  10   2 16.3380 2.05543   2
  -6  10  -2 18.0739 3.33336   3
   7 -10   2 179.070 9.04063   3
  -7  10   2 171.342 11.1865   2
  -7 -10  -2 172.815 7.41351   2
  -7  10  -2 166.292 10.9136   2
   7 -10  -2 173.177 8.58536   3
   7  10   2 178.788 7.90361   2
  -7 -10   2 175.627 6.12171   2
  -8 -10  -2 18.7074 2.61822   2
   8 -10   2 22.5261 3.72103   3
  -8  10   2 25.4352 5.38388   2
   8 -10  -2 12.9473 2.51407   3
  -8  10  -2 20.1826 4.41437   2
  -8 -10   2 18.0827 1.74103   2
  -9 -10  -2 71.4336 4.79860   2
  -9  10   2 64.5786 7.67559   2
   9 -10   2 72.1409 5.19165   3
  -9  10  -2 59.0377 7.21048   2
  -9 -10   2 69.1211 3.98825   2
 -10 -10  -2 173.568 8.54542   2
 -10  10   2 161.970 13.0995   2
 -10  10  -2 171.308 12.4175   2
 -11  10   2 4.76117 3.53101   2
 -11 -10  -2 8.15565 2.35206   2
 -11 -10   2 7.99482 1.93107   2
 -11  10  -2 8.78565 4.76102   2
   0  11  -2 -0.6225 1.01581   3
   0  11  -2 1.08353 1.14903   2
   0 -11   2 -0.7475 1.32011   3
   0 -11  -2 1.20541 1.48582   3
   0  11   2 3.37737 1.39781   3
  -1 -11  -2 453.748 16.1971   3
   1  11  -2 420.776 14.8071   2
   1 -11   2 432.448 16.5249   3
  -1  11   2 420.211 15.8479   3
  -1 -11   2 419.364 15.9559   3
  -1  11  -2 415.090 16.1960   2
   1 -11  -2 464.853 16.7389   3
  -1  11  -2 415.692 15.7579   3
  -2 -11  -2 13.6919 2.35378   3
   2 -11   2 14.6605 2.81472   3
   2  11  -2 14.7932 1.07823   2
  -2  11   2 16.9859 2.35117   3
   2  11  -2 14.2205 1.18196   2
   2  11   2 13.0832 1.69246   2
  -2  11  -2 13.8687 2.58698   2
   2 -11  -2 15.6412 2.70274   3
  -2 -11   2 16.1352 2.05924   3
  -2  11  -2 17.4466 2.40983   3
  -3  11   2 22.0242 3.92350   2
   3 -11   2 21.1898 3.45636   3
  -3  11   2 28.7405 3.52778   3
  -3 -11  -2 36.0804 3.14128   3
  -3  11  -2 22.9267 2.90254   3
   3  11   2 26.5440 2.06898   2
  -3  11  -2 23.3212 3.88853   2
   3 -11  -2 27.0872 3.69000   3
  -4  11   2 764.458 26.9853   3
  -4  11   2 745.154 28.7019   2
   4 -11   2 759.096 27.0559   3
  -4 -11  -2 744.117 25.4434   3
   4 -11  -2 749.783 26.8611   3
  -4 -11   2 752.108 25.0466   3
  -4  11  -2 772.168 27.2231   3
   4  11   2 744.891 24.5194   2
  -4  11  -2 782.129 28.4817   2
   5 -11   2 399.559 15.8225   3
  -5  11   2 349.401 15.4502   3
  -5  11   2 408.700 17.9101   2
   5 -11  -2 389.291 15.5040   3
  -5 -11   2 384.909 13.5488   3
  -5  11  -2 392.156 16.1101   3
   5  11   2 383.044 13.4492   2
  -5  11  -2 372.494 17.1678   2
   6 -11   2 665.318 24.4156   3
  -6  11   2 638.486 26.9802   2
   6  11   2 665.605 22.1310   2
  -6  11  -2 666.702 26.7576   2
  -7 -11  -2 23.9577 2.35838   2
  -7  11   2 26.3139 4.91993   2
   7 -11   2 22.7760 3.87301   3
  -7  11  -2 21.3125 4.43207   2
   7 -11  -2 28.1490 3.76503   3
   7  11   2 24.8110 2.43878   2
   8 -11   2 45.7947 4.85376   3
  -8  11   2 38.2010 5.95303   2
  -8 -11  -2 43.6972 3.21033   2
  -8  11  -2 60.3500 6.84051   2
   8 -11  -2 41.2331 4.26349   3
  -9 -11  -2 207.982 8.96406   2
  -9  11   2 221.663 14.0688   2
   9 -11   2 198.742 9.87379   3
  -9  11  -2 212.749 13.5852   2
   9 -11  -2 207.149 9.38182   3
  -9 -11   2 195.169 7.35126   2
 -10  11   2 137.450 11.8526   2
 -10 -11  -2 118.498 6.42818   2
 -10 -11   2 115.195 5.26717   2
 -10  11  -2 127.577 10.8194   2
 -11  11   2 3.20993 3.62028   2
 -11 -11  -2 6.59528 2.04126   2
 -11 -11   2 3.39996 1.25062   2
 -11  11  -2 1.05640 3.08472   2
   0  12  -2 271.640 11.0362   2
   0  12   2 276.190 11.0003   3
   0  12  -2 275.980 10.8564   3
   0 -12   2 285.134 11.8045   3
   0 -12  -2 266.769 11.7661   3
   1 -12   2 82.0133 5.65348   3
  -1 -12  -2 80.8863 5.37087   3
  -1  12   2 79.3071 4.91712   3
   1  12  -2 82.2651 4.29398   3
   1  12  -2 83.8247 4.29207   2
   1 -12  -2 81.2551 5.67740   3
  -1  12  -2 82.0941 5.09456   3
  -1  12  -2 87.4489 5.44665   2
  -1 -12   2 82.3291 5.32461   3
  -2  12   2 3.51691 1.51285   3
  -2 -12  -2 1.00177 1.49322   3
   2  12  -2 1.13635 0.63125   2
   2 -12   2 2.78490 2.04374   3
   2  12  -2 1.67288 0.56369   2
  -2 -12   2 1.00227 1.38988   3
  -2  12  -2 1.29018 1.50428   3
   2  12   2 0.99677 0.90305   2
  -2  12  -2 0.26408 1.66262   2
   2 -12  -2 -0.5460 1.72159   3
   3 -12   2 171.595 8.99095   3
  -3  12   2 179.908 10.1142   2
  -3  12   2 176.952 8.77417   3
  -3 -12  -2 182.171 8.26861   3
  -3  12  -2 195.663 9.20072   3
   3 -12  -2 185.243 9.34382   3
   3  12   2 167.840 6.96802   2
  -3  12  -2 170.893 9.64320   2
  -3 -12   2 171.673 7.93200   3
  -4 -12  -2 296.457 11.5275   3
   4 -12   2 289.880 13.0530   3
  -4  12   2 289.789 14.1684   2
  -4  12   2 291.861 12.8545   3
   4  12   2 284.942 10.2700   2
  -4  12  -2 283.406 13.9831   2
   4 -12  -2 290.506 12.9261   3
  -4 -12   2 295.393 11.2346   3
  -4  12  -2 261.847 12.4881   3
   5 -12   2 0.66084 1.67035   3
  -5 -12  -2 2.65299 1.52042   3
  -5  12   2 -2.9818 2.51085   2
   5  12   2 1.60420 0.91242   2
  -5  12  -2 1.21000 1.90892   2
  -5 -12   2 3.07174 1.35445   3
   6 -12   2 520.693 20.3193   3
  -6  12   2 523.584 22.7911   2
   6  12   2 508.531 17.3492   2
  -6  12  -2 500.364 22.1956   2
   7 -12   2 232.971 11.7179   3
  -7  12   2 241.644 14.5323   2
  -7  12  -2 261.087 14.3517   2
   7 -12  -2 243.105 11.2331   3
   8 -12   2 19.0944 3.61264   3
  -8  12   2 17.3286 4.53951   2
  -8 -12  -2 22.0940 2.25679   2
  -8  12  -2 22.7839 4.87702   2
   8 -12  -2 19.0758 3.05168   3
  -9 -12  -2 2.88504 1.24854   2
   9 -12   2 5.56248 2.39791   3
  -9  12  -2 1.64692 2.77277   2
   9 -12  -2 3.48119 1.86454   3
  10 -12   2 16.6538 2.84760   3
 -10 -12  -2 11.0213 2.41084   2
 -10  12   2 15.8672 4.48529   2
 -10  12  -2 6.47922 3.58858   2
   0 -13  -2 1.37424 1.79354   3
   0 -13   2 6.87769 2.22778   3
   0  13  -2 0.21609 1.29752   2
   0  13   2 1.33079 1.44394   3
   0  13  -2 1.16809 0.93082   3
  -1 -13  -2 33.7350 3.40011   3
   1 -13   2 33.0937 3.59567   3
   1  13  -2 30.1207 2.70717   2
  -1  13   2 29.1716 3.06409   3
   1 -13  -2 31.2311 3.55490   3
   1  13   2 28.9673 2.70873   2
  -1 -13   2 29.2346 3.20586   3
  -1  13  -2 26.7645 2.90032   3
  -2  13   2 72.4962 5.16709   3
  -2  13   2 84.2926 6.49773   2
  -2 -13  -2 85.6235 5.58588   3
   2  13  -2 82.2612 3.46168   2
   2 -13   2 81.4266 6.13418   3
   2  13  -2 83.5942 3.61938   2
   2  13   2 78.2584 4.27446   2
   2 -13  -2 71.2511 5.48689   3
  -2 -13   2 84.4568 5.40185   3
  -2  13  -2 85.5400 6.20549   2
  -2  13  -2 76.5317 6.04917   3
   3 -13   2 795.472 28.4705   3
  -3  13   2 792.622 29.4857   2
  -3  13   2 766.854 27.7641   3
  -3 -13  -2 779.198 27.1042   3
   3  13   2 778.357 25.4896   2
  -3  13  -2 785.392 28.9516   2
  -3 -13   2 782.095 26.8650   3
  -3  13  -2 784.964 27.8915   3
   3 -13  -2 768.286 28.2381   3
  -4  13   2 15.8550 4.05365   2
  -4 -13  -2 16.0455 2.76974   3
   4 -13   2 16.3441 3.21501   3
   4 -13  -2 14.1491 3.33035   3
  -4  13  -2 18.8088 4.11939   2
  -4 -13   2 11.9974 2.28869   3
   4  13   2 12.1612 1.65977   2
  -5  13   2 9.97566 3.50729   2
  -5 -13  -2 14.1632 2.56639   3
   5 -13  -2 4.02886 2.12857   3
   5  13   2 6.44050 1.13441   2
  -5 -13   2 4.58852 1.39471   3
  -5  13  -2 9.13166 3.78433   2
   6 -13   2 54.6739 5.12737   3
  -6 -13  -2 62.6194 4.38015   3
  -6  13   2 46.9268 6.86465   2
  -6 -13   2 51.7531 3.67839   3
   6  13   2 50.5688 2.78319   2
   6 -13  -2 50.9111 4.88412   3
  -7  13   2 36.6278 5.89953   2
   7 -13   2 25.9346 4.59921   3
  -7  13  -2 35.7061 5.58122   2
  -7 -13   2 29.2765 2.71056   3
   7 -13  -2 25.3162 4.35328   3
   8 -13   2 -0.8065 2.23657   3
  -8  13   2 0.86159 2.52553   2
  -8  13  -2 2.03210 2.83081   2
   8 -13  -2 0.33429 2.25203   3
  -8 -13   2 0.85062 1.08737   3
   9 -13   2 83.8857 6.60316   3
   9 -13  -2 72.2839 5.73082   3
  -9  13  -2 72.1205 8.07393   2
 -10  13   2 3.91196 3.38568   2
  10 -13   2 0.43877 2.11560   3
  10 -13  -2 0.89363 1.96350   3
 -10  13  -2 -2.0753 2.46196   2
   0  14   2 33.5689 3.52938   3
   0 -14  -2 36.5817 4.34440   3
   0  14  -2 33.7923 3.14449   2
   0 -14   2 36.6498 3.83978   3
   0  14  -2 32.0838 2.94042   3
   1  14  -2 66.0301 4.07794   2
  -1 -14  -2 69.5010 5.20425   3
  -1  14   2 76.1147 4.97421   3
   1 -14   2 72.1032 5.49394   3
   1 -14  -2 64.5379 5.30324   3
  -1  14  -2 72.6806 5.41165   2
   1  14   2 71.2281 4.28901   2
  -1 -14   2 74.4350 5.23711   3
  -1  14  -2 76.1722 5.12814   3
  -2 -14  -2 340.804 14.0048   3
  -2  14   2 346.317 15.3989   2
   2 -14   2 345.307 14.9116   3
   2  14  -2 329.153 11.3412   2
  -2  14   2 315.357 13.8937   3
   2  14  -2 327.764 11.5153   2
  -2  14  -2 340.285 14.8358   2
  -2 -14   2 348.483 14.0488   3
   2  14   2 336.500 12.4446   2
   2 -14  -2 336.551 14.8234   3
  -2  14  -2 342.132 14.1026   3
   3 -14   2 1218.93 42.0310   3
  -3 -14  -2 1207.12 40.6947   3
  -3  14   2 1223.89 43.0862   2
  -3  14  -2 1220.04 42.5899   2
   3  14   2 1189.11 38.6806   2
   3 -14  -2 1223.05 41.9674   3
  -3 -14   2 1232.37 40.5572   3
   4 -14   2 151.073 9.32697   3
  -4 -14  -2 156.888 8.12453   3
  -4  14   2 153.899 10.0204   2
  -4  14  -2 146.675 9.56998   2
   4 -14  -2 151.544 9.24949   3
   4  14   2 153.409 6.16236   2
  -4 -14   2 157.707 7.85147   3
  -5  14   2 89.1226 8.29678   2
   5 -14   2 88.5561 6.65332   3
  -5 -14  -2 82.2019 5.56917   3
   5 -14  -2 85.8058 6.41921   3
  -5  14  -2 69.5718 7.65514   2
  -5 -14   2 85.1049 5.27729   3
   5  14   2 84.2841 3.68816   2
  -6 -14  -2 28.8187 3.04148   3
  -6  14   2 25.0150 4.97053   2
   6 -14   2 30.7260 5.18055   3
  -6  14  -2 25.4726 5.32482   2
  -6 -14   2 23.0673 2.85371   3
  -7  14   2 627.960 27.7714   2
  -7 -14  -2 628.477 22.6975   3
  -7 -14   2 646.886 22.1938   3
  -7  14  -2 639.396 27.4958   2
   7 -14  -2 631.294 24.3345   3
  -8 -14  -2 53.1864 4.28477   3
   8 -14   2 40.3495 5.86796   3
   8 -14  -2 44.7688 5.43306   3
  -8  14  -2 43.8894 6.71187   2
  -8 -14   2 46.4027 3.61616   3
   9 -14   2 109.995 7.91768   3
  -9  14   2 97.9958 9.75344   2
   9 -14  -2 95.9324 7.08981   3
  -9  14  -2 108.624 9.99014   2
  -9 -14   2 107.055 5.69014   3
 -10  14   2 29.7826 6.23886   2
  10 -14   2 30.6302 4.59173   3
 -10  14  -2 43.2186 6.94681   2
 -10 -14   2 25.3625 2.88194   3
   0 -15  -2 0.23315 2.09360   3
   0  15  -2 1.32518 1.38810   2
   0  15  -2 1.03031 1.55451   3
   0 -15   2 2.37688 2.37598   3
   1 -15   2 3.96463 2.61603   3
  -1  15   2 6.42080 2.56490   2
   1  15  -2 0.15099 1.11214   2
  -1 -15  -2 0.34183 2.01317   3
  -1  15   2 2.19237 1.48247   3
   1 -15  -2 0.97100 2.41381   3
  -1  15  -2 3.61464 1.77727   3
  -1 -15   2 0.88444 2.15231   3
   1  15   2 3.10548 1.60307   2
  -1  15  -2 0.37137 1.32498   2
  -2 -15  -2 15.1435 3.16974   3
   2 -15   2 10.8331 3.26195   3
   2  15  -2 13.3094 1.45331   2
  -2  15   2 7.94153 3.07706   2
   2  15  -2 13.5512 1.50386   2
  -2  15  -2 12.2670 2.94049   2
  -2 -15   2 12.8440 2.57539   3
   2 -15  -2 13.6545 3.32992   3
  -2  15  -2 11.4806 2.40450   3
  -3  15   2 212.749 12.0167   2
   3 -15   2 215.525 11.3820   3
  -3 -15  -2 215.052 10.3114   3
  -3 -15   2 195.438 9.69023   3
   3 -15  -2 193.719 10.6229   3
   3  15   2 202.025 8.16303   2
  -3  15  -2 206.657 11.1973   2
   4 -15   2 428.629 20.6571   3
  -4 -15  -2 444.435 17.2849   3
  -4  15   2 438.177 19.8733   2
   4 -15  -2 440.577 20.3163   3
  -4 -15   2 434.710 16.9545   3
  -4  15  -2 418.545 19.4089   2
   4  15   2 434.344 14.6432   2
  -5 -15  -2 498.620 18.8854   3
  -5  15   2 479.455 24.9340   2
  -5  15  -2 474.892 21.7659   2
   5 -15  -2 499.408 24.3025   3
  -5 -15   2 520.439 18.7891   3
  -6  15   2 155.403 11.6512   2
  -6 -15  -2 157.568 8.16744   3
  -6  15  -2 154.518 11.2339   2
  -6 -15   2 149.048 7.57048   3
   6 -15  -2 157.543 9.78441   3
  -7 -15  -2 95.4144 6.07703   3
  -7  15   2 104.646 10.0815   2
   7 -15  -2 84.5822 8.02613   3
  -7  15  -2 73.3044 8.78973   2
  -7 -15   2 101.864 5.80808   3
   8 -15   2 11.4053 3.59389   3
  -8  15   2 10.4634 4.32198   2
  -8 -15  -2 9.15685 2.58756   3
  -8  15  -2 16.2189 5.40774   2
   8 -15  -2 14.3314 3.41228   3
  -8 -15   2 15.9169 2.67495   3
   9 -15   2 44.9300 6.28370   3
  -9 -15  -2 64.4616 4.92787   3
  -9  15   2 44.3920 8.81506   2
   9 -15  -2 54.9659 5.85030   3
  -9 -15   2 55.2853 4.23557   3
   0  16   2 192.824 9.81291   2
   0 -16   2 173.647 9.65924   3
   0 -16  -2 178.715 10.0949   3
   0  16  -2 174.897 8.54716   3
   1 -16   2 1142.61 42.5891   3
   1  16  -2 1132.94 37.9045   2
  -1 -16  -2 1184.66 40.4805   3
  -1  16   2 1151.88 40.6971   2
   1  16   2 1133.45 38.2491   2
   1  16   2 1206.90 41.3252   2
  -1  16  -2 1166.99 40.0367   2
  -1  16  -2 1150.16 39.0465   3
  -1 -16   2 1199.60 40.4339   3
  -2 -16  -2 55.5258 5.41758   3
   2  16  -2 58.2705 3.15552   2
  -2  16   2 61.9920 6.33198   2
   2  16  -2 63.2823 3.11098   2
   2 -16   2 68.0459 6.38940   3
   2  16   2 59.6483 3.93057   2
   2 -16  -2 62.6438 5.67894   3
  -2 -16   2 59.8136 5.12753   3
  -2  16  -2 57.7262 5.65034   2
   3 -16   2 492.330 20.5081   3
  -3  16   2 518.929 21.6919   2
  -3 -16  -2 496.832 19.3367   3
  -3 -16   2 455.356 18.9575   3
   3  16   2 476.558 16.8060   2
   3 -16  -2 495.783 20.5121   3
  -3  16  -2 485.321 20.7167   2
  -4  16   2 1085.54 39.9053   2
  -4 -16  -2 1106.80 36.8218   3
   4  16   2 1057.38 33.3176   2
   4  16   2 1038.85 33.4907   2
   4 -16  -2 1057.87 38.0513   3
  -4  16  -2 1017.89 38.7503   2
  -4 -16   2 1035.17 36.3027   3
  -5  16   2 966.777 37.3072   2
  -5 -16  -2 910.072 32.9224   3
  -5  16  -2 1023.08 37.0949   2
  -5 -16   2 950.972 32.9007   3
   5 -16  -2 901.661 34.5043   3
  -6  16   2 29.8294 5.49855   2
  -6 -16  -2 33.3353 3.59994   3
  -6  16  -2 29.5746 5.35696   2
  -6 -16   2 27.2388 3.52715   3
   6 -16  -2 28.7191 4.47695   3
  -7 -16  -2 4.69273 1.82687   3
  -7  16   2 3.86651 3.23475   2
  -7  16  -2 12.0914 4.04713   2
  -7 -16   2 9.61922 2.39756   3
   7 -16  -2 11.4330 3.48267   3
   8 -16   2 76.4415 6.81237   3
  -8  16   2 75.1259 8.69641   2
  -8 -16   2 85.0296 5.62625   3
   8 -16  -2 88.9447 7.37612   3
   9 -16   2 3.05617 2.95862   3
  -9 -16  -2 1.27701 1.83154   3
   9 -16  -2 -4.3281 2.63551   3
  -9 -16   2 1.15020 1.64950   3
   0  17  -2 1.69635 1.58538   2
   0  17  -2 1.89799 1.72082   3
   0 -17  -2 0.53051 1.78908   3
   0  17   2 1.47591 1.42895   2
   0 -17   2 0.44262 1.59280   3
  -1  17   2 70.5926 6.23485   2
  -1 -17  -2 63.9452 6.10901   3
   1  17  -2 72.2657 4.42708   2
   1 -17   2 61.7604 6.21963   3
   1  17   2 78.6282 5.51878   2
   1 -17  -2 73.3589 6.23138   3
  -1  17  -2 69.5879 5.69476   2
   1  17   2 69.5314 4.68147   2
  -1 -17   2 55.9469 5.84258   3
   2 -17   2 265.789 13.4092   3
   2  17  -2 262.877 9.55729   2
  -2  17   2 274.017 14.0337   2
   2  17  -2 274.135 9.76264   2
  -2 -17  -2 279.781 13.0013   3
  -2 -17   2 245.601 13.8323   3
   2 -17  -2 280.699 13.8609   3
   2  17   2 270.174 10.7991   2
  -2  17  -2 269.109 13.2934   2
   2  17   2 285.202 11.5961   2
  -3 -17  -2 348.950 16.5005   3
  -3  17   2 318.166 15.9783   2
   3 -17   2 309.069 15.1635   3
  -3  17  -2 292.954 14.8307   2
   3 -17  -2 279.599 14.7117   3
  -3 -17   2 309.717 14.0598   3
  -4 -17  -2 23.0923 4.22723   3
  -4  17   2 14.3418 4.64288   2
   4 -17  -2 19.5259 4.39151   3
  -4  17  -2 22.0021 4.69372   2
   4  17   2 17.6569 1.55401   2
  -4 -17   2 14.9618 3.28920   3
   4  17   2 17.7757 1.52019   2
  -5 -17  -2 6.33808 2.22669   3
   5 -17   2 3.82607 2.74007   3
  -5  17   2 10.4150 4.39505   2
  -5 -17   2 8.52946 2.34527   3
  -5  17  -2 14.7927 3.84523   2
   5 -17  -2 10.8450 3.65668   3
  -6  17   2 7.63794 4.50437   2
  -6 -17  -2 6.13268 2.17974   3
  -6 -17   2 8.16357 2.55061   3
  -6  17  -2 10.2298 4.40406   2
   6 -17  -2 6.27739 2.90721   3
  -7 -17  -2 10.8075 2.75547   3
   7 -17   2 10.8196 3.66540   3
   7 -17  -2 5.10129 3.20290   3
  -7  17  -2 6.47399 3.28917   2
  -7 -17   2 11.1456 2.62441   3
  -8 -17  -2 22.4474 3.74743   3
   8 -17   2 19.4516 4.60219   3
  -8  17  -2 21.9110 6.27451   2
   8 -17  -2 20.7220 3.85436   3
  -8 -17   2 14.0015 2.95557   3
   0  18  -2 0.91605 1.69947   3
   0  18  -2 3.29199 1.90419   2
   0 -18  -2 1.73515 2.00742   3
   0 -18   2 4.82755 2.98333   3
   0  18   2 2.31857 2.13802   2
   1 -18   2 136.602 9.01338   3
   1  18  -2 137.849 6.99369   2
  -1 -18  -2 158.145 9.63464   3
  -1  18   2 164.096 9.68555   2
   1 -18  -2 129.773 9.24124   3
  -1 -18   2 142.430 8.86584   3
   1  18   2 137.466 7.19898   2
   1  18   2 142.173 8.06814   2
  -1  18  -2 138.197 8.41381   2
   2 -18   2 -3.3518 2.31937   3
   2  18  -2 0.03713 0.81605   2
  -2 -18  -2 2.31281 2.04619   3
   2  18  -2 0.59086 0.72296   2
  -2  18   2 1.41153 2.79435   2
   2 -18  -2 4.35639 3.10238   3
  -2 -18   2 1.08381 1.97673   3
   2  18   2 0.97731 1.52916   2
  -2  18  -2 2.01140 1.91608   2
   2  18   2 3.37782 1.60560   2
  -3  18   2 160.213 10.6564   2
  -3 -18  -2 140.854 9.04658   3
   3 -18   2 163.344 10.1695   3
  -3 -18   2 157.915 9.57033   3
   3  18   2 161.747 7.21778   2
   3 -18  -2 183.987 10.6115   3
  -3  18  -2 151.228 9.91685   2
   3  18   2 166.744 6.87483   2
  -4  18   2 53.4718 6.40332   2
  -4 -18  -2 49.4966 5.49380   3
  -4 -18   2 50.7845 5.27569   3
  -4  18  -2 53.8094 6.13821   2
   4 -18  -2 47.5980 5.68297   3
  -5 -18  -2 87.6398 6.90887   3
  -5  18   2 74.4686 7.96909   2
  -5  18  -2 85.9292 8.46159   2
   5 -18  -2 80.7615 7.13162   3
  -5 -18   2 97.5236 6.86278   3
  -6 -18  -2 44.2624 4.64631   3
   6 -18   2 47.4640 5.64263   3
  -6  18   2 51.6416 6.95650   2
   6 -18  -2 41.4283 5.46749   3
  -6 -18   2 43.1034 4.35246   3
  -6  18  -2 54.6883 6.76141   2
  -7 -18  -2 7.08227 2.75452   3
  -7  18   2 13.5896 4.39990   2
   7 -18   2 4.83480 2.75523   3
   7 -18  -2 14.7311 3.55716   3
  -7  18  -2 14.2843 5.04782   2
  -7 -18   2 11.8202 2.97598   3
   0 -19  -2 2.82293 2.39660   3
   0 -19   2 -0.0240 1.76159   3
   0  19   2 -2.9979 1.80885   2
   0  19  -2 0.17054 1.57625   2
   1 -19   2 526.609 21.5043   3
  -1 -19  -2 471.675 20.7579   3
   1  19  -2 491.584 17.7940   2
   1  19  -2 473.480 17.2435   2
  -1  19   2 509.104 20.8183   2
  -1 -19   2 471.898 20.4234   3
   1  19   2 480.984 18.2035   2
   1 -19  -2 481.721 21.1148   3
   1  19   2 469.458 19.0556   2
  -1  19  -2 494.562 19.8443   2
   2  19  -2 208.191 7.89227   2
   2 -19   2 228.327 12.6911   3
  -2  19   2 229.571 12.9098   2
  -2 -19  -2 219.498 12.1191   3
   2  19  -2 217.087 7.86066   2
  -2 -19   2 206.902 11.8122   3
   2  19   2 223.693 9.91547   2
   2 -19  -2 209.185 11.9955   3
  -2  19  -2 219.073 11.9970   2
  -3  19   2 187.971 11.9395   2
  -3 -19  -2 181.929 10.7260   3
   3 -19   2 168.532 10.7765   3
  -3 -19   2 183.736 10.6220   3
   3 -19  -2 176.201 11.4027   3
  -3  19  -2 185.674 11.4349   2
   3  19   2 180.519 7.72279   2
  -4  19   2 39.6564 5.86884   2
  -4 -19  -2 51.1127 5.77650   3
  -4  19  -2 51.4560 6.74939   2
  -4 -19   2 54.2939 5.24911   3
   4 -19  -2 43.9902 5.72383   3
  -5 -19  -2 29.7004 4.68638   3
  -5  19   2 22.4715 5.70429   2
  -5  19  -2 20.0466 4.72233   2
   5 -19  -2 20.5929 4.06233   3
  -5 -19   2 14.1981 3.50348   3
   6 -19   2 70.4811 6.83360   3
  -6  19   2 70.2560 8.86264   2
  -6 -19  -2 51.9161 5.74161   3
  -6  19  -2 71.5291 8.42732   2
  -6 -19   2 67.2509 5.98157   3
   6 -19  -2 60.4155 6.52239   3
   7 -19   2 132.942 9.72539   3
  -7 -19  -2 133.938 8.74891   3
   7 -19  -2 145.091 9.80968   3
  -7  19  -2 140.616 11.6294   2
  -7 -19   2 144.882 8.77527   3
   0 -20   2 147.070 10.0211   3
   0  20   2 149.106 9.12514   2
   0  20  -2 132.878 7.81449   2
   0  20   2 153.728 9.37217   2
   0 -20  -2 135.130 9.78343   3
  -1 -20  -2 20.2700 4.50659   3
  -1  20   2 24.5012 4.52036   2
   1 -20   2 30.0303 4.74533   3
   1  20  -2 19.3279 2.70052   2
  -1 -20   2 24.2523 4.65896   3
   1 -20  -2 26.1088 4.58168   3
   1  20   2 22.7192 3.20789   2
   1  20   2 19.3684 3.42056   2
   2  20  -2 13.8097 1.39005   2
  -2  20   2 19.4234 4.57911   2
   2 -20   2 14.8312 3.65549   3
   2  20  -2 17.8266 1.47131   2
  -2 -20  -2 14.5401 3.99607   3
   2  20   2 16.9107 2.82088   2
  -2 -20   2 21.2479 4.45284   3
  -2  20  -2 11.7584 3.57658   2
   2 -20  -2 15.0339 4.10051   3
   3 -20   2 5.15600 3.47171   3
  -3 -20  -2 8.17881 3.41224   3
  -3  20   2 2.25197 2.44333   2
  -3 -20   2 -1.8738 1.48519   3
   3  20   2 0.45706 1.06095   2
   3  20   2 1.51042 1.18476   2
  -3  20  -2 -0.0708 3.18509   2
   3 -20  -2 1.48761 2.41948   3
   4 -20   2 7.87098 2.91069   3
  -4  20   2 12.6268 4.46235   2
  -4 -20  -2 9.59433 3.33100   3
  -4 -20   2 11.9904 3.15455   3
  -4  20  -2 10.8006 4.15740   2
   4 -20  -2 4.85281 3.73669   3
  -5 -20  -2 -0.8556 1.62290   3
  -5  20   2 2.86625 3.86669   2
  -5 -20   2 -1.5247 2.26781   3
   5 -20  -2 -2.2064 2.80352   3
  -5  20  -2 -4.6646 2.73424   2
  -6 -20  -2 13.0028 3.55647   3
   6 -20   2 8.29901 3.85123   3
  -6  20   2 0.49298 3.84062   2
  -6  20  -2 3.07789 3.37633   2
   6 -20  -2 12.3128 3.43983   3
   0  21  -2 -1.0756 1.53262   2
   0  21   2 -0.2083 1.91001   2
   0 -21  -2 0.31132 2.91992   3
   0 -21   2 2.68643 3.07183   3
   0  21   2 -1.2136 2.05993   2
   1 -21   2 214.030 12.9180   3
  -1 -21  -2 212.570 12.7398   3
  -1  21   2 213.908 12.2669   2
  -1 -21   2 203.686 12.3900   3
   1 -21  -2 209.165 12.5343   3
   1  21   2 206.978 9.87993   2
   1  21   2 223.479 10.8717   2
  -1  21  -2 232.262 11.5845   2
   2 -21   2 8.09758 3.74502   3
  -2 -21  -2 7.85447 3.59593   3
  -2  21   2 8.44260 3.97207   2
   2  21   2 7.69708 2.00409   2
  -2 -21   2 12.5588 3.61987   3
  -2  21  -2 8.56631 3.11920   2
   2 -21  -2 6.33111 2.69949   3
  -3 -21  -2 157.662 10.6251   3
  -3  21   2 143.370 10.7016   2
  -3 -21   2 162.861 10.1859   3
  -3  21  -2 173.893 11.2231   2
   4 -21   2 18.9146 4.15672   3
  -4  21   2 21.4952 5.38375   2
  -4 -21  -2 16.3554 3.66185   3
   4 -21  -2 13.6905 3.83637   3
  -4 -21   2 16.5373 4.24568   3
  -4  21  -2 9.07876 4.20543   2
   0 -22   2 2.63368 2.31140   3
   0  22   2 2.08819 2.43030   2
   0  22  -2 1.64925 1.84770   2
   0 -22  -2 3.49851 3.14932   3
  -1  22   2 27.4601 4.84715   2
  -1 -22  -2 31.1512 5.72060   3
   1 -22   2 31.1103 5.18515   3
   1  22   2 29.0374 4.03157   2
  -1  22  -2 25.7759 4.35007   2
   1 -22  -2 31.4005 5.77828   3
  -2  22   2 75.0192 7.88506   2
   2 -22   2 70.3440 7.23166   3
  -2 -22  -2 62.7572 8.51433   3
  -2  22  -2 81.1217 8.47555   2
   2 -22  -2 71.9703 8.01345   3
  -3 -22  -2 7.75831 3.08947   3
  -3  22   2 3.29410 2.88258   2
  -3 -22   2 -0.8166 2.03298   3
   3 -22  -2 -0.4288 2.36929   3
  -3  22  -2 1.45964 2.96208   2
   0   0   3 3.77138 0.56582   2
   0   0  -3 0.51547 0.37919   2
   0   0  -3 1.67350 0.53071   3
   1   0  -3 0.92956 0.25491   3
   1   0   3 1.30228 0.58291   3
   1   0   3 1.24342 0.56431   2
   1   0  -3 0.80909 0.30984   3
  -1   0  -3 0.58813 0.49049   3
  -1   0   3 0.78641 0.40792   3
  -1   0  -3 1.10513 0.55423   2
  -1   0   3 1.32566 0.33568   3
  -2   0  -3 -0.6578 0.55748   3
  -2   0  -3 0.90995 0.64014   2
   2   0   3 0.38045 0.54307   2
   2   0   3 1.42475 0.67883   3
  -3   0  -3 1.77499 0.62627   3
  -3   0  -3 0.84765 0.97787   2
   4   0   3 2.06165 1.49483   2
  -4   0   3 0.79947 0.94046   2
  -4   0  -3 -0.0765 0.86198   2
  -4   0  -3 2.79550 1.02451   3
  -5   0   3 0.74704 0.33618   3
   5   0   3 -0.6228 1.35480   2
  -5   0   3 0.57867 1.31193   2
  -5   0  -3 0.51848 0.67541   3
  -5   0  -3 4.34299 1.75653   2
  -6   0   3 3.48064 1.95789   2
  -6   0  -3 1.33430 0.79141   3
   6   0   3 1.28511 1.26854   2
   7   0   3 -0.3052 1.23422   2
  -7   0   3 1.46033 2.04693   2
  -7   0  -3 0.77329 1.98894   2
  -7   0   3 0.81252 0.60940   3
  -7   0  -3 0.30066 1.14666   3
  -8   0   3 1.21535 1.06105   3
  -8   0   3 1.78486 1.85018   2
  -8   0  -3 -0.7561 1.57504   2
   8   0   3 0.83054 1.70092   2
  -8   0  -3 2.62644 1.49642   3
  -9   0   3 -3.6762 2.25232   2
  -9   0  -3 4.94478 2.28092   2
  -9   0   3 0.44068 0.93207   3
  -9   0  -3 0.96815 1.46691   3
 -10   0  -3 -0.9947 2.94526   2
 -10   0   3 0.42383 1.22753   3
 -10   0   3 5.30651 3.30494   2
 -10   0  -3 0.02550 1.10384   3
 -11   0   3 0.73439 3.47455   2
 -11   0  -3 -0.0412 3.29949   2
 -11   0   3 2.79605 1.68243   3
 -11   0  -3 0.04148 1.96430   3
 -12   0   3 -1.6881 1.50417   3
 -12   0   3 -0.4272 2.33503   2
   0   1  -3 -0.0863 0.27051   3
   0  -1  -3 0.38188 0.40515   2
   0  -1   3 0.28217 0.43326   3
   0  -1   3 0.29324 0.33707   2
   0   1   3 1.59541 0.63638   2
   0   1  -3 -0.2851 0.27646   2
  -1  -1  -3 401.040 13.0045   2
   1  -1   3 393.714 12.9440   3
   1  -1   3 395.848 13.1345   2
  -1   1  -3 375.367 12.8728   3
   1  -1  -3 381.910 12.6384   3
  -1   1  -3 404.177 13.1305   2
   2   1   3 5981.86 182.766   1
  -2   1  -3 4935.30 181.265   1
   3  -1   3 1028.14 33.9143   2
   3   1   3 1045.57 33.5982   2
  -4  -1  -3 13.4275 1.43246   3
  -4  -1  -3 9.82935 1.92693   2
  -4   1   3 11.0482 1.00206   3
   4  -1   3 14.1147 2.79428   2
   4  -1   3 12.9892 1.41489   3
   4   1   3 13.3390 1.95718   2
  -4   1  -3 11.8899 1.96140   2
  -4  -1   3 9.45391 1.77868   2
  -4   1  -3 8.35232 1.34268   3
  -5   1   3 413.349 13.7259   3
   5  -1   3 388.271 16.1198   2
  -5  -1  -3 431.498 14.6017   3
  -5  -1  -3 434.796 15.9245   2
  -5   1   3 410.790 16.1277   2
  -5  -1   3 405.279 15.5847   2
  -5   1  -3 414.578 17.8067   2
   5   1   3 437.456 16.1940   2
  -5   1  -3 416.060 14.7725   3
  -6  -1  -3 755.547 26.2083   2
   6  -1   3 727.541 26.7843   2
  -6   1   3 746.266 23.7001   3
  -6   1   3 715.243 26.5499   2
  -6  -1  -3 754.795 24.5782   3
  -6   1  -3 690.231 26.2949   2
  -6  -1   3 725.723 26.0373   2
   6   1   3 765.304 26.5930   2
  -7   1   3 126.307 7.85446   2
  -7   1   3 132.448 5.66020   3
  -7  -1  -3 135.982 7.68264   2
  -7  -1  -3 142.604 6.53086   3
   7  -1   3 129.804 8.06703   2
  -7  -1   3 124.377 7.45124   2
  -7   1  -3 140.055 8.09797   2
   7   1   3 129.220 7.96878   2
  -7   1  -3 127.651 6.42647   3
  -7  -1   3 127.475 4.87139   3
  -8   1   3 159.201 6.79514   3
  -8   1   3 145.742 9.14024   2
  -8  -1  -3 159.943 7.47999   3
   8  -1   3 150.140 9.37754   2
  -8  -1  -3 162.247 9.30196   2
  -8  -1   3 155.015 6.12969   3
  -8   1  -3 167.102 7.81526   3
  -8  -1   3 146.235 8.78875   2
  -8   1  -3 153.450 9.27608   2
   8   1   3 153.425 9.43698   2
  -9   1   3 78.9984 6.79510   2
  -9  -1  -3 77.1410 5.12795   3
  -9   1   3 80.7710 4.61712   3
  -9  -1  -3 76.0288 6.34340   2
  -9   1  -3 83.7104 5.25918   3
   9   1   3 75.1334 6.84427   2
  -9  -1   3 85.9946 7.08812   2
  -9  -1   3 81.5066 4.15140   3
  -9   1  -3 80.0493 7.27681   2
 -10   1   3 14.2095 2.41331   3
 -10  -1  -3 11.0396 2.15303   3
 -10   1   3 19.0097 4.49460   2
 -10  -1  -3 14.2731 3.62723   2
 -10   1  -3 8.55260 3.92465   2
 -10   1  -3 10.1411 2.16631   3
 -10  -1   3 15.2308 3.88297   2
 -10  -1   3 15.1004 2.49904   3
 -11   1   3 372.791 18.5832   2
 -11   1   3 358.620 14.6505   3
 -11  -1  -3 407.369 18.4727   2
 -11   1  -3 372.317 18.4669   2
 -11   1  -3 352.189 15.3667   3
 -11  -1   3 373.811 18.0319   2
 -11  -1   3 363.999 14.1602   3
 -12   1   3 50.4944 4.75612   3
 -12   1   3 47.0124 6.32897   2
 -12   1  -3 67.2573 7.84347   2
 -12  -1   3 59.5659 6.55566   2
 -12  -1   3 58.0291 4.71902   3
   0  -2   3 38.3306 1.92274   2
   0   2  -3 35.6267 1.81361   2
   0   2   3 37.4773 2.03428   2
   0  -2  -3 35.3838 1.92790   3
   0  -2   3 34.5815 1.80561   3
   0   2  -3 35.8531 1.77154   3
  -1   2   3 3521.10 112.780   1
  -1  -2  -3 3071.87 110.744   1
   1  -2   3 3270.59 113.279   1
   1   2   3 3395.72 112.613   1
   1  -2  -3 2801.68 109.938   1
  -2   2   3 3.45143 0.66214   3
   2  -2   3 4.14219 1.01070   2
  -2  -2  -3 3.31668 0.81099   2
   2  -2   3 3.52521 0.96366   3
   2   2   3 5.59150 0.95318   2
   2  -2  -3 3.91878 0.59953   3
  -2   2  -3 3.71304 1.17417   2
  -2   2  -3 2.43019 0.86236   3
  -3   2   3 68.7968 3.11180   3
  -3  -2  -3 75.5867 3.75944   2
   3  -2   3 68.2020 4.23709   2
   3  -2   3 63.7223 3.38242   3
   3   2   3 73.5838 3.80295   2
   3  -2  -3 66.9845 2.68976   3
  -3   2  -3 70.6551 4.12375   2
   3  -2  -3 66.0489 2.60290   3
  -3   2  -3 63.4305 3.49135   3
  -4   2   3 368.532 12.7610   3
   4  -2   3 371.455 13.1198   3
   4  -2   3 386.339 14.7984   2
  -4  -2  -3 378.804 13.8867   2
   4   2   3 386.354 14.1231   2
  -4   2  -3 396.109 13.5426   3
  -4  -2   3 358.410 13.5682   2
  -4   2  -3 392.743 14.6798   2
   5  -2   3 368.581 14.8298   2
  -5  -2  -3 367.269 12.7370   3
   5  -2   3 351.340 12.3366   3
  -5   2   3 316.161 15.6046   2
  -5   2   3 364.941 12.4180   3
  -5  -2  -3 364.501 13.8874   2
  -5   2  -3 375.056 13.2477   3
  -5  -2   3 350.215 13.6119   2
   5   2   3 364.503 14.1026   2
  -5   2  -3 371.862 14.6477   2
   6  -2   3 16.9568 2.83266   2
  -6  -2  -3 19.4442 2.06380   3
  -6  -2  -3 19.9409 2.65689   2
  -6   2   3 21.5459 3.09809   2
  -6   2   3 23.0872 1.99812   3
  -6   2  -3 18.4811 2.33629   3
  -6  -2   3 20.5424 2.59423   2
   6   2   3 25.7438 2.96555   2
  -6   2  -3 19.3540 3.43804   2
  -7  -2  -3 309.250 11.7201   3
  -7   2   3 305.296 14.1206   2
  -7  -2  -3 327.356 13.5792   2
  -7   2   3 306.621 11.3901   3
   7  -2   3 313.328 14.3523   2
  -7   2  -3 312.354 14.0673   2
  -7   2  -3 280.370 11.9585   3
  -7  -2   3 304.614 13.2291   2
   7   2   3 299.965 13.4844   2
  -8  -2  -3 46.6985 3.60825   3
  -8   2   3 39.1884 3.04323   3
   8  -2   3 33.7819 5.16857   2
  -8  -2  -3 41.6642 4.43253   2
  -8   2   3 46.7515 5.14886   2
  -8   2  -3 40.3310 4.83554   2
  -8  -2   3 42.0465 4.67105   2
  -8   2  -3 44.5194 3.85949   3
   8   2   3 42.9602 4.50701   2
  -8  -2   3 44.4748 2.24501   3
  -9  -2  -3 218.693 11.6159   2
  -9  -2  -3 207.098 9.50807   3
  -9   2   3 210.000 9.26566   3
  -9   2   3 224.548 12.3297   2
  -9   2  -3 224.273 12.2409   2
  -9   2  -3 222.030 10.0264   3
   9   2   3 213.376 11.6408   2
  -9  -2   3 213.563 11.1880   2
  -9  -2   3 215.554 8.14044   3
 -10  -2  -3 40.1445 4.96560   2
 -10   2   3 43.6979 6.68814   2
 -10   2   3 41.1629 3.51310   3
 -10  -2  -3 40.4803 3.94535   3
 -10  -2   3 39.6127 5.43094   2
 -10   2  -3 39.9948 6.39257   2
 -10   2  -3 40.1011 4.30342   3
 -10  -2   3 43.0263 3.08333   3
 -11  -2  -3 29.0498 3.77023   3
 -11   2   3 25.3357 4.13663   3
 -11  -2  -3 38.9471 5.09498   2
 -11  -2   3 32.2748 5.40390   2
 -11  -2   3 28.6317 2.85261   3
 -11   2  -3 36.2850 5.65265   2
 -12  -2  -3 205.872 10.4422   3
 -12   2   3 184.688 10.1049   3
 -12  -2  -3 215.671 12.4977   2
 -12  -2   3 219.269 12.4466   2
 -12   2  -3 194.233 12.8260   2
 -12  -2   3 200.838 9.18587   3
   0  -3   3 0.58609 0.44405   3
   0  -3  -3 0.78371 0.64509   3
   0   3  -3 0.46562 0.36014   2
   0  -3   3 0.01459 0.45852   2
   0   3  -3 0.64621 0.52971   3
  -1   3   3 3517.77 130.778   1
   1   3  -3 4035.98 126.128   1
  -1  -3  -3 4160.65 132.413   1
   1  -3   3 3941.67 133.131   1
   1  -3  -3 3478.46 130.853   1
  -1  -3   3 3766.51 125.131   1
   1   3   3 3579.71 129.818   1
  -1   3  -3 3649.37 132.361   1
   2  -3   3 334.466 12.1114   2
   2  -3   3 328.269 11.4758   3
  -2   3   3 308.294 11.1394   3
  -2  -3  -3 337.816 11.3128   2
   2   3   3 327.972 11.3126   2
  -2   3  -3 313.484 11.8896   2
  -2   3  -3 327.276 11.4540   3
   2  -3  -3 333.493 11.1113   3
   3  -3   3 84.7574 5.15017   2
  -3  -3  -3 97.6285 4.54830   2
   3  -3   3 97.6373 4.49993   3
  -3   3   3 93.7623 4.18920   3
   3   3   3 96.1152 4.58735   2
  -3   3  -3 97.7476 5.18919   2
   3  -3  -3 92.9697 3.87916   3
  -3   3  -3 101.784 4.66071   3
  -3  -3   3 90.7219 4.02348   2
  -4  -3  -3 120.972 5.80742   2
   4  -3   3 130.171 5.62014   3
  -4   3   3 117.759 5.22312   3
   4  -3   3 121.662 6.78136   2
  -4   3  -3 123.671 5.65086   3
   4  -3  -3 118.377 4.50419   3
  -4  -3   3 126.430 5.51043   2
   4   3   3 118.564 5.89277   2
  -4   3  -3 125.742 6.59021   2
   5  -3   3 86.9711 4.26211   3
  -5  -3  -3 84.7466 5.00460   2
   5  -3   3 92.0118 6.08370   2
  -5   3   3 84.6248 5.98886   2
  -5   3   3 83.1945 4.23107   3
  -5  -3   3 82.3055 4.70276   2
  -5   3  -3 82.9631 5.60491   2
  -5   3  -3 85.4174 4.73869   3
   5   3   3 83.7357 5.10060   2
   6  -3   3 132.971 5.58230   3
   6  -3   3 130.209 7.91672   2
  -6   3   3 139.163 8.08264   2
  -6   3   3 134.018 6.03515   3
  -6  -3   3 138.681 6.86548   2
  -6   3  -3 126.245 6.48058   3
   6   3   3 135.720 7.33955   2
  -6   3  -3 152.163 8.39306   2
   7  -3   3 426.463 20.5263   2
  -7  -3  -3 467.436 17.8294   2
  -7   3   3 466.767 16.3252   3
  -7   3   3 457.981 19.2423   2
  -7  -3  -3 459.157 16.1633   3
  -7   3  -3 458.374 16.8744   3
  -7  -3   3 464.834 19.0589   2
  -7   3  -3 446.444 18.8280   2
   7   3   3 431.346 17.8639   2
  -8   3   3 13.0629 2.28321   3
  -8   3   3 13.5875 3.82301   2
  -8  -3  -3 12.0582 3.02019   2
   8   3   3 9.38673 2.91221   2
  -8  -3   3 14.7022 2.80317   2
  -8   3  -3 11.3556 2.97992   2
  -8   3  -3 14.3572 2.40005   3
  -9  -3  -3 175.573 10.0756   2
  -9   3   3 206.132 9.10051   3
  -9  -3  -3 197.409 8.90860   3
  -9   3   3 199.879 12.1789   2
  -9   3  -3 197.839 9.48655   3
  -9  -3   3 191.253 7.10487   3
   9   3   3 183.782 10.5938   2
  -9  -3   3 208.163 10.6745   2
  -9   3  -3 190.633 11.4468   2
 -10  -3  -3 49.6920 5.89343   2
 -10   3   3 58.2846 7.23429   2
 -10  -3  -3 61.5350 4.66256   3
 -10   3   3 61.7983 4.68505   3
 -10  -3   3 57.4530 5.91688   2
 -10  -3   3 57.7136 3.38811   3
 -10   3  -3 53.3135 6.26315   2
 -10   3  -3 49.5704 4.97742   3
 -11   3   3 21.1967 4.79015   2
 -11   3   3 22.9577 3.67354   3
 -11  -3  -3 23.8173 4.63777   2
 -11  -3  -3 19.9820 3.43486   3
 -11  -3   3 19.0077 3.83819   2
 -11   3  -3 31.8483 5.32454   2
 -12  -3  -3 16.1329 4.10614   2
 -12  -3  -3 18.6395 3.67493   3
 -12   3   3 14.5539 4.21497   2
 -12  -3   3 16.4622 2.51627   3
 -12   3  -3 19.9577 4.86900   2
   1  -4   3 173.012 6.98904   2
   1   4  -3 174.308 5.64955   3
   1  -4   3 170.611 6.76050   3
  -1   4   3 175.187 6.66830   3
  -1  -4  -3 179.554 6.60100   2
   1   4  -3 178.945 5.82034   2
  -1  -4   3 178.194 5.88022   2
  -1   4  -3 177.134 6.98543   2
   1  -4  -3 178.386 6.74523   3
  -1   4  -3 166.497 6.68253   3
   1   4   3 177.630 6.61317   2
  -1  -4   3 181.125 6.17189   3
  -2   4   3 474.353 16.1521   3
   2  -4   3 467.765 16.2913   3
   2  -4   3 506.376 17.0982   2
  -2  -4  -3 484.889 15.9715   2
   2   4   3 501.364 16.0547   2
  -2  -4   3 484.631 14.9036   2
  -2   4  -3 444.676 16.2099   3
  -2   4  -3 495.080 16.9651   2
   2  -4  -3 468.290 16.0513   3
  -3   4   3 104.317 4.90300   3
  -3  -4  -3 111.479 4.91000   2
   3  -4   3 112.935 5.25077   3
   3  -4   3 110.691 6.79499   2
  -3  -4   3 106.872 4.26713   2
   3   4   3 113.401 5.05586   2
   3  -4  -3 113.108 4.81424   3
  -3   4  -3 115.229 5.91019   2
  -3   4  -3 112.756 5.23326   3
   4  -4   3 810.213 27.2281   3
  -4   4   3 831.847 27.0931   3
  -4  -4  -3 855.530 27.2960   2
   4  -4   3 828.720 28.8840   2
  -4   4  -3 803.332 28.6230   2
  -4   4  -3 857.399 27.5639   3
   4   4   3 817.210 27.4187   2
  -4  -4   3 813.745 26.6285   2
   4  -4  -3 827.895 26.4272   3
   5  -4   3 43.9407 4.49923   2
   5  -4   3 48.5399 3.19993   3
  -5  -4  -3 46.1130 3.56148   2
  -5   4   3 47.3753 4.71303   2
   5   4   3 48.3219 4.33584   2
  -5   4  -3 42.0092 4.08402   2
  -5   4  -3 46.9190 3.58862   3
  -5  -4   3 47.1796 3.23268   2
   5  -4  -3 49.7338 2.45547   3
   6  -4   3 81.3298 6.13285   2
  -6   4   3 77.2421 6.08137   2
  -6   4   3 77.9315 4.59314   3
   6  -4   3 91.3444 4.57386   3
  -6  -4  -3 85.0344 5.26992   2
  -6   4  -3 84.9606 4.96375   3
   6   4   3 83.9775 5.46835   2
  -6   4  -3 73.1612 6.18267   2
  -6  -4   3 82.7091 4.89060   2
  -7   4   3 3.70673 2.18253   2
   7  -4   3 4.14224 2.54902   2
  -7   4   3 2.40067 1.47288   3
   7  -4   3 1.81210 0.99070   3
  -7  -4  -3 1.29550 1.37920   2
  -7   4  -3 3.40793 2.69173   2
   7   4   3 2.81672 1.85749   2
  -7  -4   3 3.45633 1.69979   2
  -7   4  -3 6.15887 1.90197   3
  -8   4   3 220.210 9.57633   3
  -8  -4  -3 193.918 9.75464   3
  -8   4   3 237.601 12.4763   2
  -8  -4  -3 221.304 10.7582   2
  -8   4  -3 214.301 10.1009   3
  -8   4  -3 214.191 12.1717   2
   8   4   3 231.389 11.2211   2
  -8  -4   3 219.961 10.4371   2
  -9   4   3 172.774 8.63670   3
  -9  -4  -3 176.112 8.22367   3
  -9  -4  -3 172.012 9.80375   2
  -9   4   3 178.673 11.3148   2
   9   4   3 178.954 10.3438   2
  -9   4  -3 177.063 13.2588   2
  -9   4  -3 172.212 9.17057   3
  -9  -4   3 179.231 9.60229   2
 -10   4   3 388.366 17.6084   3
 -10  -4  -3 427.488 17.8727   2
 -10   4   3 413.790 19.7378   2
 -10  -4  -3 411.982 15.9738   3
 -10  -4   3 416.401 13.9282   3
 -10  -4   3 385.290 17.1189   2
 -10   4  -3 391.704 19.5687   2
 -11  -4  -3 44.6747 4.26606   3
 -11   4  -3 42.1616 7.13167   2
 -11  -4   3 37.1552 2.97698   3
 -11  -4   3 42.9292 5.50313   2
 -12   4   3 30.2101 5.94811   2
 -12  -4  -3 31.3855 5.34238   2
 -12  -4  -3 23.9896 3.76990   3
 -12  -4   3 18.3817 3.82016   2
   0   5  -3 0.20764 0.50279   2
   0   5   3 -0.1559 0.56813   3
   0  -5   3 0.66521 0.59739   2
   0   5  -3 0.32652 0.55958   3
   0  -5  -3 0.77156 0.71121   3
   0  -5   3 0.47846 0.51947   3
   1  -5   3 1120.71 55.3014   1
   1   5  -3 1090.34 49.8688   1
  -1   5   3 991.937 53.1288   1
  -1  -5  -3 1020.76 51.9699   1
   1  -5  -3 1112.76 56.0961   1
  -1  -5   3 1140.15 49.8236   1
   1   5   3 1175.07 53.5751   1
  -1   5  -3 1187.69 56.8453   1
   2   5  -3 4225.94 142.307   1
  -2  -5  -3 4391.94 150.062   1
  -2   5   3 3942.78 153.446   1
   2  -5   3 4061.61 154.842   1
   2   5   3 4348.69 149.804   1
  -2  -5   3 4272.00 141.573   1
  -2   5  -3 4602.57 159.184   1
   2  -5  -3 3748.91 153.090   1
   3  -5   3 1801.56 57.9319   2
   4  -5   3 498.114 17.2443   3
  -4   5   3 473.500 17.0624   3
  -4  -5  -3 485.134 16.8301   2
   4  -5   3 496.147 18.8010   2
  -4   5  -3 495.726 17.3997   3
   4   5   3 487.673 17.0097   2
   4  -5  -3 483.741 16.5887   3
  -4  -5   3 477.120 15.9811   2
  -4   5  -3 496.156 18.8092   2
  -5  -5  -3 1256.42 40.6816   2
  -5   5   3 1250.14 43.0028   2
   5  -5   3 1218.48 42.8184   2
   5  -5   3 1289.66 40.7689   3
  -5   5   3 1274.37 40.7773   3
  -5   5  -3 1179.92 42.5387   2
  -5  -5   3 1262.15 40.0015   2
   5  -5  -3 1313.34 39.8235   3
  -5   5  -3 1279.42 41.1712   3
   5   5   3 1264.97 41.0428   2
   6  -5   3 3108.49 100.119   2
  -6   5  -3 3115.11 99.8694   2
   6   5   3 3140.09 97.9779   2
  -7  -5  -3 76.6861 5.25907   2
  -7   5   3 75.4387 4.71563   3
   7  -5   3 72.0564 4.23786   3
  -7   5   3 73.7579 6.37234   2
   7   5   3 76.5159 5.48105   2
  -7   5  -3 69.7696 4.94112   3
  -7   5  -3 80.8958 6.51314   2
  -7  -5   3 77.9573 4.88691   2
  -8   5   3 2.91002 1.74611   3
  -8  -5  -3 1.46398 1.47173   2
  -8   5   3 3.70770 2.37645   2
  -8  -5   3 1.08546 1.60201   2
   8   5   3 -1.4041 0.88581   2
  -8   5  -3 2.17621 2.13082   2
  -9  -5  -3 91.4177 6.66583   2
  -9   5   3 72.7600 6.32990   3
  -9  -5  -3 84.7217 5.34731   3
  -9  -5   3 80.3135 6.04728   2
  -9   5  -3 87.4577 6.02408   3
   9   5   3 92.7785 7.88387   2
  -9   5  -3 106.663 8.82446   2
 -10   5   3 448.516 18.3046   3
 -10  -5  -3 471.912 19.3051   2
 -10   5   3 464.176 22.1042   2
 -10  -5  -3 464.890 17.6223   3
 -10   5  -3 447.183 21.3324   2
 -10  -5   3 485.318 19.1538   2
 -10  -5   3 465.355 15.3511   3
 -11  -5  -3 35.4364 4.08767   3
 -11  -5  -3 35.7468 5.40728   2
 -11   5   3 40.8990 6.41998   2
 -11  -5   3 40.2248 5.16486   2
 -11   5  -3 28.7700 5.58554   2
 -11  -5   3 26.8431 2.47875   3
 -12   5   3 105.191 9.72251   2
 -12  -5  -3 92.0889 7.84333   2
 -12   5  -3 97.1901 9.19563   2
   0   6   3 639.312 21.2984   3
   0  -6  -3 637.036 21.4769   3
   0   6  -3 654.157 21.1571   3
   0   6  -3 641.312 21.0657   2
   0  -6   3 641.160 21.1702   2
   0  -6   3 683.154 21.5451   3
  -1   6   3 230.791 8.53255   3
   1  -6   3 208.079 8.50929   3
  -1  -6  -3 223.554 8.30837   3
   1   6  -3 220.436 7.45028   3
   1   6  -3 223.096 7.34328   2
   1  -6   3 206.856 8.64612   2
   1  -6  -3 227.367 8.64408   3
   1   6   3 225.352 8.22174   2
  -1  -6   3 216.714 8.01722   3
  -1   6  -3 228.694 8.58186   3
  -1   6  -3 204.058 8.51648   2
   2  -6   3 379.485 14.3288   2
  -2   6   3 379.835 14.4661   3
   2  -6   3 401.905 13.9638   3
  -2  -6  -3 380.949 13.0835   2
  -2   6  -3 382.339 14.2700   2
  -2   6  -3 383.683 13.7814   3
   2   6   3 389.691 13.1452   2
   2  -6  -3 364.097 13.6530   3
  -2  -6   3 376.037 12.4659   3
  -3   6   3 44.0911 3.14040   3
   3  -6   3 48.5045 3.52714   3
   3  -6   3 53.9929 4.17430   2
  -3  -6  -3 45.4554 2.82403   2
  -3   6  -3 50.0150 3.91119   2
  -3   6  -3 45.1214 3.40876   3
   3  -6  -3 53.4878 3.42541   3
   3   6   3 45.7393 2.79391   2
  -4  -6  -3 318.114 11.4642   2
  -4   6   3 310.912 12.0759   3
   4  -6   3 311.762 13.4057   2
   4  -6   3 313.716 12.0844   3
   4   6   3 305.587 11.5760   2
  -4   6  -3 306.877 13.2585   2
  -4   6  -3 328.003 12.4307   3
   4  -6  -3 308.070 11.6292   3
  -4  -6   3 317.656 10.3019   2
  -5  -6  -3 8.50905 1.70896   2
   5  -6   3 5.79883 2.03217   2
  -5   6   3 10.2962 1.92685   3
  -5   6   3 8.82767 2.50454   2
   5  -6   3 9.19984 2.06631   3
   5   6   3 7.67694 1.69428   2
  -5   6  -3 5.83339 2.06036   2
  -5   6  -3 9.31410 1.92333   3
   5  -6  -3 9.24505 1.65679   3
  -5  -6   3 7.38646 1.28626   2
  -6  -6  -3 635.537 22.0149   2
  -6   6   3 593.291 24.5798   2
  -6   6   3 638.334 22.3508   3
   6  -6   3 635.164 22.0339   3
  -6   6  -3 627.274 22.6206   3
  -6   6  -3 644.198 24.6799   2
   6   6   3 611.064 22.3435   2
  -6  -6   3 625.133 21.1938   2
   6  -6  -3 648.240 20.9499   3
   7  -6   3 166.402 7.60684   3
  -7  -6  -3 169.398 8.19761   2
  -7   6   3 163.129 10.3262   2
  -7   6   3 156.869 7.96898   3
   7  -6  -3 170.623 5.82390   3
  -7  -6   3 163.541 7.54462   2
  -7   6  -3 166.120 10.2488   2
   7   6   3 168.284 8.38980   2
  -7   6  -3 167.445 8.44087   3
  -8   6   3 30.8436 5.34322   2
  -8  -6  -3 26.6297 3.49770   2
  -8   6   3 26.2638 3.47117   3
  -8   6  -3 18.7114 3.98149   2
  -8  -6   3 27.6344 2.91677   2
  -8   6  -3 25.0346 3.23805   3
   8   6   3 26.5858 3.31406   2
  -9  -6  -3 35.5047 3.42838   3
  -9   6   3 49.3617 7.06883   2
  -9  -6  -3 37.1475 4.04450   2
  -9   6   3 38.8965 4.46473   3
  -9  -6   3 39.1680 3.78494   2
   9   6   3 40.7138 4.78319   2
  -9   6  -3 46.7938 6.00328   2
 -10  -6  -3 141.013 8.44900   2
 -10   6   3 150.889 11.0145   2
 -10  -6  -3 136.402 7.31577   3
 -10   6  -3 129.759 10.6129   2
 -10  -6   3 144.181 8.25821   2
 -11   6   3 0.30160 2.68713   2
 -11  -6  -3 -3.1565 2.27904   2
 -11  -6  -3 1.77866 1.77668   3
 -11  -6   3 -2.8155 1.90414   2
 -11  -6   3 0.05469 1.00882   3
 -11   6  -3 4.44637 4.08215   2
 -12  -6  -3 0.07606 1.81206   2
   0  -7  -3 -1.1613 0.47332   3
   0  -7   3 1.07152 0.77399   3
   0   7   3 -0.3693 0.78765   3
   0   7  -3 -0.3162 0.66478   3
   0   7  -3 1.40321 0.74594   2
   1   7  -3 650.323 21.2060   3
  -1  -7  -3 666.641 22.1872   3
   1  -7   3 674.067 22.6443   3
   1   7  -3 675.688 21.1248   2
   1  -7   3 651.047 22.6246   2
  -1   7   3 695.856 22.4773   3
  -1   7  -3 662.157 22.5684   2
  -1  -7   3 665.234 21.9803   3
   1   7   3 690.919 22.0414   2
   1  -7  -3 659.447 22.5562   3
   2  -7   3 37.8167 3.25780   2
  -2   7   3 38.3983 2.86751   3
   2  -7   3 38.5638 3.15866   3
  -2   7  -3 37.4892 2.91776   3
   2  -7  -3 38.1205 3.15394   3
  -2   7  -3 41.6204 3.52978   2
  -2  -7   3 36.0060 2.16923   3
   2   7   3 48.9755 2.73842   2
  -3   7   3 144.776 6.73280   3
   3  -7   3 145.083 7.52356   2
  -3  -7  -3 146.454 5.98157   2
  -3  -7   3 147.094 5.21806   3
   3  -7  -3 144.183 6.71516   3
   3   7   3 145.977 6.00103   2
  -3   7  -3 133.849 6.77522   3
  -3   7  -3 144.756 7.59982   2
  -4   7   3 555.394 20.1904   3
   4  -7   3 590.023 20.3594   3
   4  -7   3 527.725 21.4522   2
  -4  -7  -3 569.023 19.1923   2
   4   7   3 556.321 19.3553   2
   4  -7  -3 585.498 19.9461   3
  -4   7  -3 593.789 21.7179   2
  -4   7  -3 590.974 20.5102   3
   5  -7   3 793.108 26.8005   3
  -5   7   3 794.321 26.9205   3
  -5  -7  -3 774.594 25.8747   2
  -5   7   3 773.816 29.0111   2
  -5  -7   3 773.151 24.6011   2
  -5   7  -3 771.556 28.6688   2
  -5   7  -3 805.952 27.2661   3
   5  -7  -3 787.799 26.1226   3
   5   7   3 743.561 26.1168   2
  -6  -7  -3 59.8709 4.03617   2
  -6   7   3 54.0746 6.01642   2
   6  -7   3 52.5898 4.49662   3
  -6   7   3 58.3977 4.49218   3
   6   7   3 58.8149 4.17499   2
   6  -7  -3 57.7154 3.79610   3
  -6   7  -3 69.1691 5.83480   2
  -6   7  -3 62.4998 4.61405   3
  -6  -7   3 59.4382 3.23959   2
  -7   7   3 2.90492 1.44666   3
  -7   7   3 2.76742 2.68562   2
  -7  -7   3 0.22890 0.96078   2
   7  -7  -3 1.07530 0.93909   3
  -7   7  -3 -0.5859 1.63904   2
   7   7   3 2.03284 1.70112   2
  -7   7  -3 -4.9129 1.98873   3
  -8   7   3 206.585 10.1254   3
   8  -7   3 220.624 9.11001   3
  -8  -7  -3 208.612 9.66348   2
  -8   7   3 210.137 12.7659   2
   8   7   3 200.442 9.99155   2
  -8  -7   3 209.423 9.06848   2
  -8   7  -3 189.066 10.2090   3
  -8   7  -3 211.379 12.2778   2
  -9  -7  -3 4.58869 2.38385   2
  -9   7   3 4.36317 2.93009   2
  -9   7  -3 4.68958 3.02439   2
   9   7   3 8.47204 2.67985   2
  -9  -7   3 10.1675 2.22071   2
 -10  -7  -3 19.4449 2.94790   3
 -10  -7  -3 20.8256 3.60190   2
 -10   7   3 17.2663 4.51106   2
 -10  -7   3 23.5502 3.36980   2
 -10   7  -3 25.7719 5.04210   2
 -11  -7  -3 71.1141 6.48215   2
 -11  -7  -3 83.0946 5.93325   3
 -11   7  -3 67.4013 7.88737   2
 -11  -7   3 76.1822 5.99052   2
 -12  -7  -3 23.8805 3.98572   2
 -12   7   3 17.8932 4.91814   2
 -12   7  -3 28.0864 5.76486   2
 -12  -7   3 29.1749 4.16723   2
   0  -8   3 2166.71 96.2682   1
   0   8   3 1989.85 95.4623   1
   0   8  -3 2261.35 98.4981   1
   0  -8  -3 2266.26 100.057   1
  -1   8   3 1438.43 45.6487   3
  -1   8  -3 1403.05 45.5569   3
  -1   8  -3 1450.44 45.8886   2
   1  -8  -3 1425.83 46.0897   3
  -2  -8  -3 111.658 5.22331   3
  -2   8   3 120.164 5.76829   3
   2  -8   3 106.685 5.68172   3
  -2   8  -3 99.7518 5.51550   3
   2   8   3 108.736 4.90298   2
   2  -8  -3 114.947 6.65509   3
  -2  -8   3 113.737 4.83392   3
  -2   8  -3 97.7451 5.75390   2
  -3   8   3 179.978 8.00491   3
   3  -8   3 166.667 7.98495   3
   3   8   3 164.583 6.84367   2
  -3  -8   3 167.771 6.37170   3
  -3   8  -3 171.341 8.70055   2
   3  -8  -3 175.972 7.82894   3
  -3   8  -3 174.816 7.94183   3
  -4   8   3 2032.24 65.5375   3
  -4   8  -3 2106.35 67.2133   2
   4   8   3 2037.79 64.3168   2
  -4   8  -3 2060.70 65.7718   3
   5  -8   3 216.280 9.79959   3
  -5  -8  -3 233.040 8.85724   2
  -5   8   3 229.347 11.9053   2
  -5   8   3 213.156 9.85653   3
  -5  -8   3 224.785 7.12937   2
   5  -8  -3 222.214 10.4250   3
  -5   8  -3 221.223 11.2633   2
   5   8   3 217.323 9.06219   2
  -5   8  -3 232.531 10.2615   3
  -6  -8  -3 680.607 23.1331   2
  -6   8   3 710.499 27.1710   2
   6  -8   3 723.945 24.3127   3
  -6   8   3 666.580 24.3486   3
  -6   8  -3 645.455 26.1962   2
   6  -8  -3 703.149 23.3728   3
  -6   8  -3 630.146 26.0801   3
  -6  -8   3 668.799 21.7143   2
  -7  -8  -3 167.271 7.90918   2
  -7   8   3 186.010 11.4380   2
  -7   8   3 165.077 8.70404   3
   7  -8   3 173.697 8.34360   3
  -7   8  -3 158.680 9.01336   3
   7  -8  -3 172.453 7.50513   3
   7   8   3 172.948 8.38546   2
  -7  -8   3 174.998 6.98671   2
  -7   8  -3 166.677 10.7608   2
  -8   8   3 645.357 27.5751   2
  -8   8   3 613.656 23.7619   3
  -8  -8  -3 648.374 22.8669   2
  -8   8  -3 662.197 27.2554   2
   8   8   3 603.881 23.2095   2
  -8  -8   3 647.639 21.7684   2
  -9   8   3 39.6224 5.81465   2
   9  -8   3 32.4567 3.20552   3
  -9  -8  -3 32.4729 3.87693   2
  -9  -8   3 25.2170 3.00753   2
  -9   8  -3 38.3086 6.46894   2
   9   8   3 36.0740 3.87851   2
 -10  -8  -3 22.1181 3.91909   2
 -10   8  -3 22.7462 5.68461   2
 -10  -8   3 27.5851 3.56177   2
 -11  -8  -3 -1.8251 1.53103   3
 -11  -8  -3 -1.1265 2.08245   2
 -11   8  -3 -2.2227 2.57143   2
 -11  -8   3 -0.1962 1.73254   2
   0   9   3 -0.1842 0.67923   3
   0  -9  -3 0.84114 0.91133   3
   0   9  -3 0.16025 0.82718   2
   0   9  -3 -0.2349 0.58735   3
   1   9  -3 2.06698 0.78710   3
   1  -9   3 1.59545 1.07609   3
   1   9  -3 2.98903 0.82684   2
  -1   9   3 0.91564 0.93364   3
  -1  -9  -3 2.95114 1.52402   3
  -1   9  -3 4.10123 1.24152   2
  -1  -9   3 3.45420 1.30718   3
   1  -9  -3 3.05552 1.24992   3
   1   9   3 0.51454 0.64779   2
  -1   9  -3 1.42760 0.97273   3
  -2  -9  -3 740.467 25.6982   3
  -2   9   3 732.785 26.0941   3
   2  -9   3 793.500 26.6357   3
  -2   9  -3 791.943 26.3999   3
  -2  -9   3 797.040 25.3965   3
   2  -9  -3 754.604 26.4482   3
   2   9   3 768.404 25.1928   2
  -2   9  -3 782.481 26.8857   2
   3  -9   3 254.384 10.9883   3
  -3   9   3 256.539 10.8039   3
   3  -9  -3 254.903 10.8506   3
  -3   9  -3 264.473 11.6362   2
   3   9   3 240.166 9.47365   2
  -3  -9   3 250.310 9.31763   3
  -3   9  -3 272.163 11.0818   3
  -4   9   3 464.127 17.2996   3
  -4  -9  -3 446.999 15.6602   2
   4  -9   3 475.609 17.5158   3
  -4  -9   3 465.531 15.1453   3
  -4   9  -3 476.126 17.5427   3
  -4   9  -3 411.618 18.1080   2
   4   9   3 467.734 15.9100   2
   4  -9  -3 445.478 17.0565   3
   5  -9   3 18.0186 2.97318   3
  -5  -9  -3 14.6852 1.85269   2
  -5   9   3 13.0685 2.60186   3
  -5   9   3 7.59683 2.53193   2
   5  -9  -3 13.2345 2.46554   3
   5   9   3 10.5950 1.77294   2
  -5   9  -3 15.6211 3.14172   2
   6  -9   3 113.994 6.83756   3
  -6  -9  -3 116.170 5.59901   2
  -6   9   3 109.563 8.19037   2
  -6   9   3 109.377 6.67731   3
   6   9   3 111.170 5.99187   2
  -6  -9   3 107.451 3.82839   2
   6  -9  -3 114.103 6.10209   3
  -6   9  -3 119.503 7.20865   3
  -6   9  -3 118.856 8.49556   2
  -7   9   3 5.05916 3.49061   2
   7  -9   3 0.94244 1.88806   3
  -7  -9  -3 1.68051 1.48578   2
  -7   9   3 -1.7173 1.81872   3
  -7  -9   3 2.03778 0.77307   2
  -7   9  -3 1.76820 3.06091   2
   7   9   3 2.60329 1.50941   2
  -8   9   3 650.769 27.4807   2
  -8  -9  -3 636.847 22.4672   2
   8  -9   3 621.096 22.9014   3
  -8   9  -3 656.622 27.0667   2
   8  -9  -3 629.871 21.5859   3
   8   9   3 611.007 23.0073   2
  -8  -9   3 631.446 21.0755   2
  -9  -9  -3 90.0892 5.90294   2
  -9   9   3 86.6590 8.67448   2
   9  -9   3 92.4548 5.73161   3
  -9   9  -3 88.1863 9.02945   2
   9   9   3 86.8140 6.24056   2
  -9  -9   3 91.2806 5.05265   2
 -10  -9  -3 1.06520 2.03458   2
 -10   9  -3 6.22547 3.92561   2
 -11   9   3 52.6278 8.82649   2
 -11  -9  -3 34.9238 4.51395   2
 -11  -9  -3 28.5791 4.20038   3
 -11  -9   3 30.3323 3.48182   2
   0  10  -3 5162.55 200.058   1
   0 -10   3 5499.55 200.485   1
   0 -10  -3 4882.29 199.592   1
   0  10   3 5225.80 200.560   1
  -1  10   3 30.7839 2.81118   3
   1 -10   3 36.1325 3.52208   3
  -1 -10  -3 34.5022 3.01089   3
   1  10  -3 32.4365 2.33127   3
   1  10  -3 30.8530 2.19253   2
  -1  10  -3 37.1668 2.97410   3
  -1 -10   3 30.8105 2.80181   3
   1  10   3 34.1453 2.72360   2
   1 -10  -3 31.8333 3.11099   3
  -1  10  -3 36.9815 3.09497   2
  -2 -10  -3 82.4403 4.74832   3
  -2  10   3 72.7453 4.87600   3
   2  10  -3 82.0532 2.76171   2
   2  10  -3 80.6844 2.72146   2
   2 -10   3 85.7599 5.45708   3
  -2  10  -3 83.7248 5.10949   3
   2 -10  -3 75.5535 5.20118   3
   2  10   3 76.1827 4.11462   2
  -2  10  -3 82.3434 5.47424   2
  -2 -10   3 77.0812 4.31040   3
  -3  10   3 377.469 14.9239   3
   3 -10   3 399.232 15.4151   3
  -3 -10  -3 390.575 14.2211   3
  -3  10  -3 402.039 16.1065   2
   3 -10  -3 376.061 15.1217   3
   3  10   3 382.857 13.5848   2
  -3  10  -3 376.051 15.1051   3
  -3 -10   3 382.018 13.6691   3
  -4  10   3 661.814 23.6920   3
   4 -10   3 640.172 23.7490   3
  -4 -10   3 674.091 21.6601   3
   4 -10  -3 672.241 23.5825   3
  -4  10  -3 678.091 25.0893   2
   4  10   3 654.436 21.9367   2
  -4  10  -3 624.581 23.8251   3
  -5 -10  -3 85.2035 4.29160   2
  -5  10   3 75.5645 5.36518   3
  -5  10   3 79.6470 6.71517   2
   5 -10   3 73.2283 5.37480   3
   5  10   3 79.1968 4.36462   2
  -5  10  -3 85.7337 5.88624   3
   5 -10  -3 81.8028 5.51791   3
  -5 -10   3 82.9672 3.75951   3
  -5  10  -3 77.1241 6.38058   2
  -6  10   3 71.1677 6.84107   2
  -6 -10  -3 90.2737 4.74688   2
   6 -10   3 83.9513 5.74432   3
  -6  10   3 95.1050 6.39864   3
   6  10   3 77.8001 4.74972   2
  -6  10  -3 85.4689 7.03587   3
  -6  10  -3 96.2636 7.81032   2
   6 -10  -3 85.3414 5.65234   3
  -7 -10  -3 307.815 11.7025   2
   7 -10   3 302.840 13.0580   3
  -7  10   3 286.617 17.5414   2
   7 -10  -3 313.272 12.4399   3
   7  10   3 308.822 12.2345   2
  -7  10  -3 279.645 15.6502   2
   8 -10   3 64.2493 5.45358   3
  -8  10   3 58.6442 7.61800   2
  -8 -10   3 64.4792 3.06027   2
  -8  10  -3 70.1828 7.16418   2
  -9  10   3 552.336 25.0275   2
   9 -10   3 518.298 19.6535   3
  -9 -10  -3 551.950 19.5676   2
  -9  10  -3 484.457 23.7131   2
 -10 -10  -3 25.7138 3.52232   2
  10 -10   3 22.9530 2.89700   3
 -10  10  -3 16.4397 4.48342   2
 -10 -10   3 27.8031 2.68414   2
 -11 -10  -3 49.5105 4.67694   2
 -11  10   3 26.9724 6.12852   2
 -11  10  -3 41.8388 7.68253   2
   0 -11   3 0.01693 1.43633   3
   0 -11  -3 1.96412 1.24162   3
   0  11  -3 0.61706 0.76538   3
   0  11   3 4.50138 1.52130   3
   0  11  -3 0.06425 0.92575   2
  -1 -11  -3 158.786 7.50555   3
   1 -11   3 153.255 7.84391   3
   1  11  -3 158.328 6.46719   3
   1  11  -3 149.415 6.18198   2
  -1  11   3 147.129 7.31293   3
   1  11   3 151.542 6.84355   2
   1 -11  -3 161.571 8.03236   3
  -1  11  -3 155.724 7.49829   2
  -1 -11   3 149.680 7.35878   3
  -1  11  -3 150.712 7.28539   3
   2 -11   3 134.860 7.31368   3
  -2 -11  -3 137.926 6.86305   3
   2  11  -3 136.323 4.67830   2
  -2  11   3 142.314 7.22243   3
   2  11  -3 139.171 4.73048   2
  -2 -11   3 137.165 6.64169   3
   2  11   3 135.354 6.12349   2
   2 -11  -3 128.164 7.22451   3
  -2  11  -3 141.442 7.69564   2
  -2  11  -3 150.129 7.32038   3
  -3  11   3 63.3004 4.60932   3
  -3 -11  -3 66.6460 4.34461   3
   3 -11   3 71.0656 5.07613   3
  -3 -11   3 59.9315 4.46661   3
  -3  11  -3 65.6522 5.02077   3
  -3  11  -3 65.6285 5.22278   2
   3  11   3 65.1109 3.70638   2
   3 -11  -3 80.1689 5.23054   3
  -4 -11  -3 278.596 11.1181   3
   4 -11   3 271.044 12.4639   3
  -4  11   3 260.020 13.7087   2
  -4  11   3 302.950 12.5893   3
   4 -11  -3 308.299 12.6317   3
  -4  11  -3 264.920 13.1256   2
  -4 -11   3 288.741 10.6027   3
  -4  11  -3 282.605 12.5364   3
   4  11   3 279.392 10.5113   2
  -5  11   3 -2.1013 1.60399   3
  -5  11   3 0.17241 2.60800   2
   5 -11   3 -0.0320 1.52199   3
  -5  11  -3 0.26977 1.96886   2
   5  11   3 2.85596 1.26122   2
  -5  11  -3 3.08921 2.06633   3
  -5 -11   3 0.78898 1.07186   3
   5 -11  -3 0.87359 1.46932   3
  -6 -11  -3 74.4447 4.06005   2
   6 -11   3 78.9851 6.11413   3
  -6  11   3 71.7664 6.92546   2
   6  11   3 68.0725 4.21214   2
   6 -11  -3 71.9322 5.47310   3
  -6  11  -3 70.5281 7.21507   2
  -6 -11   3 68.1142 3.58697   3
   7 -11   3 1.54958 2.15908   3
  -7  11   3 2.39173 2.54096   2
  -7 -11  -3 0.10038 1.03920   2
  -7  11  -3 5.41121 2.91272   2
   7 -11  -3 3.69671 2.10357   3
  -8  11   3 348.883 18.6224   2
  -8 -11  -3 341.014 13.2074   2
   8 -11   3 353.933 14.9929   3
   8  11   3 346.233 13.8282   2
   8 -11  -3 368.448 14.1446   3
  -8  11  -3 339.047 17.7586   2
  -9 -11  -3 37.0715 3.46266   2
   9 -11   3 33.5611 4.39144   3
  -9  11   3 40.6938 6.32529   2
  -9  11  -3 33.9295 5.91761   2
   9 -11  -3 36.1515 3.58032   3
 -10 -11  -3 91.1309 5.66771   2
 -10  11   3 93.8811 9.96459   2
 -10  11  -3 81.7239 8.84848   2
 -11 -11  -3 1.67618 2.25154   2
 -11 -11   3 1.66468 1.11450   2
 -11  11  -3 3.26128 3.18249   2
   0  12  -3 337.817 12.5084   3
   0 -12   3 320.603 13.2947   3
   0  12  -3 330.124 12.5820   2
   0 -12  -3 333.728 13.5834   3
   0  12   3 314.549 12.6624   3
   1 -12   3 34.6635 3.87291   3
   1  12  -3 34.4355 2.44442   2
  -1  12   3 38.7237 3.59395   3
   1  12  -3 24.7857 2.48109   3
  -1 -12  -3 30.8634 3.55249   3
  -1  12  -3 33.7888 3.27411   3
  -1  12  -3 37.3807 3.59274   2
   1 -12  -3 34.7830 3.59645   3
  -1 -12   3 35.2483 3.25661   3
   1  12   3 34.8928 2.95719   2
   2  12  -3 48.8959 2.14803   2
   2  12  -3 47.0127 2.08245   2
  -2  12   3 46.8169 4.16610   3
  -2 -12  -3 49.9104 4.10985   3
   2 -12   3 48.6782 4.26316   3
  -2  12  -3 48.3628 4.16028   3
  -2 -12   3 50.5923 3.91576   3
   2 -12  -3 46.9504 4.20680   3
   2  12   3 47.5707 3.23458   2
  -2  12  -3 46.5559 4.17683   2
  -3 -12  -3 7.01251 2.02722   3
  -3  12   3 6.77816 2.30419   3
   3 -12   3 5.85239 2.45375   3
  -3  12  -3 6.64700 2.24203   3
   3 -12  -3 7.20660 2.49534   3
  -3 -12   3 6.18766 1.74184   3
   3  12   3 7.59303 1.53007   2
  -3  12  -3 5.51768 2.23997   2
  -4 -12  -3 1073.15 34.9145   3
  -4  12   3 1030.60 36.1042   3
   4 -12   3 1035.26 36.4248   3
  -4  12   3 1094.41 38.5228   2
   4  12   3 1033.20 33.7966   2
  -4  12  -3 1089.07 37.8265   2
  -4  12  -3 1004.63 36.1761   3
  -4 -12   3 1038.78 34.3175   3
   4 -12  -3 1059.59 36.2992   3
  -5  12   3 13.3929 3.61008   2
  -5 -12  -3 21.1275 2.85012   3
   5 -12   3 17.3771 3.16711   3
  -5  12  -3 16.2330 3.66477   2
   5  12   3 24.5020 2.23096   2
   5 -12  -3 22.6259 3.76691   3
  -6  12   3 68.3915 7.63422   2
   6 -12   3 78.3700 6.35578   3
  -6 -12   3 72.6963 4.00518   3
   6 -12  -3 67.9335 5.75891   3
   6  12   3 75.9155 4.37887   2
  -6  12  -3 73.4786 7.45848   2
  -7  12   3 4.05348 2.80230   2
   7 -12   3 3.80321 2.67510   3
   7  12   3 1.80458 1.39559   2
   7 -12  -3 2.53133 2.13233   3
  -7  12  -3 9.25867 3.98141   2
  -7 -12   3 1.61479 1.19605   3
  -8  12   3 2.62449 2.80593   2
  -8 -12  -3 -0.0738 0.93445   2
   8 -12   3 1.03706 2.27839   3
  -8  12  -3 -1.6419 2.09261   2
   8  12   3 1.73902 1.39989   2
   8 -12  -3 -1.4554 1.67104   3
   9 -12   3 49.3944 5.21762   3
  -9  12   3 40.6944 7.32326   2
  -9 -12  -3 49.8719 4.39258   2
   9 -12  -3 43.3789 4.05803   3
  -9  12  -3 40.2708 6.39533   2
 -10 -12  -3 58.7400 4.19214   2
 -10  12   3 70.2804 8.37471   2
 -10  12  -3 54.8913 7.46565   2
   0  13  -3 0.01528 1.14434   3
   0  13  -3 0.25224 0.97205   2
   0  13   3 0.63039 1.12206   3
   0 -13  -3 1.12916 1.80740   3
   0 -13   3 1.86786 1.51422   3
   1  13  -3 85.9233 4.44095   3
  -1  13   3 76.4749 5.32051   3
   1  13  -3 89.6557 4.44791   2
  -1 -13  -3 82.2087 5.71194   3
   1 -13   3 90.5399 6.10483   3
  -1 -13   3 86.9027 5.50932   3
   1 -13  -3 88.3055 5.92233   3
  -1  13  -3 84.6783 6.33573   2
   1  13   3 78.8839 4.77180   2
  -1  13  -3 84.6497 5.33947   3
  -2  13   3 253.067 11.1842   3
  -2 -13  -3 250.311 10.9755   3
   2  13  -3 244.628 8.42890   2
   2 -13   3 238.155 11.6309   3
   2  13  -3 244.813 8.35245   2
  -2 -13   3 255.666 10.9625   3
   2 -13  -3 246.110 11.6887   3
  -2  13  -3 254.425 11.7669   2
   2  13   3 263.305 10.9172   2
  -2  13  -3 255.201 11.2714   3
  -3  13   3 119.466 7.26930   3
  -3  13   3 124.493 8.68327   2
   3 -13   3 116.984 7.38278   3
  -3 -13  -3 121.122 6.83948   3
   3  13   3 129.954 5.80664   2
   3 -13  -3 122.690 7.80100   3
  -3  13  -3 113.131 6.97515   3
  -3 -13   3 124.970 6.46561   3
  -3  13  -3 122.809 7.80890   2
   4 -13   3 110.032 7.31772   3
  -4 -13  -3 108.579 6.39495   3
  -4  13   3 111.458 8.22596   2
   4  13   3 114.180 5.38230   2
   4 -13  -3 103.215 7.02266   3
  -4  13  -3 122.179 8.54847   2
  -4 -13   3 117.809 6.14212   3
  -5 -13  -3 204.045 9.19292   3
  -5  13   3 195.889 12.3005   2
   5 -13  -3 202.339 10.1880   3
   5  13   3 194.093 7.93145   2
  -5 -13   3 188.420 8.46038   3
  -5  13  -3 202.574 11.5932   2
  -6 -13  -3 5.78914 1.93165   3
   6 -13   3 10.2016 2.74655   3
  -6  13   3 3.87060 2.75794   2
  -6 -13   3 6.19329 1.54027   3
   6 -13  -3 3.98992 2.13366   3
   6  13   3 6.57211 1.48535   2
  -7  13   3 29.5712 6.12152   2
   7 -13   3 21.3296 4.02657   3
   7  13   3 22.4866 2.41454   2
  -7  13  -3 23.8520 5.35055   2
  -7 -13   3 21.9705 2.36647   3
   7 -13  -3 26.0913 4.42992   3
  -8  13   3 228.928 14.3806   2
   8 -13   3 199.758 11.0972   3
   8 -13  -3 207.643 10.5603   3
  -8  13  -3 224.301 14.1923   2
  -8 -13   3 219.686 8.71932   3
   9 -13   3 111.326 7.85378   3
   9 -13  -3 123.329 7.07344   3
  -9  13  -3 104.635 9.70470   2
  10 -13   3 113.861 7.40047   3
 -10  13   3 118.364 10.8706   2
 -10  13  -3 109.109 10.4164   2
   0  14  -3 732.706 25.2250   2
   0  14   3 733.679 25.4407   3
   0  14  -3 701.852 24.8430   3
   0 -14   3 737.098 26.5289   3
   0 -14  -3 736.968 26.6390   3
   1  14  -3 35.4154 2.78943   2
  -1 -14  -3 33.8146 3.73245   3
  -1  14   3 41.9991 3.68892   3
   1 -14   3 42.5749 4.60852   3
   1 -14  -3 28.1580 4.20994   3
  -1  14  -3 35.5792 3.56819   2
  -1  14  -3 38.4546 3.73050   3
   1  14   3 41.1333 3.45982   2
  -1 -14   3 42.6542 4.37110   3
  -2  14   3 7.69253 2.35098   3
   2 -14   3 11.6938 3.07804   3
  -2 -14  -3 9.43867 2.58368   3
   2  14  -3 8.30345 1.07907   2
   2  14  -3 9.23729 1.08027   2
  -2  14  -3 6.77350 2.28232   3
   2 -14  -3 9.75094 2.61247   3
  -2 -14   3 10.0671 2.58618   3
   2  14   3 12.1581 2.06162   2
  -2  14  -3 10.5043 2.87921   2
  -3  14   3 172.379 10.5418   2
  -3 -14  -3 194.675 9.42877   3
   3 -14   3 187.120 10.0267   3
  -3  14  -3 176.811 10.3410   2
   3  14   3 191.174 7.90690   2
   3 -14  -3 200.876 10.4668   3
  -3 -14   3 187.031 9.02688   3
  -4  14   3 1914.52 63.3619   2
  -4 -14  -3 1853.20 59.6302   3
   4 -14   3 1785.28 60.9896   3
   4 -14  -3 1879.24 61.0668   3
   4  14   3 1857.28 57.7911   2
  -4  14  -3 1747.42 61.8739   2
  -4 -14   3 1853.57 59.1886   3
   5 -14   3 267.710 12.8290   3
  -5  14   3 276.384 14.6921   2
  -5 -14  -3 246.207 11.2894   3
   5  14   3 255.330 9.76484   2
  -5  14  -3 275.136 14.5215   2
  -5 -14   3 258.258 10.9192   3
   5 -14  -3 259.566 12.5110   3
  -6 -14  -3 66.4581 4.85637   3
  -6  14   3 61.1774 7.59614   2
   6  14   3 54.1741 3.28322   2
   6 -14  -3 64.3402 6.14334   3
  -6 -14   3 55.9386 4.13367   3
  -6  14  -3 62.0239 6.75129   2
   7 -14   3 0.12165 3.71180   3
  -7 -14  -3 2.76230 1.85776   3
  -7  14   3 5.07066 3.28080   2
  -7 -14   3 2.23772 1.44529   3
  -7  14  -3 7.43752 4.04465   2
   7 -14  -3 7.00080 2.97497   3
   7  14   3 4.29024 1.15326   2
  -8  14   3 186.624 13.9331   2
  -8  14  -3 197.698 13.7441   2
   8 -14  -3 193.050 10.3920   3
  -8 -14   3 199.169 8.49348   3
   9 -14   3 2.07090 2.87074   3
  -9  14   3 7.64986 3.72374   2
  -9 -14   3 4.57409 1.68027   3
   9 -14  -3 4.59095 2.50221   3
 -10  14   3 151.872 12.5705   2
  10 -14   3 144.581 9.03419   3
 -10  14  -3 160.283 13.2883   2
 -10 -14   3 150.578 7.02998   3
   0 -15  -3 -1.1267 2.05423   3
   0  15  -3 0.93795 1.54698   3
   0  15  -3 -0.0049 1.03849   2
   0 -15   3 1.90067 1.79358   3
  -1  15   3 62.1182 4.78418   3
   1 -15   3 64.6179 5.43136   3
  -1 -15  -3 57.2195 5.05235   3
   1  15  -3 65.7769 4.02799   2
  -1  15  -3 55.2455 4.76792   3
   1 -15  -3 65.8440 5.98044   3
  -1  15  -3 65.9994 5.21419   2
  -1 -15   3 61.0785 5.51102   3
   1  15   3 61.4747 4.42877   2
  -2  15   3 78.7378 6.77319   2
   2  15  -3 60.2533 2.83592   2
   2  15  -3 63.5332 2.94344   2
   2 -15   3 65.4719 5.65682   3
  -2 -15  -3 61.0426 5.04342   3
   2  15   3 67.1057 4.27112   2
  -2 -15   3 60.4918 5.28691   3
  -2  15  -3 62.8746 5.32220   2
   2 -15  -3 59.1495 5.96980   3
  -2  15  -3 53.9162 4.72740   3
   3 -15   3 24.6214 4.92997   3
  -3 -15  -3 23.5321 3.82966   3
  -3  15   3 19.7360 4.02931   2
   3  15   3 18.1927 2.61292   2
  -3 -15   3 17.3892 3.22388   3
   3 -15  -3 23.5696 3.99550   3
  -3  15  -3 19.9202 3.83796   2
  -4  15   3 61.9296 7.45696   2
   4 -15   3 55.4436 6.45689   3
  -4 -15  -3 59.4377 5.29567   3
   4  15   3 66.3599 3.82295   2
  -4 -15   3 70.6472 4.87606   3
   4 -15  -3 46.4454 7.20397   3
  -4  15  -3 57.8495 6.12151   2
  -5 -15  -3 63.3758 4.84810   3
  -5  15   3 57.3207 7.41456   2
  -5  15  -3 66.5877 7.43428   2
   5  15   3 56.5837 3.29871   2
  -5 -15   3 59.3862 4.77981   3
  -6  15   3 98.3799 8.88591   2
  -6 -15  -3 88.3072 6.08590   3
  -6  15  -3 90.6651 8.24494   2
   6  15   3 97.3336 4.13861   2
  -6 -15   3 101.942 5.89847   3
   6 -15  -3 93.5275 8.82902   3
  -7  15   3 23.7743 5.68689   2
  -7 -15  -3 29.4771 3.67307   3
   7 -15   3 25.7890 4.53845   3
  -7 -15   3 29.3789 3.22477   3
  -7  15  -3 24.9391 5.02932   2
  -8  15   3 175.185 13.4091   2
  -8 -15  -3 154.692 8.31068   3
   8 -15   3 152.694 9.95696   3
  -8 -15   3 160.675 7.66681   3
   8 -15  -3 146.788 9.39881   3
  -8  15  -3 154.633 12.4290   2
   9 -15   3 10.3737 3.67812   3
  -9  15   3 12.1145 4.66630   2
   9 -15  -3 11.2282 3.19943   3
  -9 -15   3 9.01857 2.03553   3
   0  16  -3 30.6888 3.73610   3
   0 -16   3 34.3839 4.78882   3
   0 -16  -3 26.8243 4.59902   3
   0  16  -3 30.4179 3.50210   2
   1  16  -3 567.126 19.8479   2
  -1  16   3 591.181 23.0836   2
  -1 -16  -3 569.818 22.4770   3
  -1  16  -3 541.178 20.9474   3
   1  16   3 590.332 20.7815   2
  -1 -16   3 580.959 22.2414   3
  -1  16  -3 613.061 22.0371   2
   1 -16  -3 536.130 24.6621   3
   2  16  -3 2.18816 0.76406   2
  -2 -16  -3 6.50072 2.85549   3
   2  16  -3 1.45503 0.72239   2
  -2  16   3 2.69331 2.76599   2
   2 -16   3 1.25075 1.89470   3
  -2 -16   3 2.53994 2.39944   3
   2  16   3 3.04063 1.84124   2
   2 -16  -3 1.97011 2.11148   3
  -2  16  -3 3.54554 2.49931   2
  -3 -16  -3 1.80226 1.77956   3
   3 -16   3 2.14561 2.70741   3
  -3  16   3 0.60374 1.91044   2
  -3 -16   3 -0.0169 1.44616   3
  -3  16  -3 0.12281 2.52459   2
   3  16   3 0.16895 1.30851   2
   3 -16  -3 0.18186 2.64875   3
  -4  16   3 127.214 9.55314   2
  -4 -16  -3 136.267 8.16905   3
   4 -16  -3 144.646 9.31586   3
  -4 -16   3 122.079 7.53599   3
   4  16   3 126.009 5.74886   2
  -4  16  -3 132.697 9.63992   2
  -5  16   3 133.507 10.7687   2
  -5 -16  -3 134.066 7.72758   3
   5 -16  -3 135.211 8.71220   3
  -5  16  -3 110.093 9.08543   2
  -5 -16   3 136.481 7.62705   3
   5  16   3 135.328 5.42446   2
  -6 -16  -3 71.4901 5.24875   3
  -6  16   3 71.5615 8.54488   2
  -6  16  -3 77.0924 8.22082   2
  -6 -16   3 60.1477 4.96230   3
   6 -16  -3 69.5279 6.80452   3
  -7  16   3 17.4855 4.76111   2
  -7  16  -3 28.0532 5.56088   2
   7 -16  -3 16.6492 3.46459   3
  -7 -16   3 22.5027 3.15807   3
  -8  16   3 145.189 11.8431   2
   8 -16   3 141.410 9.76268   3
  -8 -16  -3 119.353 7.73656   3
  -8  16  -3 140.147 11.1877   2
  -8 -16   3 140.639 7.36572   3
   8 -16  -3 135.896 9.02309   3
  -9  16   3 0.78473 4.07193   2
  -9 -16  -3 2.27770 2.16109   3
   9 -16   3 4.28953 3.25122   3
  -9 -16   3 3.53355 1.79015   3
  -9  16  -3 6.56272 4.71940   2
   0  17   3 0.33265 2.10585   2
   0 -17  -3 -0.0378 1.64232   3
   0 -17   3 2.73869 2.02164   3
   0  17  -3 0.63846 1.53383   2
  -1  17   3 54.2387 5.67475   2
  -1 -17  -3 46.9333 5.30029   3
   1 -17   3 44.6406 5.50533   3
   1  17  -3 48.8695 3.41966   2
   1  17   3 39.8840 3.53279   2
  -1  17  -3 42.3306 5.09049   3
  -1 -17   3 44.1909 5.20341   3
   1 -17  -3 41.5154 4.90323   3
  -1  17  -3 48.5108 4.39638   2
   2 -17   3 77.3071 6.50823   3
   2  17  -3 73.6988 3.28274   2
   2  17  -3 76.0785 3.24105   2
  -2 -17  -3 76.2279 6.08843   3
  -2  17   3 74.3407 7.09862   2
  -2  17  -3 70.1112 6.25578   2
   2  17   3 70.9030 4.66239   2
   2 -17  -3 69.2853 6.32077   3
  -3 -17  -3 114.506 8.06452   3
  -3  17   3 121.929 9.49964   2
   3 -17   3 124.577 8.92049   3
  -3  17  -3 115.215 8.26909   2
   3 -17  -3 134.284 9.14167   3
  -3 -17   3 121.357 7.63514   3
  -4  17   3 36.1128 5.53560   2
  -4 -17  -3 37.7416 4.33657   3
  -4  17  -3 29.8142 4.73712   2
   4  17   3 36.8350 2.72698   2
  -4 -17   3 42.0739 4.75581   3
   4 -17  -3 38.7376 5.86394   3
   5 -17   3 15.6157 3.73030   3
  -5  17   3 10.6078 3.75714   2
  -5 -17  -3 11.0291 2.71773   3
  -5 -17   3 18.2366 3.28678   3
   5 -17  -3 11.8118 3.23530   3
  -5  17  -3 14.7554 4.30806   2
   5  17   3 11.3135 1.17341   2
  -6 -17  -3 2.55239 1.80624   3
   6 -17   3 0.26891 2.22503   3
  -6  17   3 0.57609 2.49128   2
  -6 -17   3 3.18385 2.08743   3
   6 -17  -3 5.77213 2.70017   3
  -6  17  -3 2.64066 2.76537   2
  -7  17   3 166.810 13.3155   2
   7 -17   3 166.273 10.5988   3
  -7 -17  -3 192.397 9.82745   3
  -7 -17   3 167.384 8.98954   3
  -7  17  -3 166.632 12.6957   2
   7 -17  -3 184.086 10.9862   3
  -8 -17  -3 92.6689 6.67466   3
  -8 -17   3 95.8389 6.21711   3
  -8  17  -3 81.2197 10.4414   2
   8 -17  -3 91.1480 7.56801   3
   0 -18  -3 509.180 21.4379   3
   0  18   3 533.837 21.0692   2
   0  18  -3 530.163 19.5360   2
   0 -18   3 507.742 21.4257   3
   0  18  -3 505.073 19.0819   3
   1 -18   3 22.9884 4.08520   3
  -1 -18  -3 32.4914 4.90383   3
  -1  18   3 29.6511 4.83978   2
   1  18  -3 28.9618 2.75778   2
  -1  18  -3 26.4013 3.82325   2
   1 -18  -3 23.0412 4.48866   3
   1  18   3 26.8940 3.83061   2
  -1 -18   3 30.2501 4.92594   3
   1  18   3 21.2346 3.08669   2
  -2  18   3 136.171 9.55833   2
   2  18  -3 120.759 4.66331   2
   2 -18   3 124.379 9.03205   3
  -2 -18  -3 126.102 8.26829   3
   2  18  -3 127.050 4.74114   2
   2  18   3 118.457 6.47764   2
   2  18   3 128.161 7.33505   2
  -2  18  -3 130.034 8.24847   2
  -2 -18   3 124.859 8.09530   3
   2 -18  -3 127.201 9.15295   3
  -3 -18  -3 0.03320 1.74799   3
  -3  18   3 2.00730 2.91816   2
   3 -18   3 -1.0758 1.81791   3
   3  18   3 0.11724 1.14578   2
   3 -18  -3 2.01301 2.40050   3
  -3  18  -3 -0.2669 2.46209   2
   3  18   3 -0.5421 1.11643   2
  -3 -18   3 0.07485 1.61923   3
  -4 -18  -3 26.4119 4.59821   3
  -4  18   3 23.8656 5.47611   2
  -4  18  -3 24.3583 4.92464   2
   4  18   3 21.2124 2.09103   2
   4  18   3 20.9550 2.24275   2
  -4 -18   3 29.4097 3.87890   3
   4 -18  -3 18.3452 3.83914   3
  -5 -18  -3 -0.1323 2.18457   3
   5 -18   3 0.43020 2.09443   3
  -5  18   3 -2.5446 3.27221   2
   5 -18  -3 -0.2497 1.98840   3
  -5 -18   3 -0.1839 2.24037   3
  -5  18  -3 2.13509 2.43481   2
  -6  18   3 263.655 16.2332   2
   6 -18   3 260.465 14.2750   3
  -6 -18  -3 274.193 13.0709   3
  -6  18  -3 272.256 16.1482   2
  -6 -18   3 291.805 13.0234   3
   6 -18  -3 282.172 14.3138   3
  -7  18   3 21.2088 5.12137   2
  -7 -18  -3 18.7414 3.85945   3
  -7 -18   3 13.9193 2.81967   3
  -7  18  -3 14.8621 4.57010   2
   7 -18  -3 20.6083 4.64713   3
   0 -19  -3 0.56002 2.12113   3
   0 -19   3 2.95519 2.91964   3
   0  19   3 -1.9679 2.13017   2
   0  19  -3 1.80167 1.69841   2
   0  19  -3 5.61090 2.16290   3
   1 -19   3 88.5645 7.90289   3
  -1 -19  -3 79.5391 7.52765   3
   1  19  -3 92.7264 5.24490   2
  -1  19   3 100.009 7.59416   2
  -1  19  -3 93.9137 6.74945   2
   1  19   3 90.9045 6.61718   2
   1 -19  -3 96.2060 8.04293   3
  -1 -19   3 94.8432 7.34713   3
  -2 -19  -3 13.0118 3.65775   3
  -2  19   3 10.1137 3.71154   2
   2 -19   3 11.0257 3.75380   3
   2 -19  -3 7.80043 3.13117   3
   2  19   3 11.6803 2.42835   2
  -2 -19   3 12.3401 3.22691   3
   2  19   3 8.74384 2.37125   2
  -2  19  -3 5.32133 2.83577   2
  -3  19   3 97.4247 8.83698   2
   3 -19   3 99.4280 7.97394   3
  -3 -19  -3 95.4252 7.65740   3
  -3 -19   3 89.0825 6.94883   3
   3 -19  -3 90.7616 8.26409   3
   3  19   3 98.0902 5.43995   2
  -3  19  -3 96.9434 8.08508   2
   3  19   3 78.2708 5.40344   2
  -4 -19  -3 55.9031 5.97069   3
  -4  19   3 57.5760 7.49881   2
  -4  19  -3 58.2348 6.95998   2
  -4 -19   3 50.8391 5.70560   3
   4 -19  -3 56.3748 6.95744   3
  -5 -19  -3 61.5312 6.06676   3
  -5  19   3 53.7569 7.82547   2
   5 -19   3 46.6627 5.93564   3
   5 -19  -3 49.9450 6.60549   3
  -5 -19   3 59.4966 5.80926   3
  -5  19  -3 52.4240 7.04934   2
  -6 -19  -3 2.27586 1.90316   3
  -6  19  -3 2.94010 2.85317   2
   6 -19  -3 -2.7841 3.00978   3
  -6 -19   3 0.79009 1.63278   3
   0  20   3 85.3138 6.29229   2
   0 -20   3 96.0308 7.68031   3
   0  20   3 100.919 7.29825   2
   0  20  -3 100.600 6.19822   2
   0 -20  -3 92.4744 7.69817   3
  -1  20   3 179.016 11.2081   2
   1  20  -3 186.021 8.01472   2
  -1 -20  -3 199.317 11.8481   3
   1 -20   3 188.613 11.3678   3
  -1  20  -3 176.378 9.95385   2
   1 -20  -3 186.918 11.3873   3
  -1 -20   3 186.836 11.0476   3
   1  20   3 197.056 10.2737   2
  -2 -20  -3 123.825 9.08381   3
   2 -20   3 130.204 9.25697   3
  -2  20   3 110.489 10.2196   2
   2  20   3 122.393 7.16435   2
   2  20   3 118.195 6.75766   2
  -2  20  -3 128.914 8.82839   2
  -2 -20   3 130.632 8.75240   3
   2 -20  -3 138.731 9.90262   3
  -3 -20  -3 68.3819 6.95073   3
  -3  20   3 69.5228 8.13634   2
  -3 -20   3 68.1680 6.21607   3
   3 -20  -3 80.2282 7.37811   3
  -4 -20  -3 14.8118 3.75278   3
  -4  20   3 12.1674 4.85127   2
  -4  20  -3 6.89778 3.07017   2
  -4 -20   3 13.9867 3.74622   3
   4 -20  -3 15.4340 4.57858   3
  -5  20   3 34.0935 5.96089   2
  -5 -20  -3 44.9303 5.18684   3
  -5 -20   3 47.8930 5.04644   3
   5 -20  -3 37.6870 6.15695   3
  -5  20  -3 43.6084 6.13375   2
  -6 -20  -3 161.635 10.1496   3
   0  21  -3 -0.2462 1.55637   2
   0 -21   3 -1.2298 2.85561   3
   0  21   3 -0.2145 2.43290   2
   0 -21  -3 -1.0447 3.05171   3
   0  21   3 -3.9219 1.84160   2
  -1  21   3 97.0301 8.16693   2
  -1 -21  -3 89.0035 8.17055   3
   1 -21   3 81.3963 8.10716   3
   1  21  -3 86.7640 4.97589   2
  -1 -21   3 79.0006 7.67665   3
   1  21   3 89.6798 6.71178   2
   1 -21  -3 87.2660 7.75932   3
  -1  21  -3 94.3118 6.91102   2
  -2  21   3 0.41895 2.11003   2
  -2 -21  -3 0.08912 2.87845   3
   2  21   3 0.36910 1.69197   2
  -2 -21   3 1.97407 2.22427   3
  -2  21  -3 0.82945 2.66604   2
   2  21   3 -1.5633 1.54435   2
   2 -21  -3 2.81456 3.55320   3
  -3  21   3 97.1216 9.37095   2
  -3 -21  -3 98.8019 7.90296   3
  -3 -21   3 87.4606 7.33177   3
  -3  21  -3 99.4021 8.00890   2
   3  21   3 91.9819 5.23158   2
  -4  21   3 48.3001 7.54632   2
  -4 -21  -3 41.2659 5.23698   3
   4 -21   3 45.5885 5.92413   3
  -4 -21   3 44.5186 5.87854   3
  -4  21  -3 39.5524 6.54538   2
   4 -21  -3 57.2531 6.56095   3
   0 -22   3 71.5851 7.15740   3
   0  22   3 66.5885 6.67787   2
   0 -22  -3 76.5199 7.89792   3
   0  22  -3 70.3755 5.30753   2
  -1  22   3 49.7246 6.69605   2
  -1 -22  -3 44.5624 6.57271   3
   1  22  -3 39.4962 3.28890   2
   1 -22   3 43.0834 5.85779   3
   1  22   3 42.3946 4.85961   2
   1 -22  -3 44.7699 6.02398   3
  -1  22  -3 56.5529 5.45364   2
  -2 -22  -3 5.60545 2.89203   3
   2 -22   3 7.18226 3.17675   3
  -2  22   3 1.27981 3.22173   2
  -2  22  -3 5.08658 3.01543   2
   2  22   3 3.16569 2.27483   2
   2 -22  -3 5.40807 2.82670   3
   0   0  -4 44.4727 2.30090   3
   0   0   4 51.7871 2.47353   3
   0   0  -4 44.1357 2.36799   2
   0   0   4 43.7697 2.36077   2
   1   0  -4 678.902 31.2221   1
   1   0   4 726.158 35.3194   1
  -1   0   4 653.236 31.3283   1
  -1   0  -4 718.690 34.9955   1
  -2   0  -4 522.744 18.0769   2
   2   0   4 537.894 18.1717   2
  -2   0  -4 559.295 17.8989   3
   2   0   4 534.060 17.7370   3
  -2   0   4 534.748 16.8559   3
  -3   0   4 386.968 12.2237   3
  -3   0  -4 394.542 13.6885   3
  -3   0   4 393.476 12.1938   3
   3   0   4 392.884 14.3560   2
  -3   0  -4 402.310 14.2790   2
   4   0  -4 3189.38 106.581   1
  -4   0  -4 3104.07 117.497   1
  -4   0   4 3078.65 105.325   1
   4   0   4 2780.37 114.948   1
  -5   0   4 1429.12 46.3976   2
  -5   0  -4 1455.91 45.1980   3
   5   0   4 1410.00 46.7213   2
  -5   0  -4 1357.46 47.9415   2
  -6   0  -4 59.3568 4.44866   3
  -6   0   4 65.1756 4.89962   2
   6   0   4 74.0073 5.35119   2
  -6   0  -4 79.0033 5.55399   2
  -6   0   4 64.6112 2.86175   3
  -7   0   4 0.49389 1.79038   2
  -7   0  -4 0.36040 0.88721   3
  -7   0  -4 0.08822 1.88861   2
  -7   0   4 0.26931 0.74260   3
   7   0   4 -0.2809 1.88211   2
  -8   0  -4 122.880 8.29985   2
  -8   0   4 119.594 7.97920   2
  -8   0   4 126.682 5.43824   3
   8   0   4 118.955 8.31948   2
  -8   0  -4 123.379 6.65431   3
  -9   0   4 738.339 28.7566   2
  -9   0   4 768.264 24.9410   3
  -9   0  -4 723.545 26.3220   3
  -9   0  -4 765.622 29.0002   2
 -10   0  -4 71.3079 8.02836   2
 -10   0   4 83.3660 4.71670   3
 -10   0   4 82.6062 7.13234   2
 -10   0  -4 77.3879 5.72401   3
 -11   0  -4 87.5428 7.82660   2
 -11   0   4 80.6789 5.15225   3
 -11   0   4 98.1543 8.08619   2
 -11   0  -4 82.0280 6.30717   3
 -12   0   4 23.6828 3.18583   3
 -12   0   4 24.7644 4.79473   2
 -12   0  -4 19.5529 5.09471   2
   0  -1   4 -0.0651 0.59297   2
   0  -1  -4 1.06632 0.58887   2
   0   1   4 0.89579 0.63271   2
   0  -1  -4 0.75493 0.74489   3
   0   1  -4 0.48081 0.42522   3
   0  -1   4 0.66194 0.66835   3
   0   1  -4 0.63931 0.51271   2
   1  -1   4 527.727 18.0221   2
  -1  -1  -4 532.520 17.9462   2
  -1  -1  -4 560.745 18.0463   3
   1  -1  -4 560.726 17.6247   3
   1   1   4 559.434 18.0327   2
   2  -1   4 1610.78 67.9916   1
  -2   1   4 1615.08 61.4638   1
   2   1  -4 1547.38 56.1301   1
   2   1  -4 1518.90 56.3625   1
   2   1   4 1573.04 65.2948   1
  -2   1  -4 1579.47 66.0022   1
   2  -1  -4 1500.07 60.4134   1
  -3  -1  -4 17.3796 2.07187   2
   3  -1   4 21.3184 1.92627   3
  -3  -1  -4 17.4363 1.65446   3
  -3   1   4 20.1501 1.29887   3
   3  -1   4 19.2528 2.11351   2
   3   1   4 18.7177 2.13703   2
  -3   1  -4 16.9361 1.84295   3
  -3   1  -4 18.8853 2.06865   2
  -4  -1  -4 40.5422 2.83361   3
   4  -1   4 40.4550 2.65229   3
  -4   1   4 40.0096 2.06585   3
   4  -1   4 40.6511 3.44246   2
  -4  -1  -4 41.7593 3.21823   2
  -4   1  -4 40.7423 3.54885   2
   4   1   4 44.5951 3.89744   2
  -4   1  -4 39.8812 2.92607   3
  -5   1   4 204.065 7.43421   3
  -5  -1  -4 204.660 8.41482   3
  -5  -1  -4 203.055 9.40319   2
  -5   1   4 196.679 9.54529   2
   5  -1   4 227.045 10.2395   2
   5   1   4 213.595 9.65547   2
  -5   1  -4 209.438 8.64966   3
  -5  -1   4 218.635 9.35746   2
  -5   1  -4 217.874 9.79520   2
   6  -1   4 15.0582 2.66955   2
  -6   1   4 16.8052 3.15120   2
  -6  -1  -4 13.1861 2.43073   2
  -6   1   4 12.3866 1.37896   3
  -6  -1  -4 10.5732 1.92755   3
  -6   1  -4 16.2009 2.22968   3
  -6  -1   4 12.9321 2.42343   2
  -6   1  -4 10.7962 2.40409   2
   6   1   4 16.2091 2.62651   2
  -7  -1  -4 1.50519 1.58654   2
   7  -1   4 -1.1986 1.13488   2
  -7  -1  -4 4.74298 1.58725   3
  -7   1   4 0.64008 0.76002   3
  -7   1   4 0.78354 1.52910   2
  -7  -1   4 1.04553 0.51044   3
  -7   1  -4 0.61647 0.93268   3
  -7  -1   4 6.45035 2.00616   2
  -7   1  -4 -0.5649 1.50476   2
   7   1   4 1.80872 2.02511   2
   8  -1   4 424.432 18.9911   2
  -8  -1  -4 487.605 18.7563   2
  -8   1   4 428.268 15.4210   3
  -8   1   4 440.978 18.8155   2
  -8  -1  -4 431.918 16.5209   3
  -8  -1   4 446.533 14.6892   3
  -8   1  -4 458.815 19.0456   2
  -8   1  -4 413.924 16.5745   3
   8   1   4 451.506 20.9465   2
  -8  -1   4 435.347 18.2447   2
  -9   1   4 0.73430 2.76847   2
  -9   1   4 0.03691 1.33633   3
  -9  -1  -4 -0.3913 2.56447   2
  -9  -1  -4 -0.8801 0.97925   3
  -9  -1   4 0.23056 0.89918   3
  -9   1  -4 -0.4413 1.75502   2
  -9   1  -4 0.71172 1.78914   3
   9   1   4 2.64910 2.16921   2
  -9  -1   4 -0.7485 2.41303   2
 -10   1   4 47.5300 6.19015   2
 -10   1   4 37.3040 3.41082   3
 -10  -1  -4 38.2317 5.04694   2
 -10  -1  -4 49.2259 4.33574   3
 -10  -1   4 42.3792 5.10402   2
 -10   1  -4 40.4572 4.19884   3
 -10   1  -4 44.9189 5.44323   2
 -11  -1  -4 165.685 9.12789   3
 -11   1   4 189.750 12.1736   2
 -11   1   4 154.210 8.08608   3
 -11  -1  -4 168.989 10.7495   2
 -11   1  -4 161.303 11.0710   2
 -11  -1   4 162.307 10.6448   2
 -11  -1   4 166.831 7.63670   3
 -12  -1  -4 42.5029 6.39995   2
 -12   1   4 37.6301 4.04903   3
 -12   1   4 40.6094 5.83116   2
 -12   1  -4 42.2086 5.93445   2
 -12  -1   4 39.3158 3.80299   3
 -12  -1   4 38.5884 5.43643   2
   0  -2  -4 3733.38 129.306   1
   0   2   4 3609.23 128.539   1
   0  -2   4 3780.59 127.588   1
   1  -2   4 353.511 12.0671   3
   1  -2   4 341.860 12.1948   2
   1   2  -4 348.109 11.5377   2
  -1  -2  -4 373.016 12.1459   2
   1   2  -4 351.640 10.8815   3
  -1   2   4 363.859 11.7480   3
   1   2  -4 351.775 10.9031   3
  -1   2  -4 348.633 11.9734   3
  -1   2  -4 348.201 12.1888   2
  -1  -2   4 362.682 11.5890   2
   1   2   4 349.216 12.0979   2
  -1  -2   4 348.595 11.2892   3
   1  -2  -4 338.467 11.6615   3
   2  -2   4 253.579 9.22368   3
  -2   2   4 250.889 8.67414   3
  -2  -2  -4 256.461 9.25216   2
   2  -2   4 241.608 9.60779   2
  -2   2  -4 249.592 9.57623   2
  -2   2  -4 235.520 9.04955   3
   2  -2  -4 254.563 8.49542   3
   2  -2  -4 254.185 8.70170   3
   2   2   4 246.039 9.22796   2
  -3  -2  -4 19.3819 1.89272   2
   3  -2   4 18.5469 2.38476   2
  -3   2   4 18.7770 1.51733   3
   3  -2   4 18.7573 1.78861   3
   3  -2  -4 20.4002 1.17404   3
   3  -2  -4 17.8033 1.09716   3
   3   2   4 22.2736 2.04195   2
  -3   2  -4 19.2302 1.96756   3
  -3   2  -4 18.1130 2.08466   2
  -4  -2  -4 1246.61 37.9804   3
   4  -2   4 1177.02 39.5247   2
  -4   2   4 1159.92 37.2368   3
  -4   2  -4 1131.70 39.1272   2
   4   2   4 1218.00 38.8949   2
  -4   2  -4 1190.09 38.1759   3
   5  -2   4 304.804 10.9810   3
  -5  -2  -4 290.838 12.0426   2
  -5   2   4 291.738 10.6125   3
  -5  -2  -4 300.988 11.2748   3
   5  -2   4 315.700 13.1796   2
   5   2   4 317.774 12.6198   2
  -5   2  -4 309.598 11.6204   3
  -5   2  -4 292.366 12.7728   2
  -5  -2   4 297.671 11.9279   2
  -6   2   4 115.107 7.40216   2
  -6  -2  -4 120.719 5.81067   3
  -6  -2  -4 128.983 6.81453   2
  -6   2   4 112.292 5.18078   3
   6  -2   4 115.053 7.26530   2
  -6  -2   4 115.542 6.54330   2
   6   2   4 117.404 6.86437   2
  -6   2  -4 121.896 6.13670   3
  -6   2  -4 114.128 7.28720   2
  -7   2   4 210.183 8.30035   3
  -7  -2  -4 218.975 10.4050   2
   7  -2   4 190.336 10.7530   2
  -7   2   4 206.121 11.0835   2
  -7  -2  -4 212.465 9.04269   3
   7   2   4 201.050 10.3025   2
  -7   2  -4 205.666 10.7002   2
  -7   2  -4 207.241 9.26107   3
  -7  -2   4 197.163 9.81274   2
  -8  -2  -4 304.380 13.7892   2
  -8   2   4 293.923 14.6243   2
  -8  -2  -4 323.604 12.2699   3
  -8   2   4 296.893 11.4039   3
   8  -2   4 289.876 14.4921   2
  -8   2  -4 276.819 14.1587   2
  -8  -2   4 305.325 9.71033   3
  -8  -2   4 283.526 13.4212   2
  -8   2  -4 284.961 12.2022   3
   8   2   4 287.003 14.0928   2
  -9   2   4 653.313 22.4321   3
  -9  -2  -4 612.603 24.7673   2
  -9  -2  -4 660.703 23.1530   3
  -9   2   4 682.880 26.6117   2
  -9   2  -4 647.570 25.9438   2
  -9  -2   4 636.750 20.8609   3
  -9  -2   4 615.351 24.7888   2
   9   2   4 604.683 25.3588   2
  -9   2  -4 666.204 23.6109   3
 -10   2   4 160.788 7.83912   3
 -10  -2  -4 157.919 10.1349   2
 -10   2   4 153.209 12.5425   2
 -10  -2  -4 153.628 8.20101   3
 -10   2  -4 161.600 8.52702   3
 -10  -2   4 152.148 6.55436   3
 -10  -2   4 157.161 9.95250   2
 -10   2  -4 160.124 10.4610   2
 -11   2   4 14.8364 2.73503   3
 -11  -2  -4 9.26626 3.25030   2
 -11  -2  -4 14.2376 2.98265   3
 -11  -2   4 9.25414 1.73169   3
 -11  -2   4 13.1476 4.06367   2
 -11   2  -4 15.6259 4.03442   2
 -12  -2  -4 71.1494 6.96576   2
 -12   2   4 56.2201 5.08656   3
 -12  -2   4 59.5637 6.28759   2
 -12  -2   4 53.6404 4.01052   3
 -12   2  -4 55.1999 6.88560   2
   0   3   4 -0.0395 0.45882   2
   0  -3   4 0.77056 0.57844   2
   0   3  -4 -0.0397 0.48508   2
   0   3  -4 1.63111 0.64324   3
   0  -3   4 0.51467 0.48987   3
   0  -3  -4 0.73802 0.64013   3
  -1  -3  -4 731.054 39.3830   1
   1  -3   4 779.509 40.7428   1
  -1   3   4 804.113 40.8167   1
   1   3  -4 804.954 35.8012   1
  -1  -3   4 843.114 36.4024   1
  -1   3  -4 839.067 41.9985   1
   1   3   4 745.394 39.2892   1
   1  -3  -4 803.974 42.1818   1
   2  -3   4 131.789 6.27682   2
  -2   3   4 134.697 5.51617   3
   2  -3   4 139.874 5.85801   3
  -2  -3  -4 138.829 5.74136   2
  -2   3  -4 141.436 6.23227   2
  -2  -3   4 138.626 5.00014   2
   2   3   4 140.040 5.81967   2
   2  -3  -4 138.157 5.44314   3
  -2   3  -4 142.931 5.84269   3
   3  -3   4 451.345 16.6273   2
  -3   3   4 443.547 15.2030   3
  -3  -3  -4 441.417 15.6437   2
   3  -3   4 447.199 15.6707   3
  -3   3  -4 453.343 16.4952   2
   3  -3  -4 459.093 14.7980   3
   3   3   4 444.139 15.7473   2
  -3   3  -4 465.318 15.7387   3
   4  -3   4 1000.89 34.1179   2
  -4  -3  -4 1009.74 32.8787   2
  -4   3   4 1021.42 32.1002   3
   4  -3   4 995.737 32.5489   3
   4   3   4 1020.31 33.1140   2
  -4   3  -4 1024.23 33.7576   3
  -4   3  -4 985.638 33.8431   2
   4  -3  -4 999.240 31.1802   3
  -4  -3   4 965.200 32.2849   2
  -5   3   4 297.788 10.9722   3
   5  -3   4 304.798 13.2163   2
   5  -3   4 315.745 11.4014   3
  -5  -3  -4 306.937 12.0922   2
   5   3   4 303.289 12.3189   2
  -5  -3   4 284.438 11.5526   2
  -5   3  -4 315.206 11.8262   3
  -5   3  -4 281.680 12.8244   2
  -6   3   4 112.407 5.34193   3
   6  -3   4 113.179 7.31935   2
  -6  -3  -4 114.625 5.60176   3
   6  -3   4 115.139 5.30551   3
  -6  -3  -4 111.318 6.33355   2
  -6   3   4 116.504 7.52158   2
  -6   3  -4 119.915 7.44806   2
  -6  -3   4 111.474 6.20574   2
  -6   3  -4 117.395 6.11320   3
   6   3   4 113.771 6.60851   2
  -7   3   4 426.802 15.4752   3
  -7   3   4 449.511 18.6223   2
  -7  -3  -4 427.529 17.1250   2
   7  -3   4 418.353 20.5654   2
   7   3   4 416.693 17.3741   2
  -7   3  -4 431.147 18.2044   2
  -7  -3   4 431.972 18.3451   2
  -7   3  -4 441.837 16.3838   3
  -8   3   4 99.4239 7.66750   2
  -8   3   4 99.3982 5.42623   3
  -8  -3  -4 89.1051 6.74940   2
   8  -3   4 96.8338 7.79925   2
  -8  -3  -4 102.856 5.68196   3
  -8   3  -4 95.3776 5.83989   3
  -8  -3   4 97.1756 6.35952   2
   8   3   4 96.0212 6.79103   2
  -8   3  -4 92.6085 7.68823   2
  -9   3   4 215.880 12.4361   2
  -9   3   4 210.678 9.57052   3
  -9  -3  -4 206.155 9.74180   3
  -9  -3  -4 223.749 11.5740   2
  -9  -3   4 216.599 7.50275   3
   9   3   4 217.637 11.8397   2
  -9   3  -4 235.805 13.0219   2
  -9   3  -4 208.950 10.3135   3
  -9  -3   4 220.955 11.0991   2
 -10   3   4 222.258 13.1155   2
 -10   3   4 221.773 10.0889   3
 -10  -3  -4 213.770 11.6422   2
 -10  -3  -4 215.996 10.1901   3
 -10   3  -4 207.140 10.8611   3
 -10  -3   4 211.747 8.16192   3
 -10  -3   4 229.467 11.9267   2
 -10   3  -4 218.869 12.8520   2
 -11   3   4 305.162 16.5926   2
 -11  -3  -4 301.398 15.3443   2
 -11   3   4 290.824 12.9719   3
 -11  -3   4 302.545 15.0104   2
 -11   3  -4 301.006 16.2208   2
 -11  -3   4 288.120 11.1481   3
 -12  -3  -4 17.5455 4.38150   2
 -12   3   4 9.92482 3.66462   2
 -12  -3  -4 15.8425 3.60631   3
 -12  -3   4 13.5731 3.67253   2
 -12   3  -4 14.1100 4.74099   2
 -12  -3   4 18.4808 3.13272   3
   0  -4  -4 1730.67 75.3744   1
   0  -4   4 1857.43 74.1228   1
   0   4   4 1916.60 77.1809   1
  -1   4   4 7239.96 242.842   1
   2  -4   4 431.356 15.2490   3
   2  -4   4 419.125 15.7728   2
  -2  -4  -4 444.602 15.0413   2
  -2   4   4 423.011 14.9568   3
  -2   4  -4 439.920 15.7114   2
  -2  -4   4 441.700 13.9599   2
   2  -4  -4 472.010 15.0700   3
   2   4   4 441.926 15.0700   2
  -2  -4   4 436.109 13.5761   3
  -2   4  -4 451.661 15.2809   3
  -3   4   4 452.055 15.6778   3
  -3  -4  -4 463.216 15.8299   2
   3  -4   4 426.683 16.9426   2
   3  -4   4 430.038 15.9172   3
   3  -4  -4 455.557 15.3539   3
   3   4   4 455.786 15.8940   2
  -3   4  -4 514.037 17.1415   2
   4  -4   4 410.190 14.3735   3
   4  -4   4 368.617 15.4497   2
  -4   4   4 382.041 13.9025   3
  -4  -4  -4 425.927 14.4357   2
  -4   4  -4 398.406 14.4353   3
  -4  -4   4 381.390 13.5563   2
   4  -4  -4 398.400 13.2739   3
   4   4   4 382.633 14.3772   2
   5  -4   4 1945.08 64.0887   2
   5   4   4 1975.07 62.5868   2
  -6  -4  -4 127.921 7.74960   2
  -6   4   4 116.073 5.77696   3
   6  -4   4 118.789 7.66024   2
   6  -4   4 116.067 5.83291   3
  -6   4   4 131.035 7.93907   2
  -6   4  -4 115.310 7.66273   2
  -6   4  -4 124.845 6.40984   3
  -6  -4   4 116.461 6.14187   2
   6   4   4 122.166 6.90944   2
   7  -4   4 390.159 13.8463   3
   7  -4   4 380.059 17.2914   2
  -7   4   4 410.651 14.7165   3
  -7  -4  -4 367.332 14.4407   3
  -7  -4  -4 409.865 15.8449   2
  -7   4   4 379.083 17.3905   2
  -7   4  -4 395.271 17.1620   2
  -7   4  -4 390.903 15.3170   3
  -7  -4   4 384.403 15.2328   2
   7   4   4 382.549 16.0513   2
  -8  -4  -4 60.0823 5.02257   2
  -8   4   4 62.5423 4.46402   3
  -8  -4  -4 64.7836 4.43020   3
  -8   4   4 63.8782 6.75839   2
   8   4   4 60.6428 5.46383   2
  -8   4  -4 62.1048 4.72574   3
  -8   4  -4 68.2289 6.25039   2
  -8  -4   4 63.8021 5.17091   2
  -9  -4  -4 43.1304 3.83724   3
  -9   4   4 46.7205 4.12038   3
  -9  -4  -4 49.8433 4.81733   2
  -9   4   4 44.4681 6.38568   2
  -9   4  -4 40.7038 4.52175   3
   9   4   4 41.5859 4.69638   2
  -9  -4   4 41.0409 4.65912   2
 -10  -4  -4 3.33903 2.72149   2
 -10   4   4 0.76017 3.40676   2
 -10  -4  -4 1.36857 1.79031   3
 -10  -4   4 -0.2429 0.75218   3
 -10   4  -4 6.71616 3.42256   2
 -11  -4  -4 60.2131 5.13809   3
 -11  -4  -4 57.6467 5.98448   2
 -11   4   4 43.5964 5.49846   3
 -11  -4   4 58.1353 3.41414   3
 -11  -4   4 60.5664 5.68810   2
 -11   4  -4 60.5468 7.75566   2
 -12   4   4 1.02296 3.47019   2
 -12  -4  -4 4.52126 3.11058   2
 -12  -4  -4 4.70795 2.37131   3
 -12  -4   4 -1.6220 2.46264   2
   0   5   4 0.05618 0.69995   3
   0   5  -4 0.53592 0.48774   3
   0   5  -4 0.27411 0.54154   2
   0  -5   4 -0.1002 0.56316   2
   0  -5  -4 0.92224 0.79344   3
   0  -5   4 0.02188 0.47780   3
   1  -5   4 337.814 12.8358   2
   1   5  -4 345.935 11.5833   2
   1  -5   4 347.754 12.6705   3
  -1   5   4 357.949 12.5800   3
   1   5  -4 351.308 11.4599   3
   1  -5  -4 375.215 12.7493   3
   1   5   4 373.412 12.5967   2
  -1  -5   4 365.985 12.1137   3
  -1   5  -4 367.119 12.8264   2
  -1   5  -4 366.279 12.6378   3
  -1  -5   4 355.573 11.7179   2
   2  -5   4 1074.23 35.9186   2
  -2   5  -4 1116.71 35.4569   3
   3  -5   4 51.7606 3.87549   2
  -3  -5  -4 50.0495 3.04212   2
   3  -5   4 53.7190 3.40819   3
  -3   5  -4 52.6721 3.51025   3
  -3  -5   4 49.3439 2.09542   2
  -3  -5   4 45.5797 2.18332   2
  -3   5  -4 54.4161 3.91350   2
   3  -5  -4 46.5558 2.94497   3
   3   5   4 47.8550 3.03435   2
   4  -5   4 51.3824 3.76491   3
  -4   5   4 55.5929 3.49247   3
  -4  -5  -4 59.2111 3.52819   2
   4  -5   4 51.8127 4.51689   2
  -4  -5   4 54.0747 2.80788   2
   4   5   4 49.9640 3.53448   2
   4  -5  -4 57.0349 3.27857   3
  -4   5  -4 56.9220 4.61714   2
  -4   5  -4 54.3180 3.87086   3
  -5  -5  -4 578.829 20.1083   2
  -5   5   4 568.032 19.9471   3
   5  -5   4 571.271 22.0397   2
   5  -5   4 565.973 20.0460   3
  -5  -5   4 565.331 19.2611   2
  -5   5  -4 601.832 22.0647   2
  -5   5  -4 560.269 20.3805   3
   5   5   4 577.221 20.3785   2
   5  -5  -4 561.979 18.8211   3
   6  -5   4 115.528 6.03995   3
  -6  -5  -4 114.664 7.19997   2
  -6   5   4 118.916 6.09682   3
  -6   5   4 103.912 7.46085   2
   6  -5   4 105.058 7.62326   2
  -6   5  -4 116.036 7.47037   2
  -6   5  -4 116.109 6.33737   3
   6   5   4 107.367 6.44451   2
  -6  -5   4 116.363 5.76969   2
   6  -5  -4 112.292 4.23169   3
   6  -5  -4 114.025 4.27749   3
   7  -5   4 168.150 10.1713   2
  -7   5   4 174.076 8.06375   3
  -7  -5  -4 159.448 8.31723   2
  -7   5   4 170.133 10.2445   2
   7  -5   4 174.080 7.66712   3
  -7   5  -4 180.832 10.4728   2
  -7  -5   4 173.085 8.11880   2
  -7   5  -4 171.255 8.54089   3
   7   5   4 174.133 8.90615   2
  -8  -5  -4 132.625 6.79977   3
  -8   5   4 130.791 9.66935   2
  -8  -5  -4 141.044 8.00252   2
  -8   5   4 133.922 7.23257   3
   8   5   4 137.346 8.12668   2
  -8   5  -4 136.107 7.79024   3
  -8  -5   4 149.002 7.61726   2
  -8   5  -4 128.231 9.01318   2
  -9   5   4 263.717 12.3164   3
  -9   5   4 296.581 18.2271   2
  -9  -5  -4 298.502 13.2822   2
  -9  -5  -4 283.328 11.9090   3
  -9   5  -4 290.790 15.1489   2
  -9  -5   4 290.431 12.8322   2
  -9   5  -4 264.290 12.7862   3
   9   5   4 288.087 13.8710   2
 -10  -5  -4 5.08214 2.04550   3
 -10   5   4 5.34490 3.15007   2
 -10  -5  -4 4.53690 2.65732   2
 -10   5   4 3.43111 2.16245   3
 -10  -5   4 2.90570 2.39165   2
 -10   5  -4 7.13393 3.01686   2
 -11  -5  -4 16.2918 3.13344   3
 -11   5   4 9.29708 3.87964   2
 -11  -5   4 10.7048 1.70141   3
 -11   5  -4 8.82001 3.90551   2
 -11  -5   4 9.25092 2.72595   2
 -12  -5  -4 17.4394 4.21436   2
 -12   5   4 10.1574 3.73810   2
 -12   5  -4 11.4682 3.93453   2
   0  -6   4 4467.17 159.735   1
   0   6  -4 4365.62 160.247   1
   0  -6  -4 4888.12 165.636   1
   0   6   4 3913.34 158.987   1
   1  -6   4 6.84453 1.35969   3
  -1  -6  -4 11.9830 1.44824   3
   1  -6   4 7.55449 1.57096   2
   1   6  -4 4.93648 0.84889   3
  -1   6   4 5.09618 1.46917   3
   1   6  -4 6.87630 0.79667   2
   1   6   4 7.20681 1.28689   2
  -1   6  -4 9.04754 1.59261   2
  -1  -6   4 7.67886 0.95326   2
  -1  -6   4 8.34512 1.30556   3
  -1   6  -4 9.42032 1.59373   3
   1  -6  -4 8.86246 1.39639   3
  -2  -6  -4 3.05474 0.91078   2
   2  -6   4 3.33707 1.18936   2
  -2   6   4 1.71831 1.04015   3
   2  -6   4 1.45756 1.20343   3
  -2   6  -4 2.61207 1.34534   2
   2   6   4 1.08339 0.70383   2
   2  -6  -4 1.47893 1.17643   3
  -2   6  -4 1.58187 0.89574   3
  -2  -6   4 2.02412 0.62146   3
  -2  -6   4 1.86412 0.30832   2
   3  -6   4 41.7872 3.55677   2
  -3   6   4 34.6086 2.92530   3
  -3  -6  -4 42.5557 2.70293   2
   3  -6   4 34.3927 2.89245   3
   3   6   4 38.7058 2.76414   2
  -3   6  -4 33.8671 2.85942   3
  -3   6  -4 41.5394 3.49693   2
   3  -6  -4 38.1592 2.94715   3
   4  -6   4 3.59848 1.59686   2
  -4  -6  -4 1.30295 1.12171   2
   4  -6   4 0.90771 1.57192   3
  -4   6   4 0.98494 0.91147   3
  -4   6  -4 2.48224 1.26078   3
   4  -6  -4 1.47646 1.11743   3
  -4  -6   4 1.50867 0.54908   2
  -4   6  -4 4.44347 1.96005   2
   4   6   4 2.08043 0.99636   2
  -5  -6  -4 125.209 6.02316   2
   5  -6   4 119.627 7.52037   2
  -5   6   4 114.785 6.21469   3
   5  -6  -4 129.437 5.69981   3
  -5   6  -4 126.768 6.68007   3
   5   6   4 117.991 6.96680   2
  -5   6  -4 122.416 7.48455   2
  -5  -6   4 116.793 5.07330   2
  -6   6   4 413.183 18.5539   2
  -6  -6  -4 461.109 16.5030   2
  -6   6   4 431.267 16.4223   3
   6  -6   4 492.006 17.8736   3
  -6  -6   4 450.254 15.4737   2
  -6   6  -4 439.805 16.8479   3
   6  -6  -4 424.784 14.9109   3
   6   6   4 424.379 16.6852   2
  -6   6  -4 406.594 18.2827   2
  -7   6   4 0.23452 1.09801   3
  -7   6   4 0.24540 1.76877   2
   7  -6   4 0.94512 1.38548   3
  -7  -6  -4 2.10065 1.72687   2
   7  -6   4 0.01332 2.22049   2
  -7  -6   4 2.35873 1.21874   2
  -7   6  -4 0.26478 1.64798   2
   8  -6   4 291.591 11.1304   3
  -8   6   4 276.606 14.8013   2
  -8   6   4 288.906 12.3496   3
  -8  -6  -4 278.330 12.4795   2
  -8   6  -4 270.987 14.4321   2
  -8   6  -4 292.734 12.7687   3
  -8  -6   4 288.409 11.8506   2
   8   6   4 269.463 12.8915   2
  -9   6   4 741.351 30.0700   2
  -9  -6  -4 749.055 26.9304   2
  -9   6   4 707.608 26.1803   3
  -9  -6  -4 712.208 25.4754   3
  -9   6  -4 740.618 29.7345   2
  -9  -6   4 706.725 25.9041   2
 -10  -6  -4 74.8965 5.33312   3
 -10   6   4 78.9719 8.15410   2
 -10  -6  -4 75.3751 6.40976   2
 -10   6  -4 77.7425 8.35660   2
  10   6   4 55.8666 6.13185   2
 -10  -6   4 77.2026 5.80625   2
 -11  -6  -4 134.642 8.03207   3
 -11   6   4 144.498 11.3471   2
 -11  -6  -4 150.457 9.54635   2
 -11  -6   4 138.603 5.74582   3
 -11  -6   4 151.854 8.89800   2
 -11   6  -4 160.561 12.0424   2
 -12  -6  -4 4.33249 2.51257   2
   0   7  -4 0.07427 0.50157   2
   0   7   4 -0.7319 0.77584   3
   0  -7  -4 0.87538 1.07790   3
   0  -7   4 -0.3140 0.63637   3
   0  -7   4 0.90616 0.61351   2
   0   7  -4 -0.1550 0.55756   3
   1  -7   4 146.586 6.81585   3
   1  -7   4 155.215 7.01559   2
  -1   7   4 159.057 6.74752   3
   1   7  -4 163.991 5.69215   2
  -1  -7  -4 162.841 6.68427   3
   1   7  -4 160.277 5.74046   3
  -1  -7   4 147.303 6.31949   3
   1   7   4 157.017 6.55630   2
  -1  -7   4 154.467 5.78389   2
  -1   7  -4 149.860 6.81878   3
   1  -7  -4 156.274 6.88354   3
  -1   7  -4 152.972 6.86923   2
  -2  -7  -4 1762.05 83.2110   1
   2  -7   4 1813.12 88.1759   1
  -2   7   4 1907.93 89.4195   1
   2   7  -4 1848.96 78.3639   1
  -2  -7   4 1868.22 77.2051   1
   2  -7  -4 1986.02 91.7192   1
  -3   7   4 4.97553 1.37145   3
  -3  -7  -4 6.18039 1.34718   2
   3  -7   4 5.15044 1.63729   2
   3  -7   4 4.99116 1.45763   3
  -3   7  -4 4.34450 1.30295   3
  -3  -7   4 4.33637 0.71634   3
  -3   7  -4 9.64810 2.05829   2
   3   7   4 5.41679 1.34170   2
   3  -7  -4 4.43683 1.29754   3
   4  -7   4 188.587 8.68163   3
   4  -7   4 193.185 9.86012   2
  -4  -7  -4 183.183 7.79742   2
  -4   7   4 189.508 8.53878   3
  -4   7  -4 188.030 8.64836   3
   4  -7  -4 183.994 8.08076   3
   4   7   4 198.009 8.08848   2
  -4   7  -4 199.630 9.68690   2
  -5  -7  -4 569.706 19.5133   2
   5  -7   4 547.739 20.1851   3
  -5   7   4 568.877 20.2269   3
   5  -7   4 523.833 21.8485   2
  -5   7  -4 581.245 20.6779   3
  -5  -7   4 545.871 17.9031   2
   5  -7  -4 570.784 19.4549   3
  -5   7  -4 565.135 21.9754   2
  -6   7   4 358.011 16.4833   2
  -6   7   4 370.727 14.4006   3
   6  -7   4 347.977 14.1181   3
  -6  -7  -4 360.563 13.7291   2
   6  -7   4 353.486 16.3939   2
  -6  -7   4 355.438 12.4846   2
   6   7   4 341.123 13.9622   2
   6  -7  -4 356.083 13.0070   3
  -6   7  -4 371.394 14.7714   3
  -6   7  -4 363.905 16.1678   2
  -7  -7  -4 321.941 12.9247   2
   7  -7   4 322.386 12.9564   3
  -7   7   4 326.192 15.8539   2
  -7   7   4 300.196 13.0511   3
   7   7   4 304.639 13.2887   2
  -7   7  -4 309.878 15.4184   2
  -7  -7   4 326.304 11.8518   2
  -7   7  -4 310.059 13.6295   3
  -8  -7  -4 0.88597 1.87002   2
  -8   7   4 4.69241 2.09158   3
  -8   7   4 0.17254 2.17140   2
   8  -7   4 4.73370 1.76974   3
   8   7   4 -1.9411 1.91047   2
  -8  -7   4 3.41719 1.47886   2
  -8   7  -4 -1.1217 2.89959   2
  -9   7   4 149.298 10.6278   2
  -9  -7  -4 124.471 7.74599   2
  -9   7   4 115.644 8.39785   3
  -9   7  -4 142.097 10.0511   2
  -9  -7   4 139.214 7.16654   2
   9   7   4 119.646 8.03825   2
 -10  -7  -4 14.1882 3.43477   2
 -10  -7  -4 24.2662 3.30941   3
 -10   7   4 23.1599 4.91108   2
 -10  -7   4 22.3691 3.28952   2
 -10   7  -4 21.0027 4.78559   2
  10   7   4 20.3007 3.92129   2
 -11  -7  -4 20.9129 3.50894   3
 -11  -7  -4 26.4256 4.56916   2
 -11  -7   4 26.4140 3.90790   2
 -11   7  -4 27.4326 5.41123   2
 -12  -7  -4 166.009 10.1684   2
 -12  -7   4 186.513 10.1219   2
 -12   7  -4 157.636 12.2070   2
   0  -8  -4 348.089 13.0950   3
   0  -8   4 334.093 12.8521   3
   0   8  -4 343.027 12.3214   2
   0   8  -4 344.577 12.3871   3
   0   8   4 366.582 12.8133   3
  -1  -8  -4 61.4428 3.67657   3
   1   8  -4 61.8282 2.93305   3
   1  -8   4 58.1734 3.87470   2
   1  -8   4 54.9568 4.33668   3
   1   8  -4 60.0504 2.81724   2
  -1   8   4 56.4766 3.75749   3
  -1  -8   4 59.5187 3.48864   3
  -1   8  -4 63.7509 3.94268   2
   1   8   4 57.8165 3.46196   2
  -1   8  -4 60.5884 3.70073   3
  -2   8   4 264.135 10.4179   3
  -2  -8  -4 266.048 10.0300   3
   2  -8   4 262.486 10.6649   3
   2  -8   4 249.951 10.9022   2
  -2  -8   4 258.941 9.48340   3
   2  -8  -4 267.526 10.6434   3
  -2   8  -4 234.444 10.2631   3
  -2   8  -4 251.145 10.7209   2
   2   8   4 259.288 9.78965   2
  -3  -8  -4 10.0303 1.68334   2
   3  -8   4 9.09009 2.36633   2
   3  -8   4 8.79465 2.16344   3
  -3   8   4 4.58720 1.65315   3
  -3   8  -4 6.12517 2.19899   2
  -3   8  -4 6.85747 1.92262   3
   3  -8  -4 7.62868 1.93412   3
  -3  -8   4 4.95501 0.95319   3
   3   8   4 7.76170 1.52073   2
   4  -8   4 2568.79 80.5386   2
  -4   8  -4 2416.89 78.8616   3
  -5   8   4 2.05152 1.61790   3
   5  -8   4 1.91248 1.67299   3
  -5  -8  -4 1.01428 1.14262   2
  -5   8  -4 0.52695 1.54165   2
  -5   8  -4 0.63753 1.22213   3
   5   8   4 1.40080 0.95548   2
  -6  -8  -4 20.0639 2.32600   2
   6  -8   4 23.4601 3.50449   3
  -6   8   4 26.6602 3.07190   3
  -6   8   4 17.3494 3.70093   2
   6  -8  -4 25.1463 2.56840   3
  -6   8  -4 21.5419 3.05655   3
   6   8   4 21.3485 2.81766   2
  -6  -8   4 21.3334 1.56092   2
  -6   8  -4 24.8312 4.39133   2
  -7   8   4 237.438 11.6693   3
  -7   8   4 271.074 14.3281   2
   7  -8   4 275.010 11.7472   3
  -7  -8  -4 264.149 11.1327   2
  -7   8  -4 246.860 12.1618   3
   7   8   4 259.591 11.4996   2
  -7   8  -4 255.374 13.6882   2
  -7  -8   4 278.664 9.82482   2
   7  -8  -4 284.682 10.4643   3
   8  -8   4 188.101 8.88222   3
  -8   8   4 175.579 11.6167   2
  -8  -8  -4 179.915 8.87911   2
  -8   8   4 165.919 9.08283   3
  -8  -8   4 181.239 7.66777   2
  -8   8  -4 173.272 11.2015   2
   8  -8  -4 179.019 6.40351   3
   8   8   4 179.871 9.31140   2
  -9   8   4 49.2182 6.58879   2
  -9  -8  -4 57.9864 5.05134   2
  -9  -8   4 51.3107 4.09841   2
  -9   8  -4 61.7088 6.77105   2
   9   8   4 44.4444 4.80642   2
 -10  -8  -4 466.601 18.0330   2
 -10  -8  -4 414.107 16.8813   3
 -10  -8   4 436.246 16.5124   2
 -10   8  -4 397.611 20.6706   2
 -11  -8  -4 1.60167 2.49244   2
 -11  -8  -4 -0.3251 2.14695   3
 -11  -8   4 -2.1880 1.45702   2
 -11   8  -4 6.02006 3.23151   2
   0  -9  -4 0.89574 1.30575   3
   0  -9   4 0.52372 1.07665   3
   0   9   4 0.00016 1.09345   3
   0   9  -4 0.46683 0.64909   3
   0   9  -4 1.51902 0.93216   2
   1  -9   4 7.56727 1.69725   3
   1   9  -4 5.98162 1.08392   3
   1   9  -4 5.53383 0.92159   2
  -1  -9  -4 8.26537 1.63033   3
  -1   9   4 6.53705 1.45412   3
  -1  -9   4 4.99783 1.29058   3
   1  -9  -4 3.32129 1.46740   3
   1   9   4 4.08711 1.30394   2
  -1   9  -4 7.36072 1.53798   2
   2  -9   4 520.062 19.5979   3
  -2  -9  -4 535.966 18.9552   3
  -2   9   4 573.301 19.5911   3
   2  -9  -4 554.274 19.7323   3
  -2  -9   4 563.316 18.6463   3
   2   9   4 532.060 18.6577   2
  -2   9  -4 529.084 19.4328   3
  -2   9  -4 561.630 20.0751   2
  -3   9   4 1937.43 61.2353   3
   3  -9   4 1923.68 61.4715   3
  -3   9  -4 1863.67 62.0935   2
  -3   9  -4 1927.24 61.3717   3
   4  -9   4 5.57204 1.79321   3
  -4  -9  -4 6.68855 1.56345   2
  -4   9   4 6.38116 2.11555   3
  -4  -9   4 6.38600 1.06705   3
  -4   9  -4 6.34125 1.80388   3
  -4   9  -4 6.40496 2.64248   2
   4  -9  -4 8.89527 2.23224   3
   4   9   4 5.07089 1.30201   2
   5  -9   4 19.5742 3.34076   3
  -5   9   4 18.5056 2.65770   3
  -5  -9  -4 21.5865 2.34037   2
  -5   9  -4 25.8653 3.71062   2
   5  -9  -4 16.9431 2.81764   3
   5   9   4 22.5337 2.49479   2
  -5   9  -4 26.6070 3.44105   3
   6  -9   4 246.576 11.5713   3
  -6   9   4 266.449 11.8913   3
  -6   9   4 253.639 13.6333   2
  -6  -9  -4 274.642 10.6110   2
   6  -9  -4 261.257 10.8294   3
   6   9   4 267.568 10.9419   2
  -6   9  -4 256.996 13.2747   2
  -6   9  -4 262.602 12.1245   3
  -7   9   4 196.616 12.1363   2
  -7   9   4 197.429 10.0652   3
   7  -9   4 206.362 9.97824   3
   7   9   4 204.695 9.57968   2
  -7   9  -4 181.363 11.4679   2
  -7  -9   4 216.380 7.26139   2
   7  -9  -4 206.315 8.93481   3
   8  -9   4 2.18868 2.03091   3
  -8  -9  -4 6.49122 2.10067   2
  -8   9   4 7.94458 3.23761   2
   8  -9  -4 4.30876 1.61398   3
  -8   9  -4 4.94604 2.98609   2
   8   9   4 5.77778 2.06208   2
  -8  -9   4 6.61712 1.38180   2
  -9  -9  -4 160.238 8.62990   2
  -9   9   4 162.370 11.8901   2
   9  -9   4 177.408 8.52813   3
  -9  -9   4 177.458 7.46099   2
  -9   9  -4 191.583 12.6335   2
   9   9   4 159.782 9.13747   2
  10  -9   4 5.81334 1.58496   3
 -10  -9  -4 6.43862 2.40423   2
 -10   9  -4 20.4565 5.08686   2
 -10  -9   4 6.95447 1.92252   2
 -11  -9  -4 484.003 19.6172   2
   0  10   4 539.700 19.3062   3
   0  10  -4 554.908 18.9847   3
   0  10  -4 573.972 19.0791   2
   0 -10  -4 565.936 19.9985   3
   0 -10   4 534.773 19.7462   3
   1 -10   4 167.908 8.15324   3
   1  10  -4 165.040 6.61884   3
   1  10  -4 171.496 6.54102   2
  -1  10   4 170.515 7.82596   3
  -1 -10  -4 167.820 7.75606   3
  -1  10  -4 172.571 7.78825   3
   1 -10  -4 181.947 8.33794   3
  -1 -10   4 171.117 7.76003   3
  -1  10  -4 168.139 7.85349   2
   1  10   4 173.013 8.22996   2
  -2  10   4 57.7186 4.08254   3
   2 -10   4 58.5579 4.56416   3
  -2 -10  -4 58.5426 4.04402   3
   2  10   4 53.5791 3.55648   2
  -2 -10   4 59.8871 3.65671   3
  -2  10  -4 60.2522 5.37537   2
  -2  10  -4 58.5300 4.37515   3
   2 -10  -4 56.6387 4.25216   3
   3 -10   4 339.276 13.6525   3
  -3 -10  -4 333.414 12.6602   3
  -3  10   4 339.368 13.4679   3
  -3  10  -4 312.401 13.3547   3
  -3 -10   4 335.568 12.0511   3
   3 -10  -4 332.609 13.4314   3
  -3  10  -4 325.828 14.0400   2
   3  10   4 318.590 12.1315   2
  -4  10   4 209.344 9.80959   3
   4 -10   4 203.601 9.94815   3
  -4  10  -4 207.545 10.6698   2
   4 -10  -4 207.845 9.74399   3
  -4 -10   4 213.120 7.99164   3
   4  10   4 210.400 8.53673   2
   5 -10   4 17.8082 3.22685   3
  -5 -10  -4 15.1934 2.12509   2
  -5  10   4 19.4532 4.29033   2
  -5  10   4 14.5768 2.82952   3
  -5 -10   4 12.0681 1.35583   3
  -5  10  -4 7.70439 2.91910   2
  -5  10  -4 15.2763 2.97661   3
   5  10   4 13.5451 2.05514   2
   5 -10  -4 15.7078 2.82437   3
  -6  10   4 197.871 10.2030   3
  -6  10   4 234.785 13.0841   2
  -6 -10  -4 216.872 9.01604   2
   6 -10   4 226.066 10.5305   3
   6 -10  -4 219.608 9.91048   3
   6  10   4 208.062 9.31071   2
  -6  10  -4 216.239 11.9825   2
   7 -10   4 150.611 8.38849   3
  -7 -10  -4 155.692 7.40357   2
   7  10   4 149.764 7.79967   2
  -7  10  -4 167.753 12.3188   2
   7 -10  -4 162.070 7.90261   3
   8 -10   4 105.654 6.95668   3
  -8  10   4 105.814 9.15257   2
  -8 -10  -4 98.2315 5.86745   2
   8 -10  -4 104.140 5.67102   3
  -8  10  -4 102.181 9.19697   2
  -8 -10   4 103.749 3.87988   2
   8  10   4 99.9634 6.33655   2
  -9 -10  -4 186.566 9.02881   2
  -9  10   4 198.635 13.1788   2
   9 -10   4 169.261 9.14261   3
  -9  10  -4 195.374 13.0470   2
   9  10   4 178.412 9.50089   2
 -10 -10  -4 187.873 9.41822   2
 -10  10  -4 177.647 13.2310   2
 -11 -10  -4 58.5440 5.34155   2
 -11 -10   4 53.7243 3.89574   2
   0 -11  -4 -0.7938 0.93411   3
   0  11  -4 2.77358 1.32489   3
   0 -11   4 0.76598 1.48654   3
   0  11  -4 -0.9063 0.79134   2
   0  11   4 0.14443 0.84160   3
   1 -11   4 46.7117 4.15297   3
  -1  11   4 43.8991 3.46439   3
   1  11  -4 48.2462 2.83636   3
   1  11  -4 41.2966 2.55572   2
  -1 -11  -4 44.8910 3.84927   3
  -1 -11   4 34.7984 3.21706   3
  -1  11  -4 39.0573 3.54933   2
  -1  11  -4 44.2060 3.42007   3
   1 -11  -4 42.3640 3.72255   3
   1  11   4 41.4935 3.12406   2
   2 -11   4 288.803 12.5558   3
   2  11  -4 300.940 9.39201   2
  -2 -11  -4 299.870 12.0664   3
  -2  11   4 298.590 12.2453   3
   2 -11  -4 273.468 12.4617   3
  -2  11  -4 300.540 12.3532   3
  -2 -11   4 297.974 11.7644   3
  -2  11  -4 313.495 12.9240   2
   2  11   4 315.490 11.5449   2
  -3 -11  -4 163.567 7.58547   3
   3 -11   4 160.496 8.52960   3
  -3  11  -4 160.084 8.66441   2
   3 -11  -4 155.519 8.14001   3
   3  11   4 148.568 6.85746   2
  -3  11  -4 163.682 8.40948   3
  -4 -11  -4 15.1500 2.46106   3
   4 -11   4 12.8395 2.66540   3
  -4  11   4 8.71694 2.17940   3
   4  11   4 11.5767 1.97819   2
  -4  11  -4 13.5825 2.99084   2
  -4  11  -4 17.1596 2.74831   3
   4 -11  -4 16.2718 3.05218   3
  -4 -11   4 11.2617 1.77758   3
  -5  11   4 57.9462 6.05569   2
   5 -11   4 43.9016 4.50378   3
  -5  11   4 44.0179 4.27733   3
  -5  11  -4 52.7380 5.88363   2
  -5  11  -4 33.9701 4.97832   3
   5  11   4 50.8153 3.54784   2
  -5 -11   4 47.5351 2.98427   3
   5 -11  -4 48.5180 4.33356   3
  -6 -11  -4 168.558 7.48838   2
   6 -11   4 158.509 9.15139   3
  -6  11   4 182.871 11.2611   2
   6 -11  -4 181.210 8.91504   3
  -6  11  -4 168.669 10.4840   2
   6  11   4 187.281 8.98592   2
  -6 -11   4 158.675 6.58219   3
  -7  11   4 558.311 24.7823   2
   7 -11   4 528.941 21.2000   3
  -7 -11  -4 539.491 19.3288   2
   7  11   4 545.891 20.0219   2
   7 -11  -4 552.575 20.3605   3
  -7  11  -4 575.707 24.0611   2
   8 -11   4 6.00313 2.47718   3
  -8 -11  -4 1.32763 1.48358   2
  -8  11   4 5.22474 4.13526   2
   8 -11  -4 -0.7400 1.32966   3
   8  11   4 2.51687 1.67788   2
  -8  11  -4 0.33162 3.29387   2
  -9  11   4 37.3696 6.26974   2
  -9 -11  -4 32.8381 3.50112   2
   9 -11   4 33.3861 3.91119   3
   9  11   4 24.9326 3.57172   2
  -9  11  -4 20.2335 5.38011   2
   9 -11  -4 27.1258 2.96222   3
 -10 -11  -4 14.6811 2.72933   2
  10 -11   4 9.02014 2.36280   3
 -10  11   4 18.8466 5.55441   2
 -10  11  -4 11.6679 5.12308   2
 -11 -11  -4 532.173 20.7767   2
 -11  11  -4 573.921 27.2865   2
   0 -12  -4 75.0045 5.17457   3
   0  12  -4 82.7936 4.52502   3
   0  12  -4 79.6448 4.56822   2
   0 -12   4 75.4239 5.13587   3
   0  12   4 82.1258 5.02106   3
   1  12  -4 349.839 12.1744   2
  -1 -12  -4 338.752 13.8095   3
  -1  12   4 357.277 13.6865   3
   1 -12   4 344.673 14.1630   3
  -1 -12   4 329.411 13.6489   3
   1  12   4 341.098 13.1149   2
  -1  12  -4 354.018 13.7756   2
  -1  12  -4 338.892 13.3685   3
   1 -12  -4 339.349 14.1585   3
  -2 -12  -4 1.15606 1.57122   3
   2  12  -4 0.31533 0.34194   2
   2  12  -4 1.19006 0.36594   2
   2 -12   4 1.31218 1.87671   3
  -2  12  -4 -0.0591 1.12181   3
   2  12   4 0.05176 0.77148   2
   2 -12  -4 0.21710 1.28609   3
  -2  12  -4 1.67564 1.87733   2
  -2 -12   4 0.14714 1.40830   3
   3 -12   4 172.658 9.36440   3
  -3 -12  -4 177.496 8.44067   3
  -3  12   4 175.943 8.81364   3
   3  12   4 177.681 7.69138   2
  -3  12  -4 177.422 8.92142   3
  -3  12  -4 183.889 9.58329   2
   3 -12  -4 187.813 9.27794   3
  -3 -12   4 172.734 7.88214   3
  -4 -12  -4 62.3160 4.31259   3
   4 -12   4 53.9895 5.04540   3
  -4  12   4 63.2704 4.98659   3
  -4  12  -4 57.0399 4.89952   3
   4 -12  -4 59.7595 5.44244   3
  -4 -12   4 66.3053 3.93986   3
  -4  12  -4 55.3719 5.91330   2
   4  12   4 63.5587 3.94070   2
  -5  12   4 240.197 13.5016   2
  -5 -12  -4 235.751 10.1150   3
   5 -12   4 240.717 11.6902   3
  -5  12  -4 205.555 12.2719   2
   5  12   4 244.367 9.59255   2
   5 -12  -4 223.856 11.1147   3
   6 -12   4 129.969 8.15557   3
  -6  12   4 148.432 12.2115   2
   6  12   4 100.923 6.56251   2
   6 -12  -4 121.404 7.16250   3
  -6  12  -4 128.711 8.99392   2
  -6 -12   4 117.677 5.46273   3
  -7  12   4 63.2256 7.25880   2
   7 -12   4 52.3710 5.66358   3
  -7 -12  -4 57.1026 3.79416   2
   7 -12  -4 55.6769 5.12540   3
   7  12   4 52.5647 4.03619   2
  -7  12  -4 47.6241 6.04673   2
  -7 -12   4 49.7426 3.10108   3
  -8 -12  -4 2.30805 1.58315   2
   8 -12   4 -1.1622 1.44535   3
   8  12   4 0.41219 1.42510   2
   8 -12  -4 -1.9581 1.49834   3
  -8  12  -4 2.90954 3.61346   2
  -9  12   4 5.05091 3.52974   2
  -9 -12  -4 2.69008 1.53512   2
   9 -12   4 10.1944 3.04071   3
   9  12   4 3.50844 1.84247   2
  -9  12  -4 6.91906 4.27170   2
  10 -12   4 12.7250 2.74576   3
 -10 -12  -4 11.6659 2.28123   2
   0  13  -4 0.81731 1.14341   3
   0 -13  -4 -1.0241 1.13943   3
   0  13  -4 0.09939 1.12447   2
   0 -13   4 0.45311 1.26699   3
  -1 -13  -4 13.0193 2.72515   3
   1  13  -4 8.47828 1.50027   2
   1 -13   4 6.46699 2.08503   3
   1  13  -4 11.4519 1.73283   3
  -1  13  -4 10.7768 2.68006   2
  -1 -13   4 7.62970 2.41072   3
   1 -13  -4 4.50946 1.99343   3
   1  13   4 6.79552 1.58782   2
  -1  13  -4 10.0963 2.23809   3
  -2  13   4 225.263 10.1621   3
  -2 -13  -4 228.061 10.1164   3
   2  13  -4 223.091 7.19086   2
   2  13  -4 222.975 7.15524   2
   2 -13   4 216.071 10.5755   3
  -2 -13   4 212.107 9.82082   3
   2  13   4 217.054 9.16506   2
   2 -13  -4 191.729 10.3786   3
  -2  13  -4 218.535 10.1499   3
  -2  13  -4 208.892 10.4346   2
  -3 -13  -4 182.005 8.70905   3
  -3  13   4 156.074 8.57642   3
   3 -13   4 164.573 9.40935   3
  -3 -13   4 166.377 8.13496   3
  -3  13  -4 165.118 9.64628   2
   3 -13  -4 192.282 9.81984   3
  -3  13  -4 177.701 8.94794   3
  -4  13   4 5.02996 3.30366   2
   4 -13   4 6.67977 3.02854   3
  -4 -13  -4 4.17947 2.06758   3
   4 -13  -4 1.51014 1.86444   3
   4  13   4 3.39143 1.41551   2
  -4  13  -4 12.4003 3.55270   2
  -4 -13   4 7.25062 1.95823   3
  -5  13   4 449.527 20.5694   2
  -5 -13  -4 464.184 17.2099   3
   5 -13   4 450.405 18.7753   3
   5  13   4 446.406 16.1195   2
  -5 -13   4 460.031 16.3880   3
  -5  13  -4 427.188 19.8021   2
   5 -13  -4 453.079 18.2186   3
  -6 -13  -4 307.822 12.5020   3
   6 -13   4 304.887 13.9400   3
  -6  13   4 285.497 15.8989   2
  -6  13  -4 256.520 16.8658   2
   6 -13  -4 290.534 13.5090   3
   6  13   4 306.877 11.7520   2
  -6 -13   4 324.119 11.6853   3
   7 -13   4 169.333 10.0211   3
  -7  13   4 175.799 12.5704   2
  -7  13  -4 175.242 11.5366   2
   7 -13  -4 158.668 9.18661   3
  -7 -13   4 170.505 7.28417   3
  -8  13   4 94.2832 9.18702   2
   8 -13   4 100.700 7.24704   3
  -8 -13   4 99.5890 4.96566   3
   8  13   4 97.3173 5.66214   2
  -8  13  -4 105.325 9.94693   2
   8 -13  -4 111.515 7.05847   3
   9 -13   4 -0.2046 1.80471   3
  -9 -13   4 -1.4672 1.05712   3
   9 -13  -4 2.34507 1.93019   3
  -9  13  -4 2.74594 3.75665   2
 -10  13   4 21.9897 5.54415   2
 -10 -13  -4 28.0252 3.15985   2
  10 -13   4 27.9526 4.34911   3
 -10  13  -4 30.3824 6.57674   2
   0  14  -4 194.260 8.67174   3
   0 -14  -4 209.651 10.1876   3
   0  14  -4 207.055 8.95590   2
   0 -14   4 197.015 10.0801   3
   1  14  -4 1320.63 42.3836   3
  -1  14   4 1365.80 44.2714   3
   1 -14   4 1326.72 45.0302   3
   1  14  -4 1323.39 42.3145   2
  -1 -14  -4 1358.98 44.8223   3
   1  14   4 1401.05 43.7007   2
  -1 -14   4 1361.43 44.6438   3
   1 -14  -4 1309.31 45.1370   3
  -1  14  -4 1252.43 43.9554   2
  -1  14  -4 1286.73 43.6759   3
   2  14  -4 7.99568 0.81808   2
  -2 -14  -4 10.5414 2.73469   3
   2  14  -4 7.17944 0.82946   2
   2 -14   4 5.23902 2.25190   3
  -2  14   4 4.46275 1.85831   3
   2  14   4 7.58276 1.83030   2
  -2 -14   4 6.09552 2.29292   3
   2 -14  -4 6.14791 2.21362   3
  -2  14  -4 12.3934 2.55886   2
  -2  14  -4 8.26421 2.40386   3
  -3 -14  -4 458.328 17.6534   3
   3 -14   4 455.587 18.5450   3
   3  14   4 449.679 16.2458   2
   3 -14  -4 440.757 18.5324   3
  -3 -14   4 436.716 17.1574   3
  -3  14  -4 455.808 18.9242   2
  -4  14   4 125.008 8.93210   2
  -4 -14  -4 120.250 7.05170   3
   4 -14   4 106.479 7.54885   3
   4  14   4 110.277 5.77004   2
   4 -14  -4 121.131 8.12545   3
  -4 -14   4 118.322 6.53137   3
  -4  14  -4 103.667 8.31511   2
  -5 -14  -4 680.001 25.0214   3
  -5  14   4 727.020 32.2106   2
   5  14   4 693.841 23.7513   2
  -5  14  -4 692.939 28.0071   2
   5 -14  -4 697.991 26.3547   3
  -5 -14   4 740.939 24.6622   3
   6 -14   4 324.530 15.1007   3
  -6  14   4 315.579 16.9875   2
  -6 -14  -4 316.830 13.3025   3
   6 -14  -4 296.104 14.0539   3
   6  14   4 312.440 11.9956   2
  -6  14  -4 348.918 17.0974   2
  -6 -14   4 320.135 12.4997   3
  -7  14   4 90.7511 8.85094   2
  -7 -14  -4 82.2855 5.71577   3
   7 -14   4 89.7247 7.38496   3
  -7 -14   4 85.9532 5.10336   3
   7  14   4 83.5346 4.82738   2
   7 -14  -4 90.9599 6.47737   3
  -7  14  -4 89.3029 8.29206   2
   8 -14   4 56.9370 5.83505   3
  -8  14   4 85.9821 9.52052   2
  -8 -14   4 72.5287 4.35068   3
  -8  14  -4 78.0115 9.12091   2
   8 -14  -4 62.5966 5.97357   3
   8  14   4 69.9831 4.35421   2
  -9  14   4 101.156 10.0497   2
  -9  14  -4 106.511 10.4070   2
  -9 -14   4 97.9025 5.24703   3
 -10 -14   4 29.4698 2.76401   3
   0 -15   4 -0.9215 2.04456   3
   0  15  -4 2.84390 1.65106   3
   0  15  -4 1.09116 1.42896   2
   0 -15  -4 3.64933 2.58567   3
   1  15  -4 417.821 14.7148   2
  -1 -15  -4 415.687 17.0531   3
   1 -15   4 428.458 17.5959   3
  -1  15   4 405.472 16.3226   3
  -1  15  -4 421.008 16.5333   2
   1  15   4 385.466 15.6344   2
   1 -15  -4 404.414 17.4322   3
  -1 -15   4 424.012 16.9482   3
  -1  15  -4 415.910 16.1202   3
   2  15  -4 847.717 26.4957   2
   2  15  -4 858.948 26.4616   2
  -2 -15  -4 873.018 30.5351   3
   2 -15   4 868.377 31.2364   3
  -2  15  -4 867.450 30.8439   2
   2 -15  -4 886.280 31.4179   3
  -2  15  -4 788.344 29.7807   3
   2  15   4 850.855 28.9078   2
  -2 -15   4 843.000 30.1308   3
  -3 -15  -4 2170.22 69.8639   3
  -3  15   4 2241.67 72.7679   2
  -3  15  -4 2146.87 71.0959   2
   3  15   4 2119.51 67.9747   2
   3 -15  -4 2148.41 70.8331   3
  -3 -15   4 2117.95 69.4003   3
  -4  15   4 427.472 19.8848   2
   4 -15   4 433.110 18.6065   3
  -4 -15  -4 399.156 16.9577   3
  -4 -15   4 403.801 16.4449   3
  -4  15  -4 422.923 18.8821   2
   4  15   4 479.066 16.8199   2
  -5  15   4 205.196 13.0601   2
  -5 -15  -4 201.149 9.57010   3
   5 -15   4 170.320 10.7056   3
   5  15   4 183.750 7.91987   2
  -5  15  -4 175.404 11.4564   2
  -5 -15   4 189.831 9.03233   3
  -6 -15  -4 -0.3186 1.18324   3
  -6  15   4 -0.3289 2.20803   2
   6 -15   4 0.14581 2.71757   3
   6 -15  -4 0.00089 3.03055   3
   6  15   4 -0.5055 0.98633   2
  -6 -15   4 -0.2897 1.38659   3
  -6  15  -4 0.20985 3.07656   2
  -7  15   4 55.4035 7.36686   2
   7 -15   4 61.2840 6.00912   3
  -7 -15  -4 64.6383 4.92739   3
   7  15   4 62.1399 3.63678   2
  -7 -15   4 57.8557 4.32003   3
  -7  15  -4 63.0445 7.24693   2
  -8  15   4 109.041 10.8841   2
   8 -15   4 117.267 8.67390   3
   8 -15  -4 107.391 7.72113   3
  -8 -15   4 105.339 5.93252   3
  -8  15  -4 111.415 9.94144   2
  -9  15   4 270.831 17.3183   2
   9 -15   4 260.673 13.7412   3
  -9 -15  -4 267.653 12.2897   3
  -9 -15   4 285.719 11.3107   3
   9 -15  -4 263.103 12.5887   3
   0  16  -4 344.677 13.4972   2
   0  16  -4 336.297 13.3166   3
   0 -16   4 327.274 14.8436   3
  -1 -16  -4 402.601 18.4810   3
   1  16  -4 390.621 13.8918   2
   1  16   4 369.618 14.9368   2
  -1 -16   4 387.678 16.4319   3
  -1  16  -4 394.881 15.6789   2
   1 -16  -4 351.318 16.4054   3
  -1  16  -4 376.084 15.1357   3
   2  16  -4 36.1967 1.75571   2
  -2 -16  -4 38.7037 5.07447   3
   2  16  -4 36.9697 1.74365   2
   2 -16   4 31.0187 4.39640   3
  -2  16  -4 41.7466 4.34911   2
  -2 -16   4 30.6628 3.99651   3
   2 -16  -4 38.1580 4.69704   3
   2  16   4 33.3597 3.41975   2
  -3  16   4 353.780 16.9852   2
   3 -16   4 335.226 15.4393   3
  -3 -16  -4 310.329 14.2648   3
   3  16   4 323.699 12.7341   2
  -3 -16   4 340.731 14.4533   3
   3 -16  -4 316.349 15.3520   3
  -3  16  -4 333.525 15.5751   2
  -4 -16  -4 4.44752 2.45684   3
  -4 -16   4 2.52134 2.10862   3
   4  16   4 1.51014 1.41353   2
  -4  16  -4 2.10418 2.81433   2
   4 -16  -4 -1.5185 2.62585   3
  -5  16   4 2.27250 2.73249   2
  -5 -16  -4 8.97362 3.13907   3
   5 -16  -4 17.7268 3.63317   3
  -5 -16   4 7.20442 1.94915   3
   5  16   4 4.96970 1.39045   2
  -5  16  -4 12.2442 3.95412   2
  -6  16   4 4.40960 4.03611   2
  -6  16  -4 2.34631 2.64466   2
   6  16   4 0.69965 1.00794   2
   6 -16  -4 8.23766 3.20677   3
  -6 -16   4 3.76817 2.04642   3
  -7 -16  -4 369.742 15.6348   3
  -7  16   4 352.162 19.6168   2
  -7  16  -4 408.711 20.0637   2
   7 -16  -4 351.575 16.5605   3
  -7 -16   4 372.743 14.8433   3
  -8 -16  -4 24.3287 3.77943   3
  -8  16   4 14.9022 4.78766   2
   8 -16   4 24.9256 4.88844   3
   8 -16  -4 12.6349 3.67449   3
  -8  16  -4 13.1254 4.41590   2
  -8 -16   4 23.0703 3.13105   3
   0  17  -4 1.29320 1.45348   3
   0 -17   4 -0.7002 2.30103   3
   0 -17  -4 -0.0583 1.82595   3
  -1 -17  -4 200.824 10.8340   3
   1 -17   4 183.710 10.4764   3
   1  17  -4 193.268 8.01403   2
  -1 -17   4 196.996 10.3998   3
  -1  17  -4 189.536 9.66229   2
   1 -17  -4 187.649 10.6515   3
  -1  17  -4 192.939 9.54242   3
   1  17   4 174.401 8.79358   2
  -2  17   4 68.7210 6.37720   2
  -2 -17  -4 53.7082 5.30738   3
   2 -17   4 63.6647 6.50063   3
   2 -17  -4 55.1021 5.69537   3
   2  17   4 55.2591 4.32924   2
  -2  17  -4 64.2036 5.81881   2
  -3  17   4 400.490 18.9110   2
   3 -17   4 416.132 18.0466   3
  -3 -17  -4 407.821 17.2353   3
   3  17   4 406.974 14.9974   2
   3 -17  -4 372.714 17.4418   3
  -3 -17   4 396.033 16.8443   3
  -3  17  -4 381.186 17.5143   2
  -4 -17  -4 8.72324 2.98039   3
  -4  17   4 5.31700 3.97175   2
   4 -17  -4 5.08137 2.66793   3
  -4  17  -4 4.81447 2.69251   2
  -4 -17   4 2.72591 2.40801   3
  -5  17   4 366.457 18.9669   2
  -5 -17  -4 348.523 15.1949   3
   5 -17   4 359.676 16.7027   3
   5 -17  -4 319.738 15.8991   3
  -5 -17   4 351.449 14.9255   3
  -5  17  -4 352.408 17.4811   2
   6 -17   4 8.36904 3.11958   3
  -6  17   4 2.69195 3.01562   2
  -6 -17  -4 7.74216 2.89961   3
  -6 -17   4 8.65651 2.49529   3
   6 -17  -4 3.81269 3.15033   3
   6  17   4 6.60515 1.12605   2
  -6  17  -4 4.61062 3.82754   2
  -7 -17  -4 128.662 8.04605   3
  -7  17   4 136.343 11.9499   2
  -7 -17   4 116.407 7.25260   3
   7 -17  -4 125.589 8.61600   3
  -7  17  -4 122.464 10.3089   2
  -8 -17  -4 23.0648 3.89047   3
  -8 -17   4 24.6264 3.43913   3
   8 -17  -4 22.6740 4.37564   3
   0  18  -4 143.088 7.64778   3
   0 -18   4 156.391 9.47610   3
   0  18  -4 155.667 7.90282   2
   0 -18  -4 155.015 9.55430   3
   1  18  -4 22.2305 2.38542   2
  -1 -18  -4 25.6791 4.57774   3
   1 -18   4 25.0794 4.20870   3
  -1  18   4 26.2000 4.24436   2
   1  18   4 29.1260 3.52042   2
  -1 -18   4 22.7172 4.29175   3
   1 -18  -4 24.2483 4.17251   3
  -1  18  -4 29.0568 3.95502   2
  -2  18   4 0.70422 2.18512   2
  -2 -18  -4 5.09061 3.01010   3
   2 -18   4 4.07014 3.06338   3
   2  18   4 6.38855 1.98842   2
  -2 -18   4 -0.6602 2.26690   3
   2 -18  -4 6.99775 3.45441   3
  -2  18  -4 5.27386 2.26523   2
   3 -18   4 69.6883 6.64276   3
  -3  18   4 73.1532 8.61158   2
  -3 -18  -4 77.0268 6.35638   3
  -3  18  -4 75.1468 7.05763   2
  -3 -18   4 80.4684 6.57066   3
   3 -18  -4 78.2725 7.41608   3
  -4 -18  -4 349.566 15.5681   3
  -4  18   4 314.677 17.7654   2
  -4 -18   4 356.398 15.4558   3
  -4  18  -4 325.994 16.7928   2
   4 -18  -4 355.937 16.7935   3
  -5 -18  -4 76.7306 6.31543   3
  -5  18   4 106.199 9.94881   2
   5 -18   4 86.2267 7.55512   3
  -5  18  -4 91.2938 8.68511   2
  -5 -18   4 88.7965 6.69986   3
   5 -18  -4 83.6686 7.83363   3
  -6 -18  -4 33.3877 4.77619   3
  -6 -18   4 33.2766 4.23621   3
  -6  18  -4 49.4277 7.33169   2
   6 -18  -4 34.8884 5.69045   3
  -7 -18  -4 177.839 10.0387   3
  -7  18   4 193.316 13.6999   2
   7 -18  -4 158.671 10.3124   3
  -7 -18   4 178.683 9.39117   3
  -7  18  -4 155.638 11.9304   2
   0  19   4 -0.2270 2.32539   2
   0 -19   4 0.66743 2.81471   3
   0 -19  -4 1.22139 2.34675   3
   0  19  -4 1.53196 1.87370   3
   0  19   4 -3.9518 1.65581   2
   0  19  -4 -0.0829 1.50274   2
   1 -19   4 207.682 12.2831   3
  -1  19   4 203.487 12.1971   2
  -1 -19  -4 211.911 11.8703   3
   1  19   4 227.850 11.2571   2
   1 -19  -4 215.634 12.4283   3
  -1  19  -4 234.600 10.9066   2
  -1 -19   4 211.374 11.9168   3
   1  19   4 200.645 9.95007   2
  -2  19   4 4.58246 3.27870   2
   2 -19   4 2.71146 2.42456   3
  -2 -19  -4 5.82495 2.95262   3
   2  19   4 8.34238 2.21631   2
   2 -19  -4 4.73540 2.63435   3
  -2  19  -4 9.52300 3.17268   2
  -2 -19   4 6.14162 3.07408   3
   2  19   4 7.85255 2.34875   2
  -3 -19  -4 106.918 8.08682   3
   3 -19   4 89.7718 7.64012   3
  -3  19   4 100.261 8.60206   2
   3 -19  -4 101.222 8.07859   3
  -3  19  -4 92.2068 7.46504   2
  -3 -19   4 108.563 7.85740   3
   3  19   4 95.4783 5.52181   2
  -4  19   4 33.2215 5.74486   2
  -4 -19   4 28.2614 4.61830   3
   4 -19  -4 26.7603 5.22732   3
  -4  19  -4 38.9148 5.37445   2
   4  19   4 26.2071 2.80708   2
   5 -19   4 64.6212 6.70247   3
  -5 -19  -4 48.0567 5.78366   3
  -5  19   4 44.0590 6.61116   2
  -5 -19   4 51.7432 5.05620   3
  -5  19  -4 36.5620 5.78274   2
   5 -19  -4 38.3339 6.26811   3
  -6 -19  -4 10.6147 2.79517   3
  -6  19   4 6.62926 4.54657   2
   6 -19  -4 -0.4911 3.12852   3
  -6  19  -4 3.17711 2.80957   2
  -6 -19   4 3.38781 2.56117   3
   0 -20   4 53.4578 5.91069   3
   0 -20  -4 54.9708 6.01850   3
   0  20  -4 50.1596 4.33552   2
   0  20   4 57.4712 6.11262   2
   0  20   4 50.8400 4.92048   2
  -1 -20  -4 6.14189 2.90045   3
  -1  20   4 0.33205 3.11714   2
   1  20  -4 3.74337 1.45571   2
   1 -20   4 5.46881 2.82044   3
  -1  20  -4 0.30352 1.94368   2
   1  20   4 2.74021 2.16970   2
  -1 -20   4 6.98936 2.78836   3
   1  20   4 2.64583 2.43711   2
   1 -20  -4 7.10687 3.51875   3
   2 -20   4 28.0057 4.75274   3
  -2 -20  -4 29.8400 5.15865   3
  -2  20   4 36.1643 6.17515   2
   2  20   4 26.7552 3.88869   2
   2 -20  -4 29.0254 4.84491   3
  -2  20  -4 36.0596 4.89218   2
  -2 -20   4 29.9200 5.27988   3
   2  20   4 29.6584 3.51327   2
  -3 -20  -4 -1.8217 2.76879   3
  -3  20   4 -0.6656 2.14756   2
  -3 -20   4 -1.9603 2.42347   3
   3 -20  -4 1.55434 3.22901   3
   3  20   4 -1.4147 1.31722   2
  -4  20   4 260.964 15.2569   2
  -4 -20  -4 230.368 12.7266   3
  -4 -20   4 247.398 12.9296   3
  -4  20  -4 238.207 14.0025   2
   4 -20  -4 240.966 13.6759   3
  -5 -20  -4 2.00613 2.87681   3
  -5  20   4 4.29190 3.18227   2
  -5  20  -4 6.89975 4.18930   2
  -5 -20   4 2.18246 2.76932   3
   5 -20  -4 4.19240 2.84021   3
   0 -21   4 3.64010 3.35026   3
   0 -21  -4 -0.7440 1.91767   3
   0  21  -4 0.95003 1.50374   2
   0  21   4 -0.0976 2.49592   2
  -1  21   4 37.7219 5.17378   2
  -1 -21  -4 51.0712 5.87323   3
  -1  21  -4 43.7782 4.93738   2
   1 -21  -4 45.3976 6.36868   3
  -1 -21   4 39.3114 5.94079   3
   1  21   4 50.9028 5.42820   2
   1  21   4 51.3905 4.77629   2
  -2 -21  -4 -1.6910 1.66789   3
  -2  21   4 -2.5877 2.98835   2
  -2  21  -4 1.08240 2.46795   2
   2 -21  -4 0.00402 3.51410   3
  -2 -21   4 0.94928 2.10002   3
   2  21   4 1.16794 2.39926   2
  -3 -21  -4 3.40703 2.66097   3
  -3  21   4 1.62321 3.82013   2
  -3  21  -4 3.77638 2.94311   2
   3 -21  -4 1.13421 2.87192   3
  -3 -21   4 1.77756 2.94473   3
  -4 -21  -4 -0.0793 2.67137   3
  -4  21   4 -0.1053 2.52880   2
   4 -21   4 2.47638 2.73487   3
   4 -21  -4 7.48372 4.06399   3
  -4 -21   4 -0.2601 1.87582   3
  -4  21  -4 1.18292 3.32454   2
   0 -22  -4 -2.8975 1.97467   3
   0  22  -4 2.78793 1.99020   2
   0 -22   4 4.06759 2.55417   3
   0  22   4 9.55113 3.47721   2
  -1  22   4 193.038 11.9617   2
  -1 -22  -4 184.375 11.6749   3
   1 -22   4 168.858 11.4155   3
   1  22   4 188.402 10.5478   2
  -1  22  -4 171.151 9.72126   2
   1 -22  -4 170.198 11.5280   3
  -2 -22  -4 31.4899 5.22296   3
  -2  22   4 29.5872 5.70168   2
   2 -22   4 27.8522 5.22171   3
   2 -22  -4 32.6247 5.78986   3
  -2  22  -4 31.9049 5.00877   2
   2  22   4 29.7721 3.92865   2
   0   0   5 0.40459 0.77893   3
   0   0  -5 2.03241 0.81471   3
   0   0  -5 0.60125 0.79288   2
   0   0   5 1.26575 0.62305   2
   1   0   5 -0.4340 0.46572   2
   1   0  -5 1.04780 0.42866   3
  -1   0   5 0.08833 0.58730   3
   1   0  -5 0.35106 0.46755   3
  -1   0  -5 1.38282 0.71891   2
  -1   0  -5 -0.8428 0.69779   3
  -1   0   5 -0.4361 0.57307   2
   1   0   5 0.91930 0.64135   3
  -2   0   5 -0.0908 0.30485   3
   2   0   5 1.14069 0.71078   2
  -2   0  -5 0.90022 0.90047   2
   2   0   5 0.39135 0.80195   3
  -3   0   5 0.74905 0.38527   3
   3   0   5 -0.3947 0.45532   3
   3   0   5 -0.2109 1.05037   2
  -3   0  -5 -0.0380 0.98616   2
  -3   0  -5 3.48777 1.19153   3
  -3   0   5 0.34612 0.34560   3
   4   0   5 2.33803 1.26447   2
  -4   0   5 -0.1575 0.38030   3
  -4   0  -5 1.42459 1.15871   2
  -4   0  -5 0.90906 1.10532   3
  -4   0   5 1.06920 0.38965   3
  -5   0   5 0.56833 0.37495   3
   5   0   5 -0.0811 0.94285   2
  -5   0   5 0.71015 0.44852   3
  -5   0  -5 -0.2290 0.94986   2
  -6   0  -5 1.63445 1.29119   3
  -6   0   5 0.59863 1.16525   2
  -6   0  -5 0.21630 1.70399   2
  -6   0   5 0.55907 0.50381   3
   6   0   5 -0.6129 1.16615   2
  -7   0   5 0.76782 0.61162   3
  -7   0  -5 0.66233 0.96302   3
  -7   0   5 1.08985 1.48668   2
  -7   0  -5 0.46781 1.50550   2
   7   0   5 -3.1586 1.69802   2
  -8   0  -5 0.85160 1.27515   3
  -8   0   5 5.48629 2.95735   2
  -8   0   5 1.57131 0.87772   3
   8   0   5 2.15099 2.08220   2
  -8   0  -5 6.94516 3.14179   2
  -9   0   5 3.45213 3.12223   2
  -9   0  -5 3.60262 3.41632   2
  -9   0   5 1.69837 1.10152   3
  -9   0  -5 0.88072 1.41558   3
 -10   0  -5 6.87426 3.42089   2
 -10   0   5 3.74799 2.58564   2
 -10   0  -5 -0.1376 1.68563   3
 -10   0   5 0.73532 1.40610   3
 -11   0   5 -1.1299 1.16210   3
 -11   0   5 1.15801 2.53843   2
 -11   0  -5 1.00437 2.41221   2
 -12   0   5 -0.9816 2.02739   2
 -12   0  -5 -1.5935 1.94887   2
 -12   0   5 -1.2628 1.44158   3
   0  -1  -5 1.00684 0.61613   3
   0   1  -5 2.38087 0.76840   3
   0  -1   5 2.62042 0.70631   3
   0  -1   5 -0.0902 0.65335   2
   0   1  -5 0.38602 0.54861   2
   0   1   5 0.33303 0.59161   3
   0  -1  -5 0.62036 0.81482   2
   0   1   5 -0.0498 0.69614   2
   1  -1   5 29.1611 2.24192   3
   1  -1   5 26.1621 2.04367   2
   1   1  -5 30.6382 1.51813   3
  -1   1   5 26.1299 1.67728   3
  -1  -1  -5 29.4311 2.11830   3
  -1   1   5 30.3713 2.00811   3
   1   1  -5 29.2148 1.44724   3
  -1  -1  -5 32.1043 2.18136   2
   1  -1  -5 30.5138 1.93468   3
  -1   1  -5 32.3228 2.09773   3
  -1   1  -5 35.8030 2.40313   2
  -1  -1   5 28.0093 1.66885   3
  -1  -1   5 29.8086 1.96998   2
   1  -1  -5 29.0146 1.66453   3
   1   1   5 31.5432 2.27616   2
  -2  -1  -5 2049.25 79.3038   1
   2   1  -5 1762.24 67.8281   1
   2  -1   5 1839.37 77.6146   1
  -2   1   5 1808.93 72.2767   1
   2   1  -5 1865.43 69.1083   1
   2   1   5 1837.64 77.3916   1
  -2   1  -5 1912.34 78.1836   1
   2  -1  -5 1862.58 72.4442   1
  -3  -1  -5 1848.23 74.4823   1
  -3   1   5 1524.04 64.9217   1
   3  -1   5 1671.54 73.5648   1
   3   1  -5 1701.13 60.4305   1
   3   1   5 1594.50 71.6057   1
  -3   1  -5 1454.02 70.8965   1
   3  -1  -5 1567.47 65.2766   1
  -3  -1   5 1635.19 60.5901   1
  -4   1   5 33.9959 1.95664   3
  -4  -1  -5 36.3768 3.31917   2
   4  -1   5 36.6994 3.55866   2
   4  -1   5 32.9990 2.67624   3
  -4  -1  -5 39.0769 2.77053   3
  -4   1  -5 29.9486 2.76940   3
  -4   1  -5 39.8608 3.31477   2
   4   1   5 30.6824 2.98264   2
  -5   1   5 954.188 29.4648   3
   5  -1   5 946.305 32.5678   2
  -5  -1  -5 971.104 30.9290   3
  -5   1  -5 938.934 30.9596   3
   5   1   5 886.941 31.9399   2
  -5   1  -5 898.392 31.9751   2
  -6  -1  -5 693.148 24.0189   3
  -6   1   5 702.366 25.7836   2
   6  -1   5 693.270 25.9844   2
  -6   1   5 716.760 22.6645   3
  -6  -1  -5 697.160 25.2315   2
  -6   1  -5 680.121 24.1068   3
  -6   1  -5 704.618 25.6323   2
   6   1   5 710.951 25.7438   2
  -7  -1  -5 657.582 22.9056   3
  -7   1   5 638.744 21.3743   3
  -7   1   5 656.503 24.8526   2
  -7  -1  -5 646.772 24.3397   2
   7  -1   5 668.515 25.3566   2
  -7   1  -5 643.814 22.9505   3
  -7  -1   5 634.761 20.3365   3
   7   1   5 637.337 24.7065   2
  -7  -1   5 651.398 24.2181   2
  -7   1  -5 660.740 24.7322   2
  -8   1   5 344.847 12.5259   3
  -8   1   5 345.328 16.0507   2
  -8  -1  -5 343.577 15.5073   2
  -8  -1  -5 340.539 13.8040   3
   8  -1   5 314.849 15.9768   2
  -8   1  -5 349.671 14.0214   3
   8   1   5 340.092 15.9344   2
  -8   1  -5 362.822 15.8907   2
  -8  -1   5 344.148 15.4346   2
  -8  -1   5 343.083 11.6261   3
  -9  -1  -5 368.749 16.6818   2
  -9   1   5 364.994 13.6254   3
  -9  -1  -5 359.699 14.7985   3
  -9   1   5 364.643 17.1584   2
  -9  -1   5 355.339 12.7996   3
  -9   1  -5 363.793 17.2221   2
  -9   1  -5 375.966 15.1422   3
  -9  -1   5 393.425 17.1704   2
 -10   1   5 2.62306 2.45536   2
 -10   1   5 8.03551 1.87156   3
 -10   1  -5 8.66676 2.45987   3
 -10  -1   5 6.14883 1.35625   3
 -10   1  -5 6.84961 3.03995   2
 -10  -1   5 10.3114 2.96008   2
 -11   1   5 213.055 9.72402   3
 -11   1   5 195.627 12.6608   2
 -11  -1  -5 204.376 10.7670   3
 -11  -1  -5 230.394 12.8210   2
 -11   1  -5 235.762 13.3490   2
 -11  -1   5 217.901 9.19801   3
 -11  -1   5 199.261 12.1744   2
 -12   1   5 14.9380 3.26238   3
 -12   1   5 15.9742 4.15880   2
 -12  -1  -5 15.9343 3.95828   2
 -12   1  -5 13.1726 3.85023   2
 -12  -1   5 14.8342 2.53336   3
 -12  -1   5 20.9452 4.34701   2
   0   2   5 6577.62 219.412   1
   1   2  -5 35.8260 1.57085   3
   1  -2   5 37.5934 2.39232   3
   1  -2   5 33.9332 2.38359   2
   1   2  -5 37.4579 2.05855   2
  -1   2   5 34.2987 2.03379   3
  -1  -2  -5 34.5939 2.35127   2
   1   2  -5 36.5370 1.61838   3
   1  -2  -5 34.5994 2.33746   3
   1   2   5 36.2636 2.38050   2
  -1   2  -5 34.6991 2.37324   2
  -1   2  -5 38.7476 2.31055   3
  -1  -2   5 35.8707 2.09040   2
   1  -2  -5 36.8894 2.12305   3
  -1  -2   5 32.4682 1.85136   3
  -2  -2  -5 10.5336 1.66762   2
   2  -2   5 14.1954 1.61129   3
  -2   2   5 12.4014 1.20469   3
   2  -2   5 15.1542 1.80481   2
  -2   2  -5 12.8186 1.68126   2
  -2  -2   5 13.8911 0.77868   3
   2  -2  -5 15.3213 1.28238   3
   2  -2  -5 16.0857 1.43353   3
  -2   2  -5 14.7644 1.57830   3
   2   2   5 14.3334 1.61789   2
  -2  -2   5 15.3641 0.77923   3
  -3   2   5 160.513 6.03996   3
   3  -2   5 144.782 7.71712   2
   3  -2   5 153.353 6.63506   3
  -3  -2  -5 157.320 6.91491   2
  -3  -2  -5 156.339 6.61532   3
   3  -2  -5 149.718 5.43681   3
  -3   2  -5 167.148 7.31606   2
   3   2   5 156.580 6.91032   2
  -3   2  -5 155.580 6.65376   3
   3  -2  -5 151.201 5.35815   3
  -4  -2  -5 419.081 15.3679   2
  -4  -2  -5 429.456 14.9148   3
   4  -2   5 429.203 16.2842   2
  -4   2   5 413.375 14.0433   3
   4  -2   5 399.416 14.7164   3
  -4   2  -5 425.955 16.0143   2
  -4   2  -5 405.059 15.8221   3
   4   2   5 406.882 15.6624   2
  -5   2   5 142.048 5.81745   3
   5  -2   5 143.749 6.35461   3
   5  -2   5 141.328 7.84091   2
  -5  -2  -5 132.289 7.14543   2
  -5  -2  -5 148.625 6.65998   3
  -5   2  -5 145.706 7.70111   2
   5   2   5 140.205 7.45692   2
  -5   2  -5 137.481 6.71635   3
  -6   2   5 0.73536 1.38804   2
  -6  -2  -5 0.13219 1.12567   2
  -6   2   5 1.21873 0.88689   3
   6  -2   5 2.38306 1.91435   2
  -6  -2  -5 1.88684 1.45236   3
  -6   2  -5 3.25219 1.45282   3
  -6  -2   5 0.93505 1.03178   2
   6   2   5 0.72821 1.23795   2
  -6   2  -5 1.61939 2.03713   2
  -7  -2  -5 156.804 7.82921   3
  -7   2   5 172.792 9.96522   2
  -7   2   5 167.480 7.14780   3
  -7  -2  -5 185.721 9.42353   2
   7   2   5 171.754 9.34704   2
  -7   2  -5 172.391 8.18741   3
  -7  -2   5 184.351 9.04212   2
  -7   2  -5 153.993 9.53399   2
  -8   2   5 588.942 24.1800   2
  -8   2   5 617.960 20.8024   3
  -8  -2  -5 598.039 23.2323   2
  -8  -2  -5 600.126 21.7012   3
   8  -2   5 589.335 24.6226   2
  -8   2  -5 612.654 24.1027   2
  -8   2  -5 601.476 22.0745   3
  -8  -2   5 607.637 18.8058   3
   8   2   5 593.928 24.0907   2
  -8  -2   5 608.354 23.2407   2
  -9   2   5 9.86256 3.82129   2
  -9  -2  -5 5.05546 1.93673   3
  -9  -2  -5 3.59378 3.04339   2
  -9   2   5 5.80643 1.69317   3
  -9   2  -5 2.16637 3.15743   2
   9   2   5 6.13171 2.47595   2
  -9  -2   5 5.58928 1.02489   3
  -9  -2   5 6.61840 2.44444   2
 -10   2   5 1.41973 3.21861   2
 -10  -2  -5 3.03736 2.94336   2
 -10   2   5 -1.1995 1.19768   3
 -10  -2  -5 1.05800 1.72642   3
 -10   2  -5 0.47921 1.78004   3
 -10  -2   5 0.83117 0.87119   3
 -10  -2   5 1.32103 1.82989   2
 -10   2  -5 -3.4743 2.69584   2
 -11  -2  -5 79.7675 7.82755   2
 -11   2   5 82.6765 5.64361   3
 -11  -2  -5 89.6556 6.43753   3
 -11   2  -5 70.2330 7.43389   2
 -11  -2   5 74.5028 7.08085   2
 -11  -2   5 90.6280 4.69155   3
 -12   2   5 90.5831 6.15031   3
 -12  -2  -5 87.9721 7.77503   2
 -12  -2   5 86.2702 6.50014   3
 -12   2  -5 77.4949 8.10754   2
 -12  -2   5 83.3896 7.50286   2
   0  -3   5 0.33696 0.48246   2
   0   3  -5 0.15754 0.46723   2
   0   3  -5 1.15509 0.53613   3
   0  -3   5 2.47083 0.83090   3
   0   3   5 0.27457 0.55530   2
   0  -3  -5 -0.2819 0.38058   3
  -1   3   5 21.5874 1.64277   3
   1  -3   5 22.6461 2.02483   3
   1   3  -5 20.1965 1.51049   2
   1   3  -5 21.2359 1.13873   3
  -1  -3  -5 20.7150 2.01290   2
   1  -3   5 21.1702 1.90782   2
   1  -3  -5 19.9810 1.61128   3
  -1  -3   5 20.4510 1.44580   3
   1   3   5 19.1252 1.95202   2
  -1  -3   5 20.1109 1.43181   2
  -1   3  -5 22.3261 1.79002   3
  -1   3  -5 23.8390 1.94712   2
   2  -3   5 598.161 19.3894   3
  -2   3   5 573.849 18.8176   3
  -2  -3  -5 549.289 19.1688   2
   2  -3   5 551.350 19.7280   2
  -2   3  -5 572.037 19.2356   3
   2   3   5 575.490 19.3079   2
  -2   3  -5 583.455 19.7299   2
  -2  -3   5 554.163 17.6832   3
   2  -3  -5 589.084 18.7499   3
  -2  -3   5 565.969 18.3567   2
   3  -3   5 153.296 7.76534   2
  -3  -3  -5 167.422 7.20183   2
   3  -3   5 171.874 7.17922   3
  -3   3   5 163.478 6.60562   3
  -3   3  -5 182.853 7.95442   2
   3   3   5 164.588 7.23120   2
   3  -3  -5 166.353 6.43592   3
   3  -3  -5 169.222 6.24287   3
  -3   3  -5 160.531 7.69159   3
  -4  -3  -5 75.8504 4.51481   2
   4  -3   5 78.0842 4.35719   3
   4  -3   5 75.9633 5.15407   2
  -4   3   5 80.7695 3.99603   3
  -4   3  -5 77.2980 4.39553   3
   4  -3  -5 79.0188 3.14780   3
  -4   3  -5 77.7458 5.93602   2
   4  -3  -5 76.0161 3.04004   3
   5  -3   5 46.7017 4.61702   2
  -5  -3  -5 50.9233 4.06785   2
  -5   3   5 47.1449 3.11134   3
  -5  -3  -5 49.1271 3.50036   3
   5  -3   5 54.5411 3.68400   3
  -5  -3   5 49.9142 3.61445   2
  -5   3  -5 54.7992 4.71267   2
  -5   3  -5 51.0296 3.81541   3
   5   3   5 52.3544 4.21464   2
  -6  -3  -5 5.70865 1.73433   2
   6  -3   5 3.11713 1.30436   3
  -6   3   5 5.62906 1.56245   3
   6  -3   5 7.35109 2.57955   2
  -6   3   5 1.66574 2.19569   2
  -6  -3   5 2.64102 1.50160   2
  -6   3  -5 0.24509 1.95580   2
   6   3   5 6.16049 1.89435   2
  -6   3  -5 4.51277 1.48379   3
  -7   3   5 419.750 15.0356   3
  -7   3   5 406.121 17.9019   2
   7  -3   5 398.181 18.1002   2
  -7  -3  -5 416.969 16.6770   2
  -7  -3  -5 409.056 15.5642   3
  -7   3  -5 426.918 16.1266   3
   7   3   5 396.129 17.0733   2
  -7  -3   5 417.288 16.4570   2
  -7   3  -5 426.856 17.8260   2
  -8  -3  -5 124.113 7.66762   2
  -8   3   5 126.394 6.32972   3
  -8  -3  -5 118.793 6.65408   3
  -8   3   5 124.177 9.00704   2
  -8  -3   5 119.426 7.32170   2
   8   3   5 119.116 8.95324   2
  -8   3  -5 131.239 8.65385   2
  -8   3  -5 126.448 7.20990   3
  -9   3   5 11.6689 2.25625   3
  -9  -3  -5 6.86745 2.58664   2
  -9  -3  -5 12.2866 2.63463   3
  -9   3   5 12.5459 3.58892   2
  -9   3  -5 10.4635 2.79170   3
   9   3   5 12.7788 3.45397   2
  -9   3  -5 15.8153 4.38117   2
  -9  -3   5 9.72063 0.95771   3
  -9  -3   5 9.20934 2.97825   2
 -10  -3  -5 1.41988 1.72823   2
 -10  -3  -5 2.73257 1.78932   3
 -10   3   5 1.55622 2.62619   2
 -10   3   5 1.69176 1.53175   3
 -10  -3   5 0.95968 0.79818   3
 -10  -3   5 3.18256 2.55640   2
 -10   3  -5 -2.5040 2.63119   2
 -11   3   5 454.406 17.9416   3
 -11  -3  -5 474.608 20.6380   2
 -11  -3  -5 446.992 18.4129   3
 -11   3   5 443.800 21.6899   2
 -11   3  -5 460.235 21.8165   2
 -11  -3   5 454.085 20.0884   2
 -11  -3   5 460.068 15.9028   3
 -12  -3  -5 -1.0340 2.82994   2
 -12   3   5 4.27225 3.02528   2
 -12  -3   5 1.63777 2.50152   2
 -12   3  -5 -1.6712 3.25005   2
   0  -4  -5 4241.94 144.025   1
   0   4   5 3754.80 141.655   1
   0  -4   5 3649.68 137.962   1
  -1  -4  -5 1503.97 65.8688   1
   1   4  -5 1386.60 58.8838   1
   1  -4   5 1367.17 64.3811   1
  -1   4   5 1373.23 73.8227   1
   1   4   5 1521.82 65.9279   1
  -1  -4   5 1404.98 59.0866   1
  -1   4  -5 1547.37 66.7982   1
   1  -4  -5 1148.35 61.7881   1
  -2  -4  -5 398.164 13.8448   2
   2  -4   5 384.252 14.5090   2
  -2   4   5 380.381 13.5773   3
   2  -4   5 382.545 13.9485   3
  -2   4  -5 409.482 14.0367   3
   2  -4  -5 389.867 13.5852   3
  -2   4  -5 408.250 14.4398   2
  -2  -4   5 388.481 12.5014   3
   2   4   5 387.419 13.8506   2
  -2  -4   5 394.359 12.8026   2
  -3   4   5 134.406 5.86913   3
   3  -4   5 137.866 7.08122   2
   3  -4   5 131.443 6.22066   3
  -3  -4  -5 135.442 6.12709   2
   3   4   5 127.311 6.15705   2
  -3   4  -5 141.246 6.31026   3
  -3   4  -5 138.835 6.84990   2
   3  -4  -5 145.736 5.74566   3
   4  -4   5 39.2541 3.69511   2
  -4   4   5 36.9254 2.81030   3
  -4  -4  -5 42.7829 3.11950   2
   4  -4   5 41.4356 3.13938   3
  -4   4  -5 34.9049 2.93776   3
   4  -4  -5 34.5285 2.26017   3
  -4   4  -5 37.8942 3.55083   2
   5  -4   5 1062.72 33.7970   3
  -5   4   5 999.559 33.2001   3
  -5  -4  -5 1043.69 34.0697   2
   5  -4   5 960.316 35.4458   2
  -5   4  -5 1026.08 35.4048   2
  -5   4  -5 1050.21 34.0712   3
   5  -4  -5 1019.22 31.6326   3
  -5  -4   5 981.953 33.2190   2
   5  -4  -5 1017.60 31.5475   3
   5   4   5 1038.17 34.3775   2
   6  -4   5 3.23158 1.22255   3
  -6  -4  -5 3.23685 1.76077   2
  -6   4   5 2.21178 2.37330   2
   6  -4   5 6.15893 2.37602   2
  -6   4   5 3.56771 1.37887   3
  -6   4  -5 5.07460 1.48076   3
  -6   4  -5 5.22008 2.46908   2
   6   4   5 6.93861 1.80378   2
  -6  -4   5 2.95578 1.44781   2
  -7  -4  -5 785.966 27.1440   3
  -7   4   5 759.547 26.8220   3
  -7   4   5 809.529 30.2328   2
   7  -4   5 806.076 26.5131   3
   7  -4   5 813.359 30.4912   2
  -7  -4  -5 807.234 28.2407   2
  -7  -4   5 804.715 27.7664   2
  -7   4  -5 770.069 27.7628   3
  -7   4  -5 794.284 29.7564   2
   7   4   5 786.765 28.7724   2
  -8  -4  -5 222.124 9.76591   3
  -8  -4  -5 227.529 11.0010   2
  -8   4   5 206.862 12.0705   2
  -8   4   5 212.726 9.45338   3
  -8   4  -5 196.985 11.8639   2
  -8   4  -5 189.073 11.0113   3
   8   4   5 210.176 11.1386   2
  -8  -4   5 227.135 10.5323   2
  -9  -4  -5 25.8301 4.32210   2
  -9   4   5 21.5491 5.00031   2
  -9   4   5 24.1980 3.27539   3
  -9  -4  -5 32.9577 3.54853   3
  -9   4  -5 23.5949 4.54144   2
  -9   4  -5 26.6584 3.45454   3
   9   4   5 28.6282 4.67903   2
  -9  -4   5 26.3880 3.47610   2
 -10  -4  -5 49.7905 5.76730   2
 -10  -4  -5 44.8936 4.58652   3
 -10  -4   5 49.6107 2.49098   3
 -10   4  -5 60.0595 6.58919   2
 -10  -4   5 58.9568 5.28044   2
 -11   4   5 0.94534 2.38171   3
 -11  -4  -5 10.3788 3.05400   2
 -11  -4  -5 5.08705 2.17583   3
 -11   4  -5 4.53880 3.75671   2
 -11  -4   5 4.48364 2.84300   2
 -11  -4   5 4.50369 1.23359   3
 -12  -4  -5 4.32754 3.36868   2
 -12   4  -5 11.5442 4.54722   2
   0   5  -5 -0.2084 0.55136   2
   0   5  -5 1.30874 0.59435   3
   0  -5   5 0.60827 0.52714   2
   0  -5  -5 1.16058 0.73089   3
   0   5   5 -0.2939 0.57316   2
   0  -5   5 1.37620 0.73958   3
   1   5  -5 90.4806 3.58684   3
   1   5  -5 94.2160 3.84298   2
   1  -5   5 96.3929 4.89289   2
  -1   5   5 93.2361 4.48657   3
   1  -5   5 98.2488 4.71798   3
   1  -5  -5 91.4648 4.60695   3
  -1   5  -5 93.2079 4.59008   3
  -1  -5   5 98.8045 3.97388   2
  -1   5  -5 96.9523 4.78051   2
  -1  -5   5 102.281 4.25440   3
   1   5   5 100.026 4.68301   2
   2  -5   5 91.9744 5.30486   2
   2  -5   5 97.6817 5.01461   3
  -2   5   5 99.0590 5.31682   3
  -2  -5  -5 99.5511 4.78919   2
  -2   5  -5 94.5067 5.11932   2
   2   5   5 89.3232 4.69228   2
   2  -5  -5 94.6021 4.73286   3
  -2   5  -5 99.5100 5.02686   3
  -2  -5   5 94.6325 3.77227   3
  -2  -5   5 101.676 3.72376   2
  -3  -5  -5 21.3802 2.28749   2
   3  -5   5 25.7509 3.10500   2
  -3   5   5 22.3838 2.10175   3
   3  -5   5 18.0612 2.41989   3
  -3   5  -5 21.9025 2.22990   3
  -3  -5   5 22.0285 1.34192   2
   3  -5  -5 19.3257 2.08605   3
   3   5   5 19.2129 2.20240   2
  -3   5  -5 16.8582 2.67844   2
  -4  -5  -5 127.701 5.93027   2
  -4   5   5 128.996 5.85751   3
   4  -5   5 118.846 7.10392   2
   4  -5   5 121.119 6.04822   3
   4   5   5 103.829 6.45533   2
   4  -5  -5 124.447 5.36899   3
  -4  -5   5 114.004 4.94739   2
  -4   5  -5 113.574 6.08942   3
  -4   5  -5 113.413 6.68663   2
   5  -5   5 467.060 17.1393   3
  -5   5   5 477.761 16.8960   3
   5  -5   5 432.381 18.6442   2
  -5  -5  -5 470.399 17.1238   2
  -5   5  -5 474.050 17.4767   3
  -5   5  -5 496.046 18.9531   2
   5   5   5 471.310 17.4303   2
   5  -5  -5 474.830 15.7214   3
  -5  -5   5 456.733 16.1994   2
  -6   5   5 7.95912 1.89567   3
  -6  -5  -5 5.17915 1.59359   2
   6  -5   5 3.60705 1.98977   2
   6  -5   5 6.27296 1.85481   3
  -6   5   5 4.74629 2.25988   2
  -6  -5   5 4.86787 1.45388   2
  -6   5  -5 5.28073 2.19190   2
   6  -5  -5 6.29617 0.57298   3
  -6   5  -5 4.71178 1.65964   3
   6   5   5 5.96534 2.02860   2
   7  -5   5 608.372 26.2411   2
  -7   5   5 693.303 23.6673   3
  -7   5   5 649.312 26.4276   2
  -7  -5  -5 680.192 24.3796   2
   7  -5   5 682.387 23.2544   3
  -7  -5   5 690.286 23.6779   2
  -7   5  -5 655.142 24.2585   3
   7   5   5 644.831 24.6671   2
  -7   5  -5 726.843 26.5975   2
  -8  -5  -5 4.44450 1.83420   3
  -8   5   5 4.13312 2.66909   2
  -8  -5  -5 3.91057 2.24268   2
   8  -5   5 1.59658 1.19429   3
  -8   5   5 6.40411 2.08926   3
  -8   5  -5 0.48523 2.10860   2
  -8   5  -5 4.27863 2.31122   3
   8   5   5 2.26521 2.19794   2
  -8  -5   5 0.48177 1.09873   2
  -9  -5  -5 119.572 7.93844   2
  -9   5   5 124.074 9.41138   2
  -9  -5  -5 113.481 6.77763   3
  -9   5   5 111.738 7.69882   3
  -9   5  -5 103.756 9.16902   2
  -9  -5   5 122.115 7.15590   2
   9   5   5 115.209 7.91135   2
 -10   5   5 5.36507 3.21769   2
 -10  -5  -5 9.59282 3.00186   2
 -10  -5  -5 9.10873 2.08859   3
 -10   5   5 5.60870 2.24284   3
 -10  -5   5 8.41841 2.66734   2
 -10   5  -5 9.91394 3.42040   2
 -11  -5  -5 847.129 30.6939   3
 -11   5   5 871.628 35.3758   2
 -11  -5  -5 818.804 32.1353   2
 -11  -5   5 837.028 27.2278   3
 -11  -5   5 891.999 31.8137   2
 -11   5  -5 859.146 34.6999   2
 -12   5   5 33.6387 5.97950   2
 -12  -5  -5 24.4707 4.91876   2
   0   6  -5 3430.34 140.109   1
   0  -6  -5 3935.25 146.018   1
   0  -6   5 3832.08 141.450   1
   0   6   5 3891.72 145.470   1
   1   6  -5 5887.48 193.584   1
  -1   6   5 6061.96 202.377   1
   1  -6   5 5953.99 200.473   1
  -1  -6  -5 5097.35 195.773   1
  -1   6  -5 4828.86 196.283   1
   1  -6  -5 5754.77 201.598   1
  -1  -6   5 5710.73 191.840   1
   1   6   5 4865.95 194.664   1
  -2   6   5 23.3571 2.12350   3
  -2  -6  -5 20.7429 2.17082   2
   2  -6   5 17.5416 2.64687   2
   2  -6   5 20.5369 2.19566   3
  -2  -6   5 22.2213 1.63178   3
   2   6   5 25.3963 2.16164   2
  -2   6  -5 25.5183 2.55650   2
  -2   6  -5 20.1737 2.15034   3
   2  -6  -5 20.7540 2.40012   3
  -2  -6   5 24.0862 1.30821   2
  -3  -6  -5 275.410 10.4896   2
   3  -6   5 275.660 11.8968   3
   3  -6   5 280.332 11.8995   2
  -3   6   5 286.460 10.8110   3
  -3  -6   5 272.413 8.83699   2
  -3   6  -5 272.224 11.6034   2
  -3   6  -5 271.704 10.9783   3
   3   6   5 274.237 10.5344   2
  -3  -6   5 264.988 8.83600   3
   3  -6  -5 271.114 10.5417   3
   4  -6   5 1941.22 61.2752   2
  -4   6  -5 1790.44 60.5734   2
  -4   6  -5 1876.31 59.6641   3
   4   6   5 1855.93 59.3190   2
  -5  -6  -5 250.461 10.3554   2
  -5   6   5 257.225 10.6012   3
   5  -6   5 252.461 12.3570   2
   5  -6   5 255.179 10.7568   3
   5  -6  -5 248.754 9.64035   3
  -5   6  -5 244.244 11.8685   2
  -5  -6   5 247.183 9.27720   2
   5   6   5 259.076 10.7810   2
  -5   6  -5 277.237 11.2148   3
  -6   6   5 95.7359 7.33423   2
  -6  -6  -5 101.843 5.96162   2
   6  -6   5 100.204 6.09233   3
   6  -6   5 96.5142 7.31837   2
  -6   6   5 107.035 5.96666   3
  -6   6  -5 100.514 7.14453   2
  -6   6  -5 98.6508 6.06834   3
  -6  -6   5 108.716 5.14945   2
   6   6   5 106.551 6.28275   2
   6  -6  -5 104.096 4.57108   3
   7  -6   5 4.17145 2.80889   2
  -7  -6  -5 10.4504 2.30372   2
  -7   6   5 9.04874 2.22510   3
  -7   6   5 4.09438 2.87357   2
   7   6   5 4.00718 2.06723   2
  -7   6  -5 5.80910 3.06647   2
  -7   6  -5 9.64801 2.16513   3
  -7  -6   5 11.6618 2.03929   2
  -8  -6  -5 194.330 9.75743   2
   8  -6   5 192.615 8.72560   3
  -8   6   5 178.933 11.6807   2
  -8   6   5 192.401 9.51935   3
  -8   6  -5 201.810 10.0388   3
  -8  -6   5 214.084 9.33313   2
   8   6   5 197.635 10.3112   2
  -8   6  -5 209.889 11.9179   2
  -9   6   5 317.199 13.1343   3
  -9  -6  -5 281.143 13.4262   2
  -9   6   5 295.382 16.0421   2
  -9  -6  -5 280.887 12.4614   3
   9   6   5 293.933 13.9972   2
  -9  -6   5 303.987 12.7841   2
  -9   6  -5 273.794 15.2165   2
 -10  -6  -5 54.1742 5.66378   2
 -10   6   5 55.6251 6.89590   2
 -10  -6  -5 47.7531 4.56826   3
 -10  -6   5 41.3547 4.53330   2
 -10   6  -5 53.7515 6.46611   2
 -11   6   5 31.7203 5.96585   2
 -11  -6  -5 27.1306 4.07307   3
 -11  -6   5 31.9656 4.40614   2
 -11  -6   5 29.8499 1.85264   3
 -12  -6  -5 9.62267 3.10148   2
 -12   6  -5 6.20917 4.42319   2
   0  -7  -5 -0.4287 0.74272   3
   0  -7   5 -0.1620 0.71884   3
   0  -7   5 -0.5357 0.72604   2
   0   7  -5 0.74033 0.80864   2
   0   7  -5 0.76579 0.88564   3
   1  -7   5 1.12029 0.91993   3
   1   7  -5 0.35918 0.52610   3
  -1   7   5 0.17561 0.78782   3
   1  -7   5 -0.0871 0.99338   2
   1   7  -5 2.14963 0.63256   2
  -1  -7  -5 2.32274 0.96959   3
  -1   7  -5 0.53320 1.10149   3
   1   7   5 1.29405 1.07378   2
  -1  -7   5 1.94985 0.84538   3
   1  -7  -5 0.89560 1.20152   3
  -1  -7   5 0.75644 0.59193   2
  -1   7  -5 1.33166 1.11879   2
  -2   7   5 987.957 32.5931   3
   2  -7   5 990.571 34.2675   3
   2  -7   5 976.576 33.3902   2
  -2   7  -5 1018.63 33.2406   2
  -2  -7   5 973.637 30.6141   2
   2   7   5 971.556 32.2847   2
  -2   7  -5 1032.41 32.8593   3
   2  -7  -5 997.086 32.7310   3
   3  -7   5 321.069 12.3604   3
  -3   7   5 322.889 12.1528   3
   3  -7   5 302.060 13.0705   2
  -3  -7  -5 303.671 11.5265   2
  -3   7  -5 304.263 12.2407   3
   3  -7  -5 300.788 11.8493   3
  -3   7  -5 326.912 14.4110   2
  -3  -7   5 303.366 10.3386   3
   3   7   5 306.195 11.6720   2
   4  -7   5 233.714 10.1729   3
   4  -7   5 230.979 11.2269   2
  -4   7   5 239.930 9.98516   3
  -4  -7  -5 234.385 9.54458   2
  -4   7  -5 227.158 10.2471   3
  -4   7  -5 232.278 11.1848   2
   4  -7  -5 242.231 9.75828   3
  -4  -7   5 240.969 7.49679   2
   4   7   5 241.367 9.86278   2
  -4  -7   5 236.604 7.52583   2
  -5   7   5 12.7585 2.34571   3
   5  -7   5 16.9042 2.92333   3
   5  -7   5 16.7954 2.97831   2
  -5  -7  -5 14.2072 2.41235   2
  -5   7  -5 10.3203 2.96274   2
   5   7   5 12.9523 2.31047   2
  -5   7  -5 10.7155 2.51075   3
   5  -7  -5 13.9065 2.12681   3
  -5  -7   5 9.91948 1.12051   2
  -6   7   5 -0.4012 2.37453   2
  -6   7   5 0.68136 1.55297   3
   6  -7   5 2.85801 1.76265   3
  -6  -7  -5 2.66006 1.93684   2
   6  -7   5 3.16686 1.88751   2
   6  -7  -5 1.79333 1.09915   3
  -6   7  -5 0.94022 2.24240   2
   6   7   5 1.69658 1.12433   2
  -6  -7   5 0.81552 0.82625   2
  -7  -7  -5 42.6716 4.05295   2
  -7   7   5 44.9845 6.00874   2
  -7   7   5 40.6710 3.82202   3
   7  -7   5 49.0120 4.43246   3
   7  -7  -5 44.0063 2.64168   3
  -7  -7   5 40.6764 3.20089   2
   7   7   5 46.2511 4.11702   2
  -7   7  -5 49.1681 5.43608   2
  -7   7  -5 44.6966 4.53130   3
   8  -7   5 24.7104 4.05599   3
  -8   7   5 24.8081 3.11539   3
  -8   7   5 17.5344 4.76945   2
  -8  -7  -5 16.3612 3.17326   2
  -8  -7   5 21.6427 2.66363   2
   8   7   5 20.0035 3.57901   2
  -8   7  -5 18.8820 4.90781   2
  -9   7   5 104.218 9.14335   2
  -9  -7  -5 103.845 7.18972   2
  -9  -7  -5 102.833 6.42031   3
   9  -7   5 96.8809 5.60412   3
   9   7   5 116.060 9.02756   2
  -9  -7   5 112.217 6.41075   2
  -9   7  -5 113.819 9.59535   2
 -10  -7  -5 72.0569 6.34948   2
 -10   7   5 73.7632 8.64712   2
 -10  -7  -5 67.3399 5.36432   3
 -10  -7   5 68.1026 5.21463   2
 -10   7  -5 76.8909 8.39800   2
  10   7   5 59.5992 6.09152   2
 -11  -7  -5 13.4480 2.96982   3
 -11  -7  -5 6.30852 3.14858   2
 -11  -7   5 11.4937 2.82008   2
 -11   7  -5 15.0123 5.01653   2
 -12   7   5 20.0298 5.87858   2
 -12  -7  -5 16.4242 4.14055   2
 -12   7  -5 20.9855 5.52685   2
 -12  -7   5 18.0083 3.55014   2
   0  -8   5 1160.31 37.0759   3
   0  -8   5 1130.29 36.6327   2
   0   8  -5 1127.67 36.4091   3
  -1   8   5 5.48433 1.55683   3
   1   8  -5 6.18851 0.99845   3
   1  -8   5 2.94278 1.31003   2
   1  -8   5 7.62957 1.83290   3
   1   8  -5 6.56979 0.93998   2
   1  -8  -5 3.37807 1.52380   3
   1   8   5 4.64324 1.41663   2
  -1  -8   5 5.29589 1.06590   2
  -1   8  -5 5.26029 1.30033   3
  -1  -8   5 3.39083 1.27593   3
  -1   8  -5 4.21259 1.28548   2
   2  -8   5 86.1818 5.31740   3
  -2   8   5 89.0395 5.09255   3
   2  -8   5 96.3793 5.62790   2
  -2   8  -5 94.0806 5.18135   3
   2   8   5 95.1774 4.82238   2
  -2  -8   5 91.1209 4.47157   3
  -2   8  -5 106.030 5.65333   2
   2  -8  -5 93.8758 5.27038   3
  -3  -8  -5 94.1885 4.83352   2
  -3   8   5 93.0663 5.30694   3
   3  -8   5 74.6601 5.62452   2
   3  -8   5 89.3234 5.31442   3
   3   8   5 82.4357 4.58524   2
  -3   8  -5 82.9387 5.29746   3
   3  -8  -5 90.5679 5.13674   3
  -3   8  -5 94.5097 5.83972   2
  -3  -8   5 82.4546 3.86825   3
   4  -8   5 1006.97 35.1782   3
  -4  -8  -5 1087.48 34.3317   2
   4  -8   5 1018.16 36.6980   2
  -4   8   5 1040.21 35.0590   3
  -4   8  -5 1069.16 35.5227   3
   4  -8  -5 1062.75 34.8217   3
  -4   8  -5 1031.78 36.3783   2
   4   8   5 1090.02 35.7158   2
  -4  -8   5 1034.79 32.5761   3
  -5  -8  -5 36.9477 2.98128   2
   5  -8   5 30.3965 3.77588   3
   5  -8   5 29.3067 4.02063   2
  -5   8   5 40.0810 3.76608   3
  -5   8  -5 36.6404 3.57980   3
  -5   8  -5 35.7644 4.21116   2
   5   8   5 37.5597 3.12617   2
  -6   8   5 33.0823 3.43471   3
   6  -8   5 35.3145 4.05568   3
  -6   8   5 33.2261 5.25333   2
   6  -8   5 38.9116 4.65124   2
   6   8   5 42.4268 3.79108   2
   6  -8  -5 37.5343 3.23614   3
  -6  -8   5 36.1165 2.00465   2
  -6   8  -5 32.9824 4.45673   2
  -6   8  -5 28.7515 3.49968   3
  -7  -8  -5 5.64670 2.09967   2
   7  -8   5 10.7183 2.63753   3
  -7   8   5 7.07826 2.55980   3
  -7   8   5 2.83728 2.43741   2
   7  -8  -5 8.30909 1.59542   3
  -7  -8   5 5.17945 1.17177   2
   7   8   5 3.74561 2.04782   2
  -7   8  -5 6.29005 2.73039   2
  -8   8   5 88.5532 8.09136   2
   8  -8   5 91.0026 5.76871   3
  -8   8   5 83.0687 6.40012   3
  -8  -8  -5 91.3819 6.08585   2
  -8   8  -5 89.1291 8.31237   2
  -8  -8   5 91.2419 4.73223   2
   8   8   5 87.7274 6.31970   2
  -9   8   5 414.227 20.7053   2
  -9  -8  -5 432.797 17.2302   2
   9  -8   5 388.824 16.7657   3
  -9   8  -5 438.305 20.4449   2
  -9  -8   5 449.392 15.8054   2
   9   8   5 397.603 17.8879   2
 -10  -8  -5 -2.3616 1.97073   2
 -10  -8  -5 -0.4677 1.79271   3
 -10  -8   5 0.10994 1.37937   2
 -10   8  -5 -1.2379 2.24882   2
  10   8   5 3.89627 2.45571   2
 -11  -8  -5 22.1419 3.67826   3
 -11  -8  -5 29.9160 4.60906   2
 -11   8  -5 23.5590 5.15971   2
   0  -9  -5 0.47858 0.91710   3
   0  -9   5 1.03337 0.89243   2
   0   9  -5 3.10026 1.13321   3
   0   9  -5 0.09182 0.53800   2
   0  -9   5 0.97288 1.18427   3
   1  -9   5 1660.52 54.7518   2
   1  -9  -5 1732.02 54.9635   3
  -1   9  -5 1703.63 54.4341   3
   1   9   5 1747.06 55.7097   2
   2  -9   5 163.581 7.95970   3
  -2   9   5 176.164 7.82980   3
   2  -9   5 163.884 8.20054   2
   2   9  -5 168.892 5.37633   2
  -2  -9  -5 161.121 7.39599   3
  -2  -9   5 169.550 7.13220   3
  -2   9  -5 164.871 8.18573   2
  -2   9  -5 164.992 7.88389   3
   2  -9  -5 163.784 8.02198   3
   2   9   5 172.764 7.36831   2
   3   9  -5 3464.48 133.157   1
   3  -9   5 3208.28 148.707   1
  -3  -9  -5 3824.59 147.052   1
  -3   9   5 3876.77 156.110   1
   3  -9  -5 3062.78 148.461   1
   3   9   5 3516.41 143.069   1
  -3  -9   5 3325.15 130.569   1
  -3   9  -5 3733.48 158.336   1
   4  -9   5 57.5421 4.74905   3
  -4   9   5 46.5786 4.15780   3
  -4  -9  -5 52.6860 3.63016   2
   4  -9   5 45.4795 4.57159   2
  -4  -9   5 50.0385 2.73775   3
  -4   9  -5 56.9949 5.21326   2
  -4   9  -5 50.1492 4.39855   3
   4  -9  -5 49.2021 3.90083   3
   5  -9   5 3.17850 2.78752   2
   5  -9   5 -0.7673 1.16442   3
  -5   9   5 2.93776 1.46930   3
  -5  -9  -5 2.70437 1.39114   2
   5   9   5 0.42349 0.86581   2
   5  -9  -5 -2.1859 1.19027   3
  -5  -9   5 1.13920 0.53522   3
  -5   9  -5 0.29185 2.11317   2
  -5   9  -5 3.60887 1.90458   3
  -6   9   5 260.847 11.6432   3
  -6  -9  -5 279.543 11.0121   2
  -6   9   5 260.278 13.8113   2
   6  -9   5 247.423 11.6818   3
  -6   9  -5 263.868 12.1679   3
   6  -9  -5 254.111 10.6355   3
   6   9   5 257.350 11.1026   2
  -6   9  -5 239.460 12.9349   2
  -7  -9  -5 193.146 9.06582   2
  -7   9   5 172.850 9.57122   3
  -7   9   5 211.713 12.4783   2
   7  -9   5 201.448 10.0315   3
   7  -9  -5 206.597 8.71826   3
  -7  -9   5 194.564 6.90547   2
   7   9   5 204.333 9.74462   2
  -7   9  -5 213.907 12.3271   2
  -8   9   5 19.2864 4.43847   2
   8  -9   5 16.5764 3.30569   3
  -8  -9  -5 15.0590 2.63947   2
  -8  -9   5 14.7251 1.69203   2
   8   9   5 12.9914 2.92339   2
  -8   9  -5 14.3224 3.76181   2
  -9   9   5 58.9379 7.19590   2
   9  -9   5 58.6946 4.82901   3
  -9  -9  -5 50.1220 4.46292   2
  -9  -9   5 52.0068 3.50239   2
  -9   9  -5 53.8402 6.72572   2
   9   9   5 55.2752 4.98330   2
 -10  -9  -5 43.9591 4.69358   2
 -10  -9   5 44.6678 3.46522   2
  10   9   5 38.2022 4.90987   2
 -10   9  -5 42.2727 6.32057   2
 -11  -9  -5 13.0479 3.25124   3
 -11  -9  -5 6.80438 2.40950   2
 -11  -9   5 6.65567 1.88609   2
   0  10  -5 70.1833 4.04988   3
   0 -10   5 67.1643 4.41463   3
   0  10  -5 70.6647 3.89021   2
   0 -10  -5 66.7153 4.71671   3
   1  10  -5 387.357 13.0404   2
   1  10  -5 380.329 13.1120   3
   1 -10   5 401.941 15.0982   3
  -1  10   5 358.569 14.3138   3
  -1 -10  -5 394.863 14.6519   3
   1  10   5 410.664 14.4830   2
  -1  10  -5 378.551 14.3141   3
  -1 -10   5 379.332 14.3285   3
   1 -10  -5 363.399 14.7488   3
  -1  10  -5 380.600 14.4627   2
  -2  10   5 5.73520 1.62448   3
  -2 -10  -5 7.69157 1.87579   3
   2  10  -5 4.74208 0.47483   2
   2 -10   5 7.41907 1.93338   3
  -2 -10   5 5.27297 1.47778   3
  -2  10  -5 9.85462 2.05321   3
   2  10   5 4.43411 1.65797   2
   2 -10  -5 8.10746 1.89159   3
   3 -10   5 398.098 15.7629   3
  -3 -10  -5 400.902 14.7209   3
  -3  10   5 384.413 15.2732   3
  -3  10  -5 401.828 15.5137   3
  -3  10  -5 400.977 16.2276   2
   3 -10  -5 361.668 15.2502   3
  -3 -10   5 397.671 14.0211   3
   4 -10   5 28.5215 3.35574   3
   4  10   5 27.9492 3.21133   2
  -4  10  -5 23.2244 3.91329   2
  -4 -10   5 25.6855 2.15921   3
  -4  10  -5 29.9465 3.28492   3
   4 -10  -5 24.6917 3.49342   3
  -5  10   5 145.759 7.86278   3
  -5 -10  -5 138.158 6.79233   2
   5 -10   5 160.981 8.55052   3
   5  10   5 146.970 7.11517   2
  -5 -10   5 146.578 5.75246   3
  -5  10  -5 138.260 8.19588   3
   5 -10  -5 150.144 7.80505   3
  -5  10  -5 145.060 9.29570   2
   6 -10   5 125.928 7.39100   3
  -6  10   5 130.597 9.26556   2
  -6 -10  -5 121.600 6.25721   2
  -6  10   5 105.636 7.14380   3
   6 -10  -5 120.916 6.79833   3
  -6 -10   5 124.381 4.69604   3
   6  10   5 116.876 6.50175   2
  -6  10  -5 116.347 8.42742   2
  -7  10   5 429.461 20.5375   2
   7 -10   5 421.164 17.3184   3
  -7 -10  -5 419.603 15.9324   2
   7  10   5 429.785 16.6315   2
   7 -10  -5 411.540 15.8771   3
  -8  10   5 13.2765 3.92094   2
  -8 -10  -5 11.6320 2.51406   2
   8 -10   5 12.9143 3.15192   3
   8  10   5 19.7716 3.20729   2
   8 -10  -5 17.1159 2.54452   3
  -8  10  -5 19.9073 4.39508   2
  -9 -10  -5 96.0782 6.16681   2
   9 -10   5 99.4963 6.57042   3
  -9  10   5 74.7173 8.38675   2
   9  10   5 79.3904 6.23038   2
  -9 -10   5 82.4137 3.79076   2
  -9  10  -5 109.425 9.65572   2
  10 -10   5 12.4405 4.19971   3
 -10 -10  -5 5.73664 2.50191   2
 -10 -10   5 6.28173 1.32373   2
  10  10   5 8.37881 2.84910   2
 -10  10  -5 11.6779 4.97913   2
 -11 -10  -5 142.487 8.59447   2
   0 -11  -5 0.45726 1.12522   3
   0  11  -5 0.79847 0.98857   2
   0 -11   5 0.13695 1.04433   3
   0  11  -5 -1.0347 0.64007   3
  -1  11   5 289.465 12.2181   3
   1  11  -5 303.899 10.7969   2
   1 -11   5 306.432 12.7456   3
  -1 -11  -5 317.333 12.6151   3
   1  11  -5 301.702 10.8783   3
   1  11   5 308.306 12.0440   2
   1 -11  -5 310.126 12.7931   3
  -1 -11   5 316.227 12.3434   3
  -1  11  -5 325.437 12.4488   2
  -1  11  -5 283.900 11.9291   3
  -2  11   5 465.547 17.4102   3
   2 -11   5 479.298 17.9633   3
  -2 -11  -5 440.245 17.0320   3
   2  11  -5 477.234 14.2626   2
  -2 -11   5 485.169 16.8984   3
  -2  11  -5 446.862 17.5960   2
  -2  11  -5 444.559 17.2328   3
   2  11   5 440.618 16.5037   2
   2 -11  -5 457.153 17.7880   3
  -3 -11  -5 162.133 7.88986   3
  -3  11   5 165.474 8.58961   3
   3 -11   5 163.411 8.63191   3
  -3  11  -5 177.313 9.31541   2
   3  11   5 165.940 7.55810   2
   3 -11  -5 178.067 8.69003   3
  -4  11   5 1.55898 1.85730   3
   4 -11   5 0.52666 1.54633   3
  -4 -11  -5 1.52442 1.17092   3
  -4  11  -5 2.74209 1.58368   3
  -4  11  -5 -0.7047 1.43345   2
   4 -11  -5 1.40322 1.95396   3
  -4 -11   5 -0.8637 0.88216   3
   4  11   5 -0.4545 1.11730   2
  -5  11   5 1779.00 60.3025   3
   5 -11   5 1824.67 60.3885   3
  -5  11  -5 1830.86 61.9664   2
   5 -11  -5 1893.62 59.8411   3
   5  11   5 1864.98 58.7020   2
  -5 -11   5 1839.01 57.4457   3
  -6 -11  -5 110.227 5.81976   2
  -6  11   5 110.303 9.19545   2
   6 -11   5 106.902 7.04178   3
  -6 -11   5 110.397 4.80889   3
   6  11   5 105.449 6.09827   2
   6 -11  -5 112.447 6.80146   3
  -6  11  -5 120.898 9.02225   2
  -7 -11  -5 113.457 6.35237   2
   7 -11   5 130.088 8.24869   3
  -7  11   5 128.894 10.4530   2
   7  11   5 121.886 6.91331   2
   7 -11  -5 128.369 6.93117   3
  -7 -11   5 123.914 5.01378   3
  -7  11  -5 125.518 9.29372   2
  -8  11   5 13.4816 4.76254   2
   8 -11   5 12.8186 3.22180   3
  -8 -11  -5 17.3571 2.83748   2
   8  11   5 19.6116 3.10081   2
   8 -11  -5 15.6075 2.73049   3
  -8  11  -5 16.0848 4.14911   2
  -9 -11  -5 87.8435 5.84370   2
   9 -11   5 99.3966 6.94812   3
  -9  11   5 87.4563 8.92820   2
   9  11   5 86.1981 6.32576   2
  -9  11  -5 98.0637 9.53741   2
 -10  11   5 42.5080 6.80331   2
 -10 -11  -5 30.6482 3.83211   2
 -10  11  -5 19.4190 5.71118   2
  10  11   5 27.0319 4.84720   2
 -11  11   5 128.931 12.5270   2
 -11 -11  -5 81.1416 6.35069   2
 -11  11  -5 113.805 11.4910   2
   0  12  -5 252.033 10.3490   3
   0 -12   5 272.633 11.6655   3
   0  12  -5 266.812 10.5090   2
   0 -12  -5 267.611 11.6228   3
  -1  12   5 149.279 7.60123   3
  -1 -12  -5 150.063 7.83622   3
   1 -12   5 156.847 8.15242   3
   1  12  -5 152.786 6.28806   2
  -1  12  -5 150.429 7.50753   3
   1 -12  -5 159.264 8.24945   3
   1  12   5 160.806 7.48715   2
  -1 -12   5 167.019 8.02553   3
  -1  12  -5 157.805 7.73563   2
  -2  12   5 143.263 7.62942   3
  -2 -12  -5 140.388 7.47844   3
   2  12  -5 146.737 4.71640   2
   2 -12   5 136.337 7.74291   3
   2 -12  -5 149.476 8.01509   3
  -2  12  -5 135.159 7.29709   3
  -2 -12   5 136.642 6.99878   3
   2  12   5 139.152 6.86071   2
  -2  12  -5 149.155 7.81786   2
   3 -12   5 406.997 16.8476   3
  -3  12   5 409.435 16.4118   3
  -3 -12  -5 421.999 15.9741   3
  -3  12  -5 433.757 17.4594   2
   3  12   5 409.984 15.3094   2
  -3 -12   5 411.962 15.4564   3
   3 -12  -5 409.060 16.6867   3
  -3  12  -5 422.649 16.6631   3
  -4 -12  -5 523.964 18.3253   3
  -4  12   5 505.011 20.7544   3
   4 -12   5 470.684 19.3050   3
  -4 -12   5 507.995 17.4034   3
  -4  12  -5 433.951 19.5399   2
  -4  12  -5 464.778 19.1294   3
   4  12   5 483.138 17.4906   2
   4 -12  -5 491.969 18.9946   3
  -5 -12  -5 156.733 7.90022   3
   5 -12   5 152.409 9.22243   3
  -5  12  -5 169.368 10.4271   2
   5 -12  -5 153.802 8.79231   3
   5  12   5 165.791 7.57532   2
  -6  12   5 203.961 14.6895   2
   6 -12   5 200.558 10.9338   3
  -6 -12   5 204.383 8.14436   3
  -6  12  -5 223.149 12.6945   2
   6 -12  -5 198.794 9.91978   3
   6  12   5 205.646 9.31570   2
  -7  12   5 539.732 24.3280   2
   7 -12   5 497.113 20.6919   3
   7 -12  -5 523.174 19.9500   3
  -7  12  -5 506.281 22.9879   2
   7  12   5 532.972 19.4851   2
  -7 -12   5 541.032 17.7055   3
   8 -12   5 9.59300 3.17326   3
  -8 -12  -5 11.7348 2.35432   2
   8 -12  -5 17.1305 2.88909   3
  -8 -12   5 12.3477 1.59590   3
  -8  12  -5 9.57573 3.57519   2
   8  12   5 13.1732 2.59419   2
  -9  12   5 7.90930 4.05128   2
   9 -12   5 4.17717 2.90042   3
  -9 -12  -5 4.51643 1.83062   2
   9  12   5 10.3339 2.55354   2
  -9  12  -5 2.91514 3.81203   2
   9 -12  -5 8.03283 2.10332   3
  10 -12   5 6.69648 2.67396   3
 -10  12   5 10.1721 5.18997   2
 -10 -12  -5 9.78088 2.36179   2
   0  13  -5 -0.3186 1.17983   3
   0 -13   5 -2.0171 0.79785   3
   0  13  -5 1.56694 1.22512   2
   0 -13  -5 0.31315 1.35306   3
   1 -13   5 32.6319 3.65370   3
  -1 -13  -5 30.3806 3.82267   3
   1  13  -5 32.0217 2.36884   2
   1  13  -5 30.1517 2.55895   3
  -1  13   5 31.5603 3.25707   3
   1  13   5 33.4187 3.27881   2
   1 -13  -5 35.5362 3.86048   3
  -1  13  -5 36.2111 3.57527   3
  -1 -13   5 30.8294 3.73615   3
   2 -13   5 1.26569 2.03438   3
   2  13  -5 0.36927 0.31959   2
  -2  13   5 1.27592 1.28103   3
  -2 -13  -5 -0.0173 1.11693   3
   2 -13  -5 -0.6811 1.93859   3
  -2  13  -5 1.03152 1.73260   2
  -2  13  -5 0.23237 1.08935   3
  -2 -13   5 2.87471 1.79940   3
   2  13   5 3.00919 1.58384   2
  -3 -13  -5 147.263 7.75621   3
   3 -13   5 152.478 8.95042   3
   3 -13  -5 144.745 8.67397   3
   3  13   5 144.167 7.12882   2
  -3  13  -5 165.003 9.25002   2
  -3 -13   5 156.645 7.67455   3
  -3  13  -5 148.459 8.18613   3
  -4 -13  -5 13.4380 2.68828   3
   4 -13   5 11.6843 3.35630   3
   4 -13  -5 8.43805 2.88226   3
  -4 -13   5 10.6749 2.16485   3
  -4  13  -5 14.2885 3.73905   2
   4  13   5 9.40548 2.02196   2
  -5 -13  -5 1.63595 1.37047   3
   5 -13   5 -2.2197 2.41737   3
  -5  13   5 0.45340 2.15570   2
   5  13   5 0.74920 1.30055   2
   5 -13  -5 0.32313 2.26216   3
  -5  13  -5 -5.5294 2.09884   2
  -5 -13   5 1.22179 1.31557   3
  -6  13   5 21.1909 5.27827   2
   6 -13   5 18.3782 3.58018   3
  -6 -13  -5 21.7303 3.30335   3
   6  13   5 20.5957 2.77437   2
  -6  13  -5 19.6793 4.22708   2
   6 -13  -5 16.0868 3.57791   3
  -6 -13   5 21.9338 2.44820   3
   7 -13   5 105.878 7.59462   3
  -7  13   5 110.948 9.61019   2
   7  13   5 104.749 6.16706   2
  -7  13  -5 87.7940 8.32533   2
   7 -13  -5 110.290 6.92179   3
  -7 -13   5 99.6245 5.07946   3
  -8  13   5 11.7233 4.07903   2
   8 -13   5 6.60444 3.18574   3
  -8  13  -5 10.6182 3.58491   2
   8 -13  -5 8.61692 2.69536   3
  -8 -13   5 11.4649 1.97110   3
   8  13   5 3.92647 2.02716   2
   9 -13   5 335.439 15.6106   3
  -9 -13  -5 358.140 13.6155   2
  -9  13  -5 334.319 19.0032   2
   9  13   5 330.758 14.1386   2
   9 -13  -5 347.350 13.9789   3
  -9 -13   5 346.993 13.2247   3
  10 -13   5 2.37596 2.46874   3
 -10  13   5 4.42102 3.67001   2
 -10 -13  -5 -0.5082 1.43502   2
 -10 -13   5 0.90600 1.23983   3
 -10  13  -5 2.87427 4.20431   2
   0 -14  -5 4.25852 2.47509   3
   0  14  -5 8.08303 1.69712   3
   0 -14   5 11.8148 2.63424   3
   0  14  -5 6.57239 1.82382   2
  -1  14   5 9.48594 2.59323   3
   1  14  -5 10.3952 1.76181   3
   1  14  -5 10.5919 1.68112   2
  -1 -14  -5 8.51978 2.42670   3
   1 -14   5 15.2890 3.30281   3
  -1 -14   5 9.44111 2.30252   3
   1  14   5 15.2171 2.65656   2
  -1  14  -5 11.7656 2.26098   3
  -1  14  -5 9.73671 2.34858   2
   1 -14  -5 13.2259 3.16403   3
   2 -14   5 104.507 7.04326   3
  -2 -14  -5 97.4115 6.20054   3
   2  14  -5 85.2173 3.15471   2
   2  14  -5 81.5490 3.16161   2
  -2  14  -5 95.7305 6.57412   2
   2  14   5 96.6545 5.58360   2
  -2  14  -5 104.681 6.38345   3
  -2 -14   5 87.5501 6.00926   3
   2 -14  -5 94.5012 6.59768   3
   3 -14   5 454.861 18.8197   3
  -3 -14  -5 457.331 17.8101   3
   3 -14  -5 422.074 18.3938   3
  -3  14  -5 466.604 18.9518   2
   3  14   5 436.392 16.5011   2
  -3 -14   5 458.002 17.3445   3
   4 -14   5 2.13802 2.14739   3
   4  14   5 1.45420 1.29575   2
   4 -14  -5 -0.7842 2.27245   3
  -4 -14   5 1.06946 1.62256   3
  -4  14  -5 2.78267 2.83370   2
  -5  14   5 91.5423 10.4920   2
   5 -14   5 93.6207 7.35057   3
  -5 -14  -5 103.888 6.64298   3
  -5  14  -5 114.052 8.91103   2
  -5 -14   5 105.098 5.88632   3
   5  14   5 97.7541 5.50622   2
   5 -14  -5 100.918 7.13232   3
  -6 -14  -5 19.7233 2.89670   3
  -6  14   5 24.4029 5.02837   2
   6 -14   5 20.2143 3.88164   3
   6  14   5 18.4949 2.55066   2
  -6 -14   5 18.4700 2.65167   3
   6 -14  -5 19.7390 3.48707   3
  -6  14  -5 19.9300 4.16874   2
  -7 -14  -5 185.985 9.29219   3
   7 -14   5 172.580 10.6807   3
  -7  14   5 208.021 13.9156   2
  -7  14  -5 180.089 12.4740   2
  -7 -14   5 185.070 8.13931   3
   7  14   5 188.624 8.52472   2
   7 -14  -5 175.823 9.96064   3
   8 -14   5 38.9662 5.78978   3
  -8  14   5 66.4483 8.60883   2
   8 -14  -5 40.7689 4.42298   3
  -8  14  -5 47.5682 6.67550   2
   8  14   5 52.6288 4.20071   2
  -8 -14   5 47.1459 3.57615   3
   9 -14   5 171.110 10.6531   3
  -9  14   5 170.128 15.3648   2
  -9  14  -5 206.034 14.0791   2
  -9 -14   5 165.266 7.54663   3
   0 -15  -5 -0.2539 2.21631   3
   0 -15   5 -0.7695 1.31998   3
   0  15  -5 1.44619 1.35255   2
   0  15  -5 0.44430 1.51131   3
  -1 -15  -5 320.746 14.4773   3
   1  15  -5 332.645 11.9938   2
   1 -15   5 338.912 14.7176   3
   1  15  -5 320.086 12.0328   3
  -1 -15   5 332.090 14.3841   3
  -1  15  -5 343.088 13.7675   2
   1  15   5 320.542 13.3773   2
   1 -15  -5 331.509 14.9919   3
  -1  15  -5 312.700 13.3234   3
   2 -15   5 7.53352 3.00369   3
  -2 -15  -5 8.99685 2.95384   3
   2 -15  -5 7.03712 3.04415   3
   2  15   5 10.3369 2.30891   2
  -2  15  -5 7.29838 2.52611   2
  -2 -15   5 5.83197 2.11284   3
  -2  15  -5 3.85365 1.75913   3
   3 -15   5 5.18011 2.57284   3
  -3 -15  -5 2.39228 2.56462   3
   3 -15  -5 -0.0019 2.40991   3
   3  15   5 3.99684 1.90645   2
  -3 -15   5 8.61339 2.68345   3
  -3  15  -5 2.35789 2.06802   2
   4 -15   5 75.8615 6.42132   3
  -4  15   5 72.8897 7.88333   2
  -4 -15  -5 80.5927 5.73875   3
   4  15   5 76.6643 4.78479   2
  -4 -15   5 73.3907 5.20093   3
  -4  15  -5 94.3344 7.21053   2
   5 -15   5 502.697 21.0880   3
  -5 -15  -5 529.154 19.7091   3
  -5  15   5 497.967 22.9416   2
  -5 -15   5 503.623 18.7591   3
   5  15   5 514.987 18.0722   2
   5 -15  -5 454.885 22.2279   3
  -5  15  -5 484.367 25.7115   2
  -6 -15  -5 -2.7883 1.69859   3
  -6  15   5 -4.0479 3.11796   2
   6 -15   5 1.94798 2.75238   3
  -6 -15   5 -0.6533 1.31430   3
  -6  15  -5 2.00728 2.46624   2
   7 -15   5 21.9836 4.44342   3
  -7  15   5 18.2700 4.96752   2
  -7  15  -5 37.5291 6.42305   2
   7 -15  -5 27.8210 4.77179   3
  -7 -15   5 27.8477 3.34060   3
   8 -15   5 110.660 8.27032   3
  -8  15   5 113.610 11.1360   2
  -8 -15  -5 116.266 7.35342   3
  -8 -15   5 120.473 6.42250   3
  -8  15  -5 104.508 9.62310   2
   8 -15  -5 119.755 7.94064   3
   9 -15   5 190.231 11.2245   3
  -9 -15  -5 176.587 9.47493   3
  -9  15   5 189.000 13.9144   2
  -9 -15   5 182.164 8.15214   3
   9 -15  -5 157.704 9.36941   3
  -9  15  -5 167.828 12.7955   2
   0  16   5 14.6654 2.89414   2
   0 -16   5 9.64090 3.13818   3
   0  16  -5 11.7451 2.40675   3
   0  16  -5 15.4247 2.51248   2
  -1 -16  -5 97.1421 8.77013   3
   1  16  -5 117.399 5.36859   2
   1 -16   5 113.278 7.52226   3
   1 -16  -5 97.1511 7.61083   3
  -1 -16   5 122.284 7.41925   3
  -1  16  -5 98.8634 6.54827   2
   1  16   5 103.576 6.32764   2
  -1  16  -5 103.649 6.45265   3
   2 -16   5 75.9823 6.74595   3
  -2  16  -5 71.2449 5.65438   2
   2 -16  -5 78.1708 6.84192   3
  -2 -16   5 75.5980 6.12312   3
   2  16   5 70.7316 5.05639   2
   3 -16   5 46.1737 5.20778   3
   3 -16  -5 41.1831 5.67806   3
   3  16   5 37.1802 3.62477   2
  -3  16  -5 32.1286 5.05056   2
  -3 -16   5 49.0554 4.89655   3
   4 -16   5 12.3038 3.90914   3
  -4  16   5 14.2454 4.51109   2
   4 -16  -5 5.56618 2.61645   3
  -4  16  -5 16.4647 3.66970   2
   4  16   5 14.4373 2.44600   2
  -4 -16   5 15.1032 2.64289   3
  -5 -16  -5 78.6280 6.31559   3
  -5  16   5 83.8477 8.13556   2
  -5 -16   5 80.4492 5.53626   3
   5 -16  -5 80.2606 6.72738   3
   5  16   5 101.904 6.02317   2
  -5  16  -5 74.3810 7.13635   2
  -6 -16  -5 75.2295 5.96663   3
  -6  16   5 69.0393 7.88692   2
   6 -16   5 72.0256 6.60456   3
  -6 -16   5 63.2165 4.96037   3
   6 -16  -5 64.2038 6.47234   3
   6  16   5 63.7988 4.23961   2
  -6  16  -5 69.4018 7.91761   2
  -7  16   5 116.185 11.2095   2
  -7 -16  -5 106.706 7.36141   3
   7 -16   5 105.386 8.25739   3
   7 -16  -5 120.057 8.52833   3
  -7 -16   5 106.332 6.49592   3
  -7  16  -5 123.496 9.88167   2
   8 -16   5 15.0869 4.49065   3
  -8 -16  -5 14.6539 3.11459   3
  -8  16   5 16.2478 4.81533   2
   8 -16  -5 15.6321 3.57320   3
  -8 -16   5 15.9314 2.70909   3
  -8  16  -5 17.2283 5.23332   2
   0 -17  -5 1.20424 2.63417   3
   0  17   5 -2.2752 1.56807   2
   0 -17   5 -1.7198 1.49564   3
   0  17  -5 -1.4344 1.43495   3
   1 -17   5 49.1988 5.22659   3
   1  17  -5 61.2979 3.60501   2
  -1 -17  -5 53.7485 5.77643   3
   1  17   5 59.1619 4.72979   2
  -1  17  -5 52.5009 4.74344   3
   1 -17  -5 52.2343 5.48599   3
  -1 -17   5 56.2290 5.64444   3
  -1  17  -5 57.7254 4.67914   2
   2 -17   5 15.3789 3.74024   3
  -2 -17  -5 15.4168 3.29470   3
   2 -17  -5 4.79690 2.56320   3
  -2  17  -5 7.08912 2.70871   2
   2  17   5 8.99218 2.25900   2
  -3  17   5 154.158 10.8014   2
   3 -17   5 176.945 10.4248   3
  -3 -17  -5 173.339 9.98129   3
   3 -17  -5 183.492 10.4334   3
  -3  17  -5 169.165 10.0022   2
  -3 -17   5 160.546 9.49843   3
   3  17   5 169.173 8.14870   2
  -4  17   5 9.25972 3.62974   2
  -4 -17  -5 20.0170 3.87436   3
   4 -17  -5 18.1213 3.76366   3
  -4 -17   5 13.0503 3.10727   3
   4  17   5 13.1428 2.30218   2
  -4  17  -5 17.4505 4.30562   2
   5 -17   5 15.2384 3.79457   3
  -5  17   5 25.7029 5.78319   2
  -5 -17  -5 13.1748 3.30276   3
  -5 -17   5 19.5534 3.46269   3
   5 -17  -5 8.37400 3.47691   3
  -5  17  -5 16.1482 4.50422   2
  -6 -17  -5 6.43988 2.84040   3
   6 -17   5 4.11063 2.64282   3
  -6  17   5 0.86454 2.72008   2
   6 -17  -5 6.81500 3.43760   3
  -6 -17   5 1.01848 1.87996   3
  -6  17  -5 6.89510 4.04408   2
   6  17   5 6.27224 1.56718   2
   7 -17   5 6.44262 3.82303   3
  -7 -17  -5 8.37584 2.45527   3
  -7  17   5 13.5790 4.87374   2
   7 -17  -5 10.9433 3.79101   3
  -7 -17   5 7.62998 2.35847   3
  -7  17  -5 12.4585 4.15760   2
   7  17   5 9.72212 1.59629   2
   8 -17   5 17.5459 4.65361   3
  -8 -17  -5 17.9550 3.52935   3
   8 -17  -5 21.5388 4.22465   3
  -8 -17   5 21.8028 3.29515   3
   0  18  -5 42.3565 3.81863   2
   0  18  -5 44.8715 4.89188   3
   0  18   5 36.8993 3.86312   2
   0 -18   5 44.9529 5.70648   3
   0 -18  -5 44.5812 5.78505   3
  -1 -18  -5 271.468 13.5611   3
   1 -18   5 279.502 14.0775   3
   1  18   5 256.542 11.9179   2
  -1 -18   5 264.804 13.2389   3
   1 -18  -5 278.774 13.9134   3
  -1  18  -5 280.093 12.4582   2
   2 -18   5 15.4852 3.97991   3
  -2 -18  -5 11.5123 3.64319   3
  -2  18   5 20.3275 4.63097   2
   2 -18  -5 11.8978 3.65708   3
   2  18   5 15.3213 2.80576   2
  -2  18  -5 18.0465 3.60144   2
  -2 -18   5 14.1230 3.11500   3
   3 -18   5 93.6727 7.64796   3
  -3  18   5 89.9671 8.05576   2
  -3 -18  -5 98.3738 7.65956   3
   3  18   5 89.5365 5.56792   2
  -3 -18   5 84.7843 6.55379   3
   3 -18  -5 90.0572 7.97559   3
  -3  18  -5 102.599 7.89136   2
  -4  18   5 260.104 14.9543   2
  -4 -18  -5 236.863 12.2999   3
   4 -18  -5 221.169 13.1791   3
  -4 -18   5 251.162 12.2882   3
   4  18   5 249.541 10.4123   2
  -4  18  -5 251.619 13.5180   2
   5 -18   5 129.605 9.39164   3
  -5 -18  -5 130.716 8.76282   3
  -5  18   5 138.112 11.6227   2
   5 -18  -5 152.142 10.1587   3
  -5 -18   5 136.770 8.37058   3
  -5  18  -5 129.290 9.73380   2
  -6 -18  -5 2.22995 2.42245   3
  -6 -18   5 3.79586 2.00794   3
   6 -18  -5 -0.3091 2.06157   3
   6  18   5 -1.6172 0.91739   2
  -6  18  -5 0.25452 2.42351   2
  -7 -18  -5 5.87631 2.40639   3
  -7  18   5 4.73678 3.83238   2
  -7  18  -5 10.2048 4.68388   2
   7 -18  -5 18.2242 4.54013   3
  -7 -18   5 7.29404 2.65984   3
   0 -19   5 0.34407 2.80355   3
   0  19  -5 -0.4327 1.76633   3
   0  19   5 3.06902 2.11599   2
   0  19  -5 -1.4029 1.25271   2
   0 -19  -5 0.01696 2.82056   3
   1 -19   5 58.2096 6.08608   3
  -1 -19  -5 56.9902 5.99995   3
  -1  19   5 63.2050 7.07653   2
   1 -19  -5 70.4009 6.50726   3
  -1 -19   5 75.5832 6.87574   3
  -1  19  -5 58.0029 5.30045   2
   2 -19   5 23.1287 4.41828   3
  -2 -19  -5 19.2690 4.32708   3
   2 -19  -5 27.7312 5.09799   3
  -2 -19   5 25.1415 4.30407   3
   2  19   5 25.2118 3.44808   2
  -2  19  -5 26.5126 4.41148   2
   3 -19   5 148.347 10.0683   3
  -3 -19  -5 163.527 10.1333   3
  -3  19   5 154.406 11.0036   2
  -3  19  -5 147.250 9.54257   2
  -3 -19   5 154.734 9.29473   3
   3 -19  -5 137.810 9.76890   3
   3  19   5 151.871 7.83874   2
  -4  19   5 6.42475 3.37019   2
  -4 -19  -5 2.93046 2.97260   3
  -4 -19   5 3.88425 2.84351   3
   4 -19  -5 0.31064 2.41464   3
   4  19   5 0.44923 1.66268   2
  -4  19  -5 2.60568 3.33457   2
   5 -19   5 108.775 8.57585   3
  -5  19   5 91.6779 9.14837   2
  -5 -19  -5 95.6335 7.30858   3
  -5 -19   5 90.3920 7.15594   3
  -5  19  -5 91.8981 8.90496   2
   5 -19  -5 81.8967 7.62806   3
  -6  19   5 36.9445 7.16529   2
  -6 -19  -5 31.3066 5.02326   3
  -6  19  -5 45.7744 7.10195   2
  -6 -19   5 40.3106 4.80722   3
   6 -19  -5 28.6584 4.88599   3
   0 -20   5 5.23547 2.65208   3
   0  20   5 6.75990 3.44947   2
   0 -20  -5 1.93093 3.26056   3
   0  20   5 7.07433 3.19424   2
   0  20  -5 9.65141 2.21038   2
  -1  20   5 1051.57 38.3416   2
  -1 -20  -5 999.571 37.6585   3
   1 -20   5 979.173 37.5930   3
   1  20   5 1054.25 36.9297   2
  -1  20  -5 1011.76 35.4953   2
   1 -20  -5 1041.24 38.2745   3
  -1 -20   5 981.508 37.3267   3
   1  20   5 981.874 35.0620   2
   2 -20   5 0.59587 2.38647   3
  -2 -20  -5 0.95092 2.15472   3
  -2  20   5 1.30574 2.45276   2
  -2 -20   5 1.80256 3.06559   3
  -2  20  -5 1.23816 2.54181   2
   2  20   5 4.71708 2.18535   2
   2 -20  -5 4.48776 2.70122   3
  -3 -20  -5 225.506 12.6855   3
  -3  20   5 243.900 14.4854   2
   3 -20  -5 244.146 13.8834   3
  -3 -20   5 226.263 12.3270   3
  -4  20   5 8.81987 3.83681   2
  -4 -20  -5 1.62474 2.23158   3
   4  20   5 3.23204 1.83743   2
  -4 -20   5 3.27149 3.04189   3
   4 -20  -5 9.07558 4.08028   3
  -4  20  -5 3.23884 2.63792   2
   5 -20   5 505.297 23.4204   3
  -5  20   5 547.876 25.6119   2
  -5 -20  -5 530.223 22.3027   3
   5 -20  -5 494.182 22.5630   3
  -5  20  -5 522.691 23.6568   2
  -5 -20   5 527.116 21.6867   3
   0 -21  -5 8.86965 3.82564   3
   0  21  -5 1.74380 1.54214   2
   0 -21   5 -1.0931 2.63299   3
   0  21   5 -1.4203 2.44530   2
   1  21  -5 4.48505 1.34457   2
   1 -21   5 -4.5305 2.57377   3
  -1 -21  -5 0.85300 2.39607   3
   1  21  -5 -1.3899 1.24775   2
   1  21   5 -1.2766 2.16725   2
   1  21   5 4.46598 2.53686   2
  -1  21  -5 0.75403 1.96489   2
  -1 -21   5 -0.6227 2.13642   3
   1 -21  -5 8.02127 4.03265   3
  -2  21   5 64.8618 7.12184   2
  -2 -21  -5 68.5125 6.82652   3
  -2  21  -5 64.8654 6.27598   2
   2  21   5 69.1617 5.91899   2
  -2 -21   5 56.0443 6.51912   3
  -3  21   5 341.926 18.3508   2
  -3 -21  -5 342.743 17.2959   3
   3 -21  -5 339.816 17.9456   3
  -3  21  -5 334.449 16.6499   2
   3  21   5 337.145 14.4159   2
  -3 -21   5 362.893 16.9821   3
  -4  21   5 10.7155 4.27933   2
   4 -21   5 18.2811 4.31028   3
  -4 -21  -5 17.2476 5.10666   3
  -4  21  -5 14.9662 4.54143   2
   4  21   5 10.3143 2.08492   2
  -4 -21   5 11.5293 3.84551   3
   4 -21  -5 11.7789 3.66306   3
   0 -22   5 129.981 9.93601   3
   0 -22  -5 116.160 9.35124   3
   0  22   5 131.699 9.58918   2
  -1 -22  -5 46.7022 5.93398   3
   1 -22   5 37.6904 5.64687   3
  -1  22   5 49.3767 6.76671   2
  -1  22  -5 38.4801 4.70429   2
  -1 -22   5 53.0335 6.78601   3
   1  22   5 43.4895 5.60152   2
   1 -22  -5 54.4382 7.24537   3
  -2  22   5 16.3902 4.90112   2
   2 -22   5 6.93016 3.24947   3
  -2 -22  -5 22.1752 5.13053   3
   2 -22  -5 20.7493 4.82042   3
  -2  22  -5 12.0157 3.62496   2
   2  22   5 6.17228 2.71156   2
  -2 -22   5 13.4975 4.23245   3
   0   0  -6 3144.46 115.975   1
   1   0   6 2282.54 91.5165   1
  -1   0  -6 2352.58 91.7702   1
   1   0  -6 2211.49 86.5552   1
  -2   0  -6 942.857 30.1966   3
  -2   0  -6 910.592 30.3129   2
  -3   0   6 110.261 4.29880   3
  -3   0  -6 110.022 5.50896   3
  -3   0  -6 116.515 5.82809   2
  -3   0   6 117.601 4.53264   3
   3   0   6 115.700 5.39505   3
  -4   0  -6 3783.03 148.935   1
   4   0  -6 3910.92 136.621   1
   4   0   6 4175.85 152.185   1
  -4   0   6 3875.74 136.060   1
   5   0   6 395.552 16.1934   2
  -5   0  -6 403.664 15.0304   3
  -5   0   6 406.674 13.3296   3
  -5   0  -6 404.059 15.8784   2
  -5   0   6 407.390 13.1123   3
  -6   0  -6 1232.73 41.2388   2
  -6   0   6 1220.24 37.7262   3
  -6   0  -6 1214.97 39.9422   3
   6   0   6 1180.13 41.5923   2
  -7   0  -6 409.241 16.5175   2
  -7   0  -6 381.170 14.8809   3
   7   0   6 352.630 16.3958   2
  -7   0   6 370.577 16.1296   2
  -7   0   6 384.278 12.8648   3
  -8   0   6 2523.60 81.6743   2
   8   0   6 2418.72 82.1440   2
  -8   0   6 2524.70 77.3168   3
  -8   0  -6 2502.76 79.6197   3
  -8   0  -6 2527.49 81.5813   2
  -9   0   6 1700.43 53.4200   3
  -9   0  -6 1657.36 55.5727   3
  -9   0  -6 1706.01 57.8464   2
  -9   0   6 1712.44 58.1083   2
 -10   0  -6 143.254 8.33161   3
 -10   0  -6 167.418 10.7956   2
 -10   0   6 148.974 7.02541   3
 -10   0   6 160.015 10.6470   2
 -11   0  -6 95.8453 8.32175   2
 -11   0   6 97.4660 9.01701   2
 -11   0   6 96.2992 5.55898   3
 -12   0  -6 30.7214 4.94597   2
 -12   0   6 24.8172 3.70348   3
 -12   0   6 31.5406 5.16268   2
   0   1  -6 0.20802 0.52219   2
   0  -1   6 1.98844 0.92054   2
   0   1   6 -0.1902 0.54313   3
   0  -1  -6 3.55091 0.88128   3
   0   1  -6 1.06796 0.72774   3
   0   1   6 -1.0088 0.74250   2
   0  -1  -6 0.52436 0.67176   2
   0  -1   6 0.00586 0.53053   3
  -1   1   6 26.7488 2.03382   2
  -1  -1  -6 21.7739 1.96982   2
   1   1  -6 24.6624 1.44764   3
  -1   1   6 25.3515 2.08676   3
   1   1  -6 23.5344 1.81280   2
   1  -1   6 23.0929 2.16711   2
  -1  -1  -6 23.1151 2.01857   3
   1  -1   6 25.5938 2.24420   3
   1   1  -6 23.8311 1.44321   3
  -1   1  -6 23.4859 2.02746   2
  -1   1  -6 24.9006 2.11139   3
   1  -1  -6 21.3719 1.60353   3
  -1  -1   6 23.4466 1.92003   2
   1   1   6 22.8304 1.98780   2
   1   1   6 25.7031 2.25604   3
   1  -1  -6 22.7554 1.83205   3
  -1  -1   6 21.9968 1.73175   3
  -2  -1  -6 662.577 22.6633   2
   2  -1   6 676.376 22.9076   2
  -2  -1  -6 656.016 22.5563   3
   2  -1   6 654.187 22.5454   3
  -2   1   6 692.878 22.1200   3
  -2   1  -6 678.900 22.5208   3
   2   1   6 701.630 22.8714   2
  -2   1  -6 702.576 22.9260   2
   2  -1  -6 658.874 21.3937   3
  -3  -1  -6 1269.72 40.8024   3
   3  -1   6 1255.06 40.6807   3
   3   1   6 1282.16 41.3819   2
   4  -1   6 491.794 17.4805   3
  -4  -1  -6 507.290 18.3493   2
  -4  -1  -6 527.085 17.9176   3
   4  -1   6 476.905 18.6485   2
  -4   1   6 502.620 16.4258   3
   4   1   6 480.189 18.3472   2
  -4   1  -6 525.987 17.9122   3
  -4   1  -6 495.854 18.5209   2
  -5  -1  -6 32.6580 2.88376   3
  -5   1   6 36.6475 2.20342   3
  -5  -1  -6 37.0076 3.49832   2
   5  -1   6 40.9785 3.90548   2
   5   1   6 34.4452 3.47284   2
  -5   1  -6 30.9295 3.12454   3
  -5   1  -6 35.8244 3.90953   2
   6  -1   6 51.0417 5.06848   2
  -6  -1  -6 51.1125 4.40652   2
  -6   1   6 50.7477 2.80517   3
  -6  -1  -6 52.3111 4.03916   3
  -6   1  -6 47.5496 3.92609   3
   6   1   6 45.2796 4.59297   2
  -6   1  -6 44.7447 4.39582   2
  -6  -1   6 47.7426 1.88139   3
  -6  -1   6 46.8908 4.43018   2
  -6  -1   6 50.8798 1.86101   3
  -7   1   6 44.6686 5.19331   2
  -7  -1  -6 39.7531 4.81026   2
  -7   1   6 39.0909 2.79727   3
  -7  -1  -6 41.9555 3.85925   3
  -7  -1   6 39.2468 4.13555   2
   7   1   6 38.4068 4.86892   2
  -7   1  -6 50.6397 5.25331   2
  -7  -1   6 40.1528 2.01292   3
  -7   1  -6 40.4230 3.91561   3
  -8  -1  -6 39.7734 3.96667   3
  -8   1   6 37.1190 2.82292   3
  -8  -1  -6 38.8452 4.55881   2
  -8   1   6 39.2506 4.84619   2
   8  -1   6 30.5910 5.14445   2
  -8  -1   6 39.8213 2.28867   3
   8   1   6 36.8177 4.57235   2
  -8  -1   6 32.3328 4.84014   2
  -8   1  -6 39.7874 3.80801   3
  -9  -1  -6 251.824 12.8936   2
  -9   1   6 222.261 12.9152   2
  -9   1   6 227.554 9.36640   3
  -9  -1  -6 247.629 10.9557   3
  -9   1  -6 234.087 12.6413   2
  -9  -1   6 231.112 8.63340   3
  -9   1  -6 194.020 11.7070   3
  -9  -1   6 226.876 12.4168   2
 -10   1   6 13.7049 2.29016   3
 -10  -1  -6 6.54162 2.40807   3
 -10  -1  -6 6.43355 3.59246   2
 -10   1   6 12.2632 3.96487   2
 -10  -1   6 13.9923 3.75940   2
 -10   1  -6 8.55929 2.71890   3
 -10  -1   6 14.2444 1.86750   3
 -10   1  -6 9.80688 3.96974   2
 -11   1   6 17.8818 4.34965   2
 -11   1   6 10.5691 2.25777   3
 -11  -1  -6 9.89744 3.51463   2
 -11   1  -6 9.33755 3.64055   2
 -11  -1   6 10.1403 2.06821   3
 -12   1   6 12.2134 2.55853   3
 -12  -1  -6 16.0606 3.98310   2
 -12   1   6 11.8007 3.67758   2
 -12   1  -6 21.1378 4.62293   2
 -12  -1   6 13.8622 4.11681   2
  -1  -2  -6 1609.27 67.7599   1
   1  -2   6 1320.34 64.9153   1
  -1   2   6 1739.54 67.9795   1
   1   2  -6 1509.05 61.8669   1
   1  -2  -6 1228.62 62.1724   1
  -1  -2   6 1525.53 62.4897   1
  -1   2  -6 1492.63 66.4060   1
  -2  -2  -6 1134.21 58.4959   1
   2   2  -6 1219.60 50.6881   1
  -2   2   6 1229.12 56.4839   1
   2   2  -6 1206.74 50.4592   1
  -2  -2  -6 1297.32 60.2377   1
   2  -2   6 1213.37 60.0102   1
  -2   2  -6 1184.15 61.9378   1
   2  -2  -6 1133.19 54.9412   1
  -3   2   6 76.2464 3.62913   3
  -3  -2  -6 78.9775 4.55163   2
  -3  -2  -6 74.6431 4.31507   3
   3  -2   6 75.8013 4.39034   3
   3  -2   6 69.1041 4.56687   2
   3   2   6 76.4710 4.41230   2
   3  -2  -6 74.5059 3.14250   3
   3  -2  -6 77.6390 3.07071   3
  -3   2  -6 72.7457 4.51793   2
   4  -2   6 902.451 33.1115   2
  -4   2   6 964.818 31.0485   3
  -4  -2  -6 953.795 32.0478   3
   4  -2   6 962.241 32.0004   3
  -4  -2  -6 989.671 32.5833   2
   4   2   6 974.944 32.7672   2
  -4   2  -6 1065.36 32.3757   3
  -5  -2  -6 159.691 7.77561   2
  -5   2   6 148.199 6.23314   3
   5  -2   6 153.387 8.34953   2
   5  -2   6 155.266 7.00735   3
  -5  -2  -6 160.004 7.30376   3
  -5   2  -6 148.365 7.26699   3
  -5   2  -6 154.621 8.12531   2
   5   2   6 144.405 7.75242   2
  -6   2   6 200.116 7.90854   3
  -6  -2  -6 196.952 9.72655   2
   6  -2   6 192.838 10.3414   2
  -6  -2  -6 206.303 9.03942   3
   6   2   6 197.631 10.0064   2
  -6   2  -6 210.926 10.4763   2
  -6  -2   6 195.663 9.45134   2
  -6   2  -6 196.437 8.95932   3
  -7   2   6 25.1647 2.34443   3
  -7   2   6 22.9559 3.71771   2
  -7  -2  -6 22.3620 2.72455   3
   7  -2   6 27.6783 3.97152   2
  -7  -2  -6 21.5619 3.28386   2
  -7  -2   6 26.4618 3.32049   2
   7   2   6 23.8169 4.00090   2
  -7   2  -6 28.7769 4.51409   2
  -7   2  -6 23.2211 2.88786   3
  -8   2   6 116.120 8.75304   2
  -8  -2  -6 141.197 8.59741   2
  -8   2   6 123.937 6.05803   3
  -8  -2  -6 125.890 7.12865   3
  -8  -2   6 132.692 4.49150   3
  -8   2  -6 130.885 7.26073   3
  -8   2  -6 139.682 9.09220   2
  -8  -2   6 119.078 7.67396   2
   8   2   6 110.330 7.88302   2
  -9   2   6 7.74948 3.01924   2
  -9   2   6 10.1653 1.99467   3
  -9  -2  -6 6.12973 3.00025   2
  -9  -2  -6 9.44603 2.18010   3
  -9   2  -6 10.4523 3.26932   2
  -9   2  -6 7.77391 2.60190   3
  -9  -2   6 10.3472 1.34247   3
  -9  -2   6 7.74529 3.05485   2
 -10   2   6 15.5098 3.95842   2
 -10   2   6 15.7473 2.54993   3
 -10  -2  -6 16.0268 4.26226   2
 -10  -2  -6 12.2179 2.86864   3
 -10   2  -6 15.7315 4.47050   2
 -10  -2   6 15.7599 3.86581   2
 -10  -2   6 15.0645 1.62743   3
 -11   2   6 2.07165 3.82326   2
 -11  -2  -6 -1.2632 2.84444   2
 -11   2   6 2.50892 1.88427   3
 -11   2  -6 9.10677 4.43915   2
 -11  -2   6 -2.0767 2.93733   2
 -12  -2  -6 14.1580 3.85466   2
 -12   2   6 11.9213 2.74255   3
 -12  -2   6 3.51029 2.59839   2
 -12   2  -6 20.6876 4.63340   2
   0   3  -6 1.09311 0.86601   2
   0   3  -6 0.98094 0.66361   3
   0  -3   6 -0.2962 0.40252   2
   0  -3   6 1.19704 0.67716   3
   0  -3  -6 -0.1535 0.49071   3
   0   3   6 0.00005 0.62875   2
   1  -3   6 6007.90 202.682   1
  -1   3   6 6484.68 203.922   1
  -1  -3  -6 5361.50 199.648   1
   1  -3  -6 5421.31 199.313   1
  -1  -3   6 6256.16 196.620   1
   1   3   6 5274.54 200.088   1
  -2  -3  -6 3542.15 137.425   1
  -2   3   6 3660.30 135.644   1
   2  -3   6 4104.98 142.098   1
  -2  -3  -6 3786.92 137.177   1
   2   3  -6 3456.24 124.853   1
  -2  -3   6 3425.14 125.535   1
   2  -3  -6 3564.01 134.958   1
   3  -3   6 234.808 9.27961   3
  -3   3   6 226.778 8.49336   3
   3  -3   6 225.310 9.80778   2
  -3  -3  -6 208.590 8.99144   2
   3  -3  -6 218.331 7.99410   3
   3   3   6 213.551 9.11348   2
  -3   3  -6 223.088 9.58816   2
   3  -3  -6 217.667 8.19920   3
  -3   3  -6 238.457 9.15349   3
   4  -3   6 35.2254 2.99149   3
   4  -3   6 43.7737 3.85804   2
  -4   3   6 40.4331 2.65815   3
  -4  -3  -6 41.3633 3.52092   2
  -4  -3  -6 50.3321 3.46489   3
  -4   3  -6 37.7648 3.05817   3
   4   3   6 39.5883 3.30820   2
  -4   3  -6 40.7168 3.93864   2
   4  -3  -6 38.4465 1.93417   3
   4  -3  -6 42.3378 2.05481   3
  -5  -3  -6 341.184 13.8392   2
  -5   3   6 352.206 12.5439   3
   5  -3   6 354.851 13.1795   3
   5  -3   6 351.282 14.9394   2
  -5  -3  -6 335.472 13.2856   3
   5   3   6 349.011 14.0529   2
  -5   3  -6 346.721 13.3950   3
  -5   3  -6 323.454 14.3373   2
  -6  -3  -6 645.566 22.6938   2
  -6  -3  -6 605.382 21.6478   3
   6  -3   6 618.481 21.2890   3
   6  -3   6 642.913 24.1209   2
  -6   3  -6 600.989 23.4148   2
  -6  -3   6 586.542 21.8724   2
  -6   3  -6 603.951 21.9657   3
   6   3   6 608.483 22.9168   2
  -7  -3  -6 305.769 13.5540   2
  -7   3   6 311.252 11.7890   3
  -7   3   6 312.601 14.8942   2
  -7  -3  -6 303.635 12.5317   3
   7  -3   6 292.898 14.5768   2
  -7  -3   6 298.931 13.0634   2
   7   3   6 317.646 14.1517   2
  -7   3  -6 297.456 12.6927   3
  -7   3  -6 302.347 14.4144   2
  -8   3   6 2.62381 2.37609   2
  -8  -3  -6 6.32529 2.11508   3
  -8  -3  -6 3.41755 2.59068   2
  -8   3   6 5.52143 1.46982   3
   8   3   6 6.16222 2.74738   2
  -8   3  -6 0.25929 2.57759   2
  -8  -3   6 6.80993 2.52950   2
  -9  -3  -6 66.3417 5.34050   3
  -9   3   6 81.7433 5.05843   3
  -9   3   6 84.2773 7.97608   2
  -9  -3  -6 86.1123 6.58378   2
  -9   3  -6 71.2118 5.50141   3
  -9  -3   6 73.8864 2.86823   3
   9   3   6 65.1452 7.39366   2
  -9  -3   6 82.5667 6.60884   2
  -9   3  -6 68.8013 6.83092   2
 -10   3   6 7.92593 3.95338   2
 -10   3   6 9.71971 2.04711   3
 -10  -3  -6 9.78893 3.48024   2
 -10  -3   6 7.26133 2.57265   2
 -10  -3   6 7.94891 1.27170   3
 -10   3  -6 12.4886 3.58881   2
 -11  -3  -6 164.115 9.48437   3
 -11   3   6 166.820 11.7809   2
 -11  -3  -6 168.107 11.0301   2
 -11   3   6 156.837 8.56720   3
 -11  -3   6 164.921 10.1854   2
 -11  -3   6 162.838 6.81441   3
 -11   3  -6 165.587 12.0436   2
 -12  -3  -6 2.84298 3.30251   2
 -12   3  -6 12.2865 4.61861   2
 -12  -3   6 8.04369 2.68071   2
   0  -4   6 6628.04 225.464   1
   0   4  -6 6543.14 225.137   1
   0  -4  -6 6734.41 229.397   1
   1  -4   6 63.8291 3.81961   2
  -1   4   6 62.3957 3.38665   3
   1   4  -6 64.8637 2.71897   3
   1  -4   6 73.3933 3.77523   3
  -1  -4  -6 60.6317 3.62635   2
   1   4  -6 65.3312 3.13162   2
  -1  -4   6 63.5795 3.15483   3
  -1   4  -6 59.6903 3.51682   3
   1   4   6 54.8621 3.63434   2
   1  -4  -6 64.5129 3.52674   3
  -1  -4   6 61.9602 3.12861   2
  -1   4  -6 66.9715 3.71510   2
  -2  -4  -6 263.268 10.1897   2
   2  -4   6 270.645 10.3182   3
  -2   4   6 261.067 9.78971   3
   2  -4   6 270.821 10.7594   2
  -2   4  -6 272.856 10.5812   2
  -2  -4   6 265.903 9.19510   2
   2   4   6 261.000 10.2193   2
  -2  -4   6 251.400 8.86539   3
   2  -4  -6 263.768 9.77029   3
  -2   4  -6 258.801 10.8923   3
  -3  -4  -6 -1.0102 0.99373   2
  -3   4   6 0.00948 0.61095   3
   3  -4   6 -0.6950 1.19647   2
   3  -4   6 -0.8389 1.06634   3
  -3  -4   6 0.67449 0.58347   2
  -3   4  -6 0.07190 0.70927   3
   3   4   6 1.26684 1.13742   2
  -3   4  -6 1.22359 1.40605   2
   3  -4  -6 0.46371 0.57411   3
   4   4  -6 3273.87 108.012   1
   4   4  -6 3286.99 107.928   1
  -4  -4  -6 3367.42 132.600   1
  -4   4   6 3323.02 131.266   1
  -4  -4  -6 3593.18 132.861   1
   4  -4   6 3127.04 135.251   1
   4  -4  -6 3038.87 130.508   1
  -4   4  -6 3660.83 142.423   1
  -5   4   6 192.293 8.12547   3
   5  -4   6 209.164 10.3165   2
   5  -4   6 192.626 8.62027   3
   5   4   6 195.144 9.20055   2
   5  -4  -6 196.628 6.57209   3
   5  -4  -6 185.320 6.48845   3
  -5   4  -6 200.306 8.95397   3
  -5   4  -6 191.792 9.89270   2
   6  -4   6 58.8688 4.24061   3
  -6  -4  -6 55.9662 4.06163   3
  -6   4   6 49.3598 3.65614   3
  -6  -4  -6 55.1955 4.32416   2
   6  -4   6 59.2650 5.26659   2
  -6  -4   6 51.7715 3.96404   2
   6   4   6 49.9103 4.56145   2
  -6   4  -6 52.3495 4.27234   3
  -6   4  -6 55.7899 5.41265   2
  -7  -4  -6 901.778 31.6774   2
   7  -4   6 863.940 33.4316   2
  -7  -4  -6 881.253 30.6679   3
   7  -4   6 913.883 30.0657   3
  -7   4   6 875.023 33.4782   2
  -7   4   6 923.594 30.2587   3
   7   4   6 886.787 32.1183   2
  -7  -4   6 897.545 30.9864   2
  -7   4  -6 898.312 33.1555   2
  -7   4  -6 941.322 31.3941   3
  -8  -4  -6 907.899 32.3063   2
  -8   4   6 901.149 34.3446   2
  -8  -4  -6 921.821 31.3248   3
  -8   4   6 915.932 30.6843   3
  -8   4  -6 868.897 33.6398   2
  -8   4  -6 899.814 31.8096   3
  -8  -4   6 905.503 31.7953   2
  -9   4   6 -0.2113 1.39592   3
  -9  -4  -6 0.58909 1.78172   3
  -9  -4  -6 3.47321 2.12096   2
  -9   4   6 -1.8457 1.96259   2
  -9   4  -6 2.59507 3.17384   2
   9   4   6 -1.5324 1.44753   2
  -9  -4   6 -0.2878 1.90341   2
 -10   4   6 14.2789 4.54319   2
 -10   4   6 10.5847 2.81446   3
 -10  -4  -6 10.0269 2.82643   2
 -10  -4   6 11.9332 1.12220   3
 -10  -4   6 17.7123 3.53694   2
 -10   4  -6 15.8107 3.93500   2
 -11  -4  -6 0.42308 2.21760   2
 -11  -4  -6 0.09656 2.03010   3
 -11   4  -6 -0.2644 2.54774   2
 -11  -4   6 0.71177 0.95297   3
 -11  -4   6 2.85389 2.73082   2
 -12  -4  -6 2.25880 3.08261   2
 -12   4  -6 -4.4440 1.90455   2
   0   5   6 2.04101 0.99028   2
   0   5  -6 -0.4003 0.72929   3
   0  -5  -6 1.83343 0.90366   3
   0  -5   6 0.42059 0.95699   3
   0   5  -6 0.51385 0.62235   2
   0  -5   6 1.62747 0.93701   2
   1  -5   6 403.149 14.9025   2
   1  -5   6 398.310 14.7309   3
   1   5  -6 414.142 13.8527   2
   1   5  -6 413.792 13.4760   3
  -1  -5   6 416.776 13.9556   2
   1  -5  -6 427.710 14.6859   3
  -1  -5   6 408.806 14.1269   3
   1   5   6 422.635 14.8565   2
  -1   5  -6 415.443 14.5907   3
  -1   5  -6 436.024 14.8852   2
  -2   5   6 522.132 17.6904   3
  -2  -5  -6 519.760 17.8740   2
   2  -5   6 521.406 18.1063   3
   2  -5   6 478.249 19.3801   2
   2   5   6 505.240 17.8973   2
  -2   5  -6 520.039 18.3998   2
  -2  -5   6 521.741 16.6551   2
  -2   5  -6 505.124 17.8816   3
  -2  -5   6 512.904 16.6732   3
   2  -5  -6 526.629 17.7120   3
  -3  -5  -6 21.6902 2.46219   2
  -3   5   6 22.2038 2.13140   3
   3  -5   6 25.6154 3.12604   2
   3  -5   6 17.9875 2.50688   3
  -3  -5   6 21.5662 1.08942   3
  -3   5  -6 20.8777 2.28629   3
  -3  -5   6 22.0765 1.54542   2
   3  -5  -6 22.9872 2.23272   3
  -3   5  -6 17.5774 2.44368   2
   3   5   6 17.5294 2.29779   2
  -4   5   6 2.68661 1.11660   3
   4  -5   6 2.55182 1.91763   2
  -4  -5  -6 1.73103 1.42674   2
   4   5   6 5.35856 1.46609   2
  -4   5  -6 0.32998 1.29809   3
   4  -5  -6 6.58520 1.40335   3
  -4   5  -6 1.19213 1.39439   2
   5  -5   6 535.993 21.5475   2
  -5   5   6 585.761 19.5013   3
   5  -5   6 571.655 20.1260   3
  -5  -5  -6 531.311 21.0607   2
  -5   5  -6 541.902 19.9746   3
   5   5   6 536.950 19.9868   2
  -5  -5   6 540.031 18.7745   2
   5  -5  -6 549.788 18.0172   3
  -5   5  -6 542.529 21.1219   2
   5  -5  -6 537.288 18.2511   3
  -6   5   6 34.2042 3.28685   3
   6  -5   6 45.5040 4.36833   3
  -6  -5  -6 39.2791 3.92010   2
   6   5   6 37.4339 3.95848   2
  -6   5  -6 33.6428 4.66195   2
  -6  -5   6 41.3467 3.27219   2
  -6   5  -6 41.5553 4.00428   3
  -7  -5  -6 30.1745 3.06092   3
  -7   5   6 32.3852 3.35437   3
  -7  -5  -6 29.4401 3.48417   2
   7  -5   6 29.4165 4.23049   2
  -7   5   6 33.6290 5.37595   2
   7  -5   6 32.7663 3.51640   3
   7   5   6 37.1838 4.22518   2
  -7  -5   6 33.0256 3.45118   2
  -7   5  -6 37.5579 4.69576   2
  -8   5   6 -2.5513 2.53344   2
   8  -5   6 3.10137 1.49969   3
  -8  -5  -6 3.38150 1.87586   3
  -8   5   6 2.72081 1.71544   3
  -8  -5  -6 4.35063 2.06165   2
   8   5   6 1.22419 2.36968   2
  -8   5  -6 1.04655 2.17931   2
  -8  -5   6 7.65045 1.88181   2
  -8   5  -6 4.33582 1.97643   3
  -9  -5  -6 38.3760 4.18753   3
  -9   5   6 43.3560 6.05721   2
  -9  -5  -6 52.0921 5.55409   2
  -9  -5   6 40.0899 4.37703   2
   9   5   6 44.1677 5.55463   2
  -9   5  -6 46.2457 5.77577   2
 -10  -5  -6 146.583 9.34137   2
 -10   5   6 136.634 7.90525   3
 -10   5   6 146.083 10.8154   2
 -10  -5  -6 133.213 9.10353   3
 -10   5  -6 139.198 10.7481   2
 -10  -5   6 131.762 8.32426   2
 -11   5   6 20.0331 5.15791   2
 -11  -5  -6 26.9123 5.00264   2
 -11  -5  -6 15.8516 3.52607   3
 -11  -5   6 21.1541 1.74276   3
 -11   5  -6 23.2366 5.68124   2
 -11  -5   6 28.4158 4.56176   2
 -12   5   6 30.6079 6.04427   2
 -12  -5  -6 34.6307 5.82834   2
 -12   5  -6 33.6852 6.11997   2
   0  -6  -6 5.07886 1.33210   3
   0  -6   6 4.23820 1.25083   2
   0  -6   6 4.93150 1.19248   3
   0   6  -6 3.67186 1.09623   2
   0   6  -6 5.83127 1.26492   3
   0   6   6 8.68779 1.82483   2
   1   6  -6 26.7057 1.83614   2
   1  -6   6 27.8543 2.46954   3
  -1  -6  -6 24.9374 2.51171   3
   1  -6   6 25.5716 2.64011   2
  -1   6   6 27.7640 2.36035   3
   1   6  -6 25.8900 1.65025   3
   1  -6  -6 25.0148 2.33195   3
  -1   6  -6 27.4545 2.54596   3
  -1   6  -6 24.0178 2.26525   2
  -1  -6   6 27.6167 1.95289   2
   1   6   6 30.9928 2.75811   2
  -1  -6   6 26.3834 2.07859   3
   2  -6   6 176.071 8.23967   2
  -2  -6  -6 180.931 7.53950   2
  -2   6   6 175.264 7.49647   3
   2  -6   6 170.238 7.70556   3
   2   6   6 180.093 7.57440   2
  -2  -6   6 178.441 6.28812   2
  -2  -6   6 173.756 6.62652   3
  -2   6  -6 175.514 7.93721   2
   2  -6  -6 164.024 7.36692   3
  -2   6  -6 168.605 7.53761   3
   3  -6   6 9.06980 2.27499   2
  -3   6   6 7.05840 1.46087   3
  -3  -6  -6 5.35769 1.32752   2
   3  -6   6 7.31600 1.63786   3
  -3  -6   6 7.79946 0.90860   2
  -3  -6   6 6.34127 0.77917   3
   3  -6  -6 4.93107 1.27408   3
  -3   6  -6 6.23459 1.52976   3
   4  -6   6 676.402 26.4239   2
  -4  -6  -6 729.396 24.9376   2
   4  -6   6 749.210 25.4984   3
  -4   6   6 723.299 24.8996   3
  -4   6  -6 739.070 26.4773   2
   4  -6  -6 744.928 24.4579   3
   4   6   6 742.798 25.1850   2
  -4   6  -6 726.825 25.4085   3
  -4  -6   6 743.114 23.1861   2
  -5   6   6 208.519 8.91137   3
   5  -6   6 195.485 9.14396   3
  -5  -6  -6 207.559 9.23954   2
   5  -6   6 195.275 10.5034   2
   5  -6  -6 204.309 8.04370   3
   5   6   6 193.354 9.07775   2
  -5  -6   6 200.684 7.81555   2
  -5   6  -6 189.422 10.1130   2
  -5   6  -6 208.827 9.51537   3
  -6  -6  -6 15.6830 2.45202   2
  -6   6   6 13.4978 2.17546   3
   6  -6   6 10.5382 3.27956   2
   6  -6   6 15.6940 2.51256   3
  -6   6  -6 11.4020 2.93520   2
   6  -6  -6 14.6460 1.69893   3
   6  -6  -6 12.6100 1.49544   3
  -6   6  -6 14.6259 2.60600   3
   6   6   6 11.3676 2.54990   2
  -6  -6   6 13.4490 1.94676   2
  -7   6   6 5.56264 2.02352   3
  -7   6   6 2.60213 2.89307   2
   7  -6   6 -0.1636 1.64495   3
  -7  -6  -6 0.00213 1.78681   2
   7   6   6 0.04879 1.85504   2
  -7   6  -6 1.90957 2.00782   2
  -7  -6   6 4.63137 1.55543   2
  -7   6  -6 3.39408 1.73107   3
  -8   6   6 3.07169 2.02624   3
  -8  -6  -6 1.68255 1.64623   3
  -8  -6  -6 1.27974 1.62891   2
  -8   6   6 14.5352 4.55419   2
   8  -6   6 4.23318 1.83724   3
  -8  -6   6 2.07916 1.64866   2
  -8   6  -6 6.53321 3.96989   2
   8   6   6 7.45165 2.69819   2
  -9  -6  -6 7.09901 2.81471   2
  -9  -6  -6 -0.0400 1.80999   3
  -9   6   6 1.81044 2.73764   2
  -9   6   6 1.77725 1.54217   3
  -9  -6   6 2.51840 1.90081   2
   9   6   6 -2.2085 2.16364   2
  -9   6  -6 5.37822 3.84346   2
 -10   6   6 5.07098 3.11424   2
 -10  -6  -6 6.47745 2.96234   2
 -10  -6   6 6.31078 2.31040   2
 -10   6  -6 8.34926 3.28686   2
 -11   6   6 7.15990 3.88625   2
 -11  -6  -6 18.7259 3.56776   3
 -11  -6  -6 12.7941 3.73138   2
 -11  -6   6 14.6154 1.11123   3
 -11   6  -6 22.5291 5.09849   2
 -12  -6  -6 80.3217 7.08427   2
 -12   6  -6 66.1192 8.10427   2
   0   7  -6 -0.3864 0.73652   2
   0  -7   6 0.50582 0.83554   3
   0  -7  -6 0.73589 0.91657   3
   0  -7   6 -0.9254 0.71749   2
   0   7  -6 -0.4906 0.78990   3
   0   7   6 -0.0447 0.75828   2
   1   7  -6 11.3600 1.27311   2
  -1  -7  -6 9.64785 1.67925   3
   1  -7   6 11.8318 1.83961   3
   1   7  -6 9.97496 1.16763   3
   1  -7   6 13.8004 2.15886   2
  -1   7   6 8.82297 1.56998   3
  -1  -7   6 12.5913 1.78809   3
   1  -7  -6 13.3721 1.92531   3
  -1  -7   6 11.2321 1.36761   2
  -1   7  -6 13.0941 2.06281   2
  -1   7  -6 9.31340 1.64913   3
  -2   7   6 5.69594 1.43531   3
   2  -7   6 4.69267 1.46640   3
   2  -7   6 7.09292 1.74597   2
  -2  -7   6 4.98505 1.00778   3
  -2   7  -6 6.40026 1.46002   3
   2  -7  -6 5.85736 1.43940   3
  -2   7  -6 5.79037 1.53059   2
  -2  -7   6 5.58762 0.84976   2
   2   7   6 5.71776 1.53214   2
  -3   7   6 311.246 12.1449   3
   3  -7   6 311.293 13.3080   2
  -3  -7  -6 305.530 11.8172   2
   3  -7   6 315.947 12.5424   3
  -3  -7   6 304.347 10.5501   3
  -3   7  -6 299.817 12.9297   2
  -3  -7   6 308.132 9.95419   2
  -3   7  -6 322.938 12.5331   3
   3   7   6 316.536 13.0370   2
   3  -7  -6 306.746 12.0267   3
   4  -7   6 251.694 12.0655   2
  -4  -7  -6 259.870 10.5215   2
   4  -7   6 274.427 11.2379   3
  -4   7   6 258.858 10.7120   3
   4   7   6 249.068 10.5884   2
  -4   7  -6 256.700 11.1326   3
   4  -7  -6 269.883 10.4286   3
  -4  -7   6 263.002 8.51206   2
  -4  -7   6 252.152 8.62501   2
  -4   7  -6 262.353 12.0342   2
  -4  -7   6 254.582 8.36861   3
   5  -7   6 74.3272 6.25665   2
   5  -7   6 75.7983 5.28082   3
  -5   7   6 67.7869 4.74078   3
  -5  -7  -6 69.3325 4.72671   2
  -5  -7   6 71.2647 3.35112   2
  -5   7  -6 67.5424 5.87731   2
   5   7   6 72.2615 4.70033   2
  -5  -7   6 73.7958 3.16551   2
   5  -7  -6 72.5219 4.29739   3
  -5   7  -6 69.3831 5.12096   3
  -6   7   6 9.89210 2.27012   3
  -6  -7  -6 6.55954 2.04663   2
   6  -7   6 12.6095 2.62886   3
   6  -7   6 9.37512 3.05346   2
  -6  -7   6 7.68085 1.39395   2
   6  -7  -6 6.68739 1.46320   3
  -6   7  -6 9.71084 2.26967   3
   6   7   6 8.42549 1.97989   2
  -6   7  -6 12.3143 3.30365   2
   7  -7   6 24.1480 3.55539   3
  -7   7   6 24.3586 3.08798   3
  -7   7   6 22.4866 4.79753   2
  -7  -7  -6 22.3266 3.34553   2
  -7  -7   6 19.0047 2.43234   2
   7   7   6 19.7968 3.44206   2
  -7   7  -6 22.1090 4.10938   2
   7  -7  -6 18.8998 1.66283   3
  -7   7  -6 21.9287 3.60618   3
  -8  -7  -6 101.358 6.71318   2
  -8   7   6 99.9953 6.41534   3
   8  -7   6 108.344 6.21563   3
   8   7   6 93.8933 6.69876   2
  -8  -7   6 94.1727 5.49670   2
  -8   7  -6 110.093 8.48176   2
  -9   7   6 205.945 13.4948   2
  -9  -7  -6 199.831 9.93164   3
  -9  -7  -6 197.487 10.4947   2
  -9   7  -6 208.774 12.6447   2
  -9  -7   6 204.609 9.46518   2
   9   7   6 187.555 10.6446   2
 -10   7   6 43.6962 7.38821   2
 -10  -7  -6 47.1534 5.50094   2
 -10   7  -6 51.5818 7.23145   2
 -10  -7   6 44.3340 4.28488   2
 -11  -7  -6 19.6443 3.58988   3
 -11  -7  -6 23.9843 4.54401   2
 -11  -7   6 27.5962 3.82785   2
 -11   7  -6 51.2634 7.82662   2
   0   8   6 5088.97 187.323   1
   0   8  -6 4772.31 182.323   1
   0  -8  -6 4217.42 181.854   1
   0  -8   6 5138.54 182.653   1
  -1  -8  -6 22.8105 2.42418   3
   1  -8   6 28.6433 2.82257   2
   1   8  -6 26.4191 1.85991   2
  -1   8   6 26.8906 2.50231   3
   1   8  -6 31.5023 1.91159   3
   1  -8   6 25.3476 2.86740   3
  -1  -8   6 24.4554 2.46450   3
  -1  -8   6 23.8699 1.94215   2
   1  -8  -6 26.6633 2.67033   3
  -1   8  -6 26.1872 2.69056   3
   1   8   6 21.5427 2.52554   2
  -1   8  -6 23.8782 2.64963   2
   2  -8   6 7.48225 1.90689   2
  -2   8   6 3.45328 1.43975   3
   2   8  -6 4.32528 0.66892   2
   2  -8   6 1.70942 1.56106   3
  -2  -8  -6 4.34375 1.32983   3
   2  -8  -6 4.56760 1.68412   3
  -2  -8   6 3.84604 0.69326   2
   2   8   6 4.19241 1.42277   2
  -2  -8   6 2.89239 1.15297   3
  -2   8  -6 4.34200 1.33669   3
  -2   8  -6 4.08056 1.48496   2
   3  -8   6 104.167 6.70566   2
  -3   8   6 113.277 6.03669   3
   3  -8   6 104.338 6.02845   3
  -3  -8  -6 111.802 5.69929   2
  -3   8  -6 110.466 6.47635   2
  -3  -8   6 104.882 4.65601   3
  -3   8  -6 113.772 6.10397   3
   3  -8  -6 100.745 5.90596   3
   3   8   6 105.884 5.64600   2
   4  -8   6 4.17058 2.38075   2
  -4   8   6 11.5141 2.11912   3
   4  -8   6 11.6012 2.60394   3
  -4  -8  -6 8.89383 1.80282   2
  -4  -8   6 8.49260 1.08877   3
   4   8   6 9.07787 2.00508   2
  -4   8  -6 11.5501 2.53300   2
   4  -8  -6 13.4409 2.46566   3
  -4   8  -6 14.0557 2.43403   3
   5  -8   6 33.5603 4.67304   2
   5  -8   6 38.4583 3.68080   3
  -5  -8  -6 30.9235 3.19617   2
  -5   8   6 36.1341 3.62742   3
  -5  -8   6 32.1487 1.44666   2
   5   8   6 31.2919 3.32592   2
  -5   8  -6 31.6437 3.99562   2
  -5  -8   6 33.1951 1.33530   2
   6  -8   6 6.69339 2.49557   2
  -6   8   6 7.07143 2.42709   3
  -6  -8  -6 8.12191 2.08178   2
   6  -8   6 9.20475 2.47378   3
  -6  -8   6 8.26228 1.15582   2
  -6   8  -6 8.51331 2.13981   3
  -6   8  -6 6.61879 2.63950   2
   6   8   6 12.0934 2.45754   2
   6  -8  -6 8.89058 1.91832   3
  -6  -8   6 6.53830 1.02841   2
  -7   8   6 182.740 11.8233   2
  -7   8   6 192.297 9.49500   3
   7  -8   6 189.781 9.51677   3
  -7  -8  -6 179.586 8.94040   2
   7   8   6 186.484 9.54536   2
  -7   8  -6 161.152 10.8693   2
   7  -8  -6 183.586 7.48655   3
  -7  -8   6 183.272 7.22805   2
  -8   8   6 354.413 18.0011   2
   8  -8   6 325.396 14.0102   3
  -8  -8  -6 313.202 13.8567   2
  -8  -8   6 355.067 12.5375   2
  -8   8  -6 327.793 16.6247   2
   8   8   6 320.691 14.6814   2
   9  -8   6 81.9231 5.64902   3
  -9  -8  -6 74.6364 6.10293   2
  -9   8   6 89.9371 9.22874   2
  -9  -8   6 89.9098 5.06974   2
   9   8   6 74.8919 6.09593   2
  -9   8  -6 82.1129 8.47497   2
 -10  -8  -6 2.73504 2.14146   3
 -10  -8  -6 2.30221 2.37118   2
 -10  -8   6 3.32623 1.58656   2
 -10   8  -6 6.12230 3.27939   2
 -11  -8  -6 2.96175 3.24904   2
 -11   8  -6 9.38419 4.02220   2
 -11  -8   6 4.50446 2.00363   2
   0  -9   6 0.22146 0.85939   3
   0   9  -6 1.22426 1.04555   3
   0  -9  -6 0.92168 1.02104   3
   0   9  -6 0.57065 0.86225   2
   0  -9   6 1.24510 0.98634   2
   1  -9   6 2.38874 1.56476   3
   1   9  -6 1.73271 0.75401   2
   1   9  -6 0.67499 0.70403   3
  -1  -9  -6 2.55409 1.19859   3
  -1   9   6 4.63635 1.56464   3
   1  -9  -6 4.04214 1.38997   3
  -1   9  -6 1.34607 1.29869   2
  -1   9  -6 5.00941 1.35907   3
  -1  -9   6 1.52654 1.06947   3
  -1  -9   6 1.57209 0.79454   2
   1   9   6 1.25199 0.97691   2
  -2   9   6 2253.93 70.6786   3
   2  -9   6 2209.78 71.4569   2
   3  -9   6 40.1460 4.14518   3
  -3   9   6 42.4431 3.64574   3
   3  -9   6 44.1986 4.49511   2
   3   9   6 41.6663 3.48928   2
  -3   9  -6 49.0410 4.62609   2
   3  -9  -6 43.6294 4.16107   3
  -3  -9   6 48.0837 3.03312   3
  -3   9  -6 55.7215 4.42428   3
   4  -9   6 1.59642 1.65021   2
   4  -9   6 1.02016 1.39764   3
  -4  -9  -6 0.52385 1.27821   2
  -4   9   6 2.68771 1.38259   3
  -4   9  -6 -1.2953 1.89668   3
  -4  -9   6 0.76794 0.71943   3
   4  -9  -6 1.55074 1.71707   3
   4   9   6 -0.0389 1.18160   2
  -4   9  -6 0.18649 1.93572   2
  -5  -9  -6 380.035 14.6627   2
   5  -9   6 380.380 17.0963   2
   5  -9   6 391.643 15.6825   3
  -5   9  -6 374.423 16.7865   2
   5   9   6 383.372 14.8493   2
  -5  -9   6 374.759 12.5535   3
   5  -9  -6 381.540 14.8297   3
  -5   9  -6 397.855 15.9498   3
  -6   9   6 194.325 9.53985   3
   6  -9   6 191.352 9.89485   3
  -6  -9  -6 194.223 8.93010   2
   6  -9   6 168.351 12.1086   2
   6  -9  -6 197.648 8.65948   3
   6   9   6 206.387 9.47200   2
  -6   9  -6 197.898 11.3757   2
  -7  -9  -6 0.89240 1.76040   2
  -7   9   6 -1.5440 1.99735   2
   7  -9   6 3.64261 2.48648   3
  -7   9   6 4.14601 2.42736   3
   7   9   6 4.83636 2.23464   2
  -7  -9   6 1.35052 0.61406   2
   7  -9  -6 2.42333 1.48434   3
  -7  -9   6 2.33987 0.61213   2
  -7   9  -6 5.22037 2.63026   2
   8  -9   6 424.769 17.1214   3
  -8   9   6 408.798 20.3641   2
  -8  -9  -6 399.125 16.5036   2
   8  -9  -6 404.643 14.1034   3
  -8   9  -6 440.926 20.2834   2
  -8  -9   6 418.393 14.1848   2
   8   9   6 431.809 17.4961   2
  -9   9   6 5.51514 3.19508   2
   9  -9   6 9.58327 2.51877   3
  -9  -9  -6 4.17942 2.33741   2
   9   9   6 7.59475 3.06042   2
  -9  -9   6 5.88157 1.40756   2
  -9   9  -6 7.04690 3.49747   2
 -10  -9  -6 55.3016 5.27532   3
 -10  -9  -6 61.5832 5.23199   2
 -10  -9   6 62.7866 4.14763   2
 -10   9  -6 72.9372 7.64303   2
  10   9   6 53.9970 5.83813   2
 -11  -9  -6 4.19305 2.88362   2
 -11   9  -6 11.9008 4.30136   2
 -11  -9   6 12.0721 2.51301   2
   0  10  -6 67.7693 3.98226   2
   0  10  -6 64.3897 3.98047   3
   0 -10   6 66.7036 4.04449   2
   0 -10  -6 67.6021 4.75854   3
   0 -10   6 77.0116 4.90123   3
   1 -10   6 260.269 11.0707   2
   1  10  -6 276.430 9.58188   2
   1 -10   6 265.785 11.3899   3
  -1 -10  -6 255.032 10.9262   3
   1  10  -6 268.480 9.52926   3
  -1  10   6 267.315 11.0073   3
   1 -10  -6 259.168 11.2127   3
  -1 -10   6 279.257 10.9435   3
  -1  10  -6 255.128 10.7409   3
  -1  10  -6 268.820 10.8468   2
   1  10   6 253.846 10.7902   2
  -2 -10  -6 3.94118 1.63114   3
   2  10  -6 0.07617 0.39367   2
  -2  10   6 -0.8391 1.28924   3
   2 -10   6 -0.3000 0.88856   2
   2 -10   6 2.30315 1.44581   3
   2  10   6 1.11487 1.01097   2
  -2  10  -6 0.91932 1.18242   2
  -2  10  -6 1.93871 1.56618   3
   2 -10  -6 1.72405 1.48981   3
   3 -10   6 3.10148 1.95138   2
  -3 -10  -6 1.03043 1.38898   3
   3 -10   6 1.55130 1.47750   3
  -3  10   6 1.61269 1.27651   3
  -3  10  -6 1.41165 1.22324   3
  -3  10  -6 1.31410 1.43901   2
   3  10   6 1.17584 1.39352   2
  -3 -10   6 1.98665 1.17381   3
   3 -10  -6 0.49305 1.71859   3
  -4  10   6 245.710 11.2397   3
   4 -10   6 271.889 12.8451   2
   4 -10   6 245.039 11.6785   3
  -4  10  -6 256.449 11.6366   3
   4 -10  -6 268.122 11.5049   3
  -4  10  -6 270.490 12.7135   2
  -4 -10   6 264.103 9.70424   3
   4  10   6 252.218 10.6760   2
  -5  10   6 6.56199 2.10723   3
   5 -10   6 7.26247 2.84613   3
  -5 -10  -6 3.58627 1.48630   2
   5 -10   6 1.90239 2.78766   2
   5  10   6 5.32980 1.97895   2
   5 -10  -6 6.25041 2.26738   3
  -5 -10   6 5.86398 1.18826   3
  -5  10  -6 4.11510 2.58431   3
  -5  10  -6 7.02715 3.11382   2
   6 -10   6 24.2804 3.48270   3
  -6  10   6 19.6269 3.44199   3
  -6 -10  -6 20.2131 2.50244   2
  -6  10  -6 31.3032 5.07760   2
   6  10   6 21.9347 3.07537   2
   6 -10  -6 23.0298 3.31982   3
  -6 -10   6 22.7906 1.58402   3
  -7 -10  -6 90.3959 5.70075   2
  -7  10   6 89.6827 8.17097   2
   7 -10   6 92.3206 6.86045   3
   7 -10  -6 90.7816 5.52125   3
  -7  10  -6 67.8586 7.01347   2
   7  10   6 93.1357 6.13855   2
  -8 -10  -6 235.875 10.7803   2
  -8  10   6 236.359 14.4986   2
   8 -10   6 232.735 11.6512   3
   8 -10  -6 246.767 9.66401   3
   8  10   6 243.722 11.5410   2
  -8  10  -6 214.143 13.7360   2
   9 -10   6 0.67960 2.19497   3
  -9  10   6 1.38667 2.69863   2
  -9 -10  -6 -0.6563 1.72317   2
  -9  10  -6 0.10413 2.36660   2
  -9 -10   6 0.32848 0.66816   2
   9  10   6 1.68412 2.11587   2
  -9 -10   6 -0.3260 0.56918   2
  10 -10   6 170.504 8.68438   3
 -10 -10  -6 172.868 9.38392   2
 -10  10  -6 168.297 12.2431   2
 -11 -10  -6 5.32426 2.55644   2
   0 -11   6 0.29789 1.08768   3
   0  11  -6 0.06932 0.95324   2
   0 -11  -6 -0.7266 0.94340   3
   0  11  -6 0.82771 1.09544   3
   1  11  -6 469.421 16.3046   2
   1  11  -6 487.986 16.3519   3
  -1 -11  -6 502.266 18.3069   3
   1 -11   6 470.436 18.3364   3
  -1  11   6 489.436 18.0011   3
  -1 -11   6 465.251 17.8276   3
   1  11   6 492.181 17.9106   2
  -1  11  -6 517.982 17.9426   3
   1 -11  -6 502.181 18.5823   3
  -1  11  -6 470.423 17.7787   2
  -2  11   6 18.4596 2.58942   3
  -2 -11  -6 13.8096 2.66285   3
   2  11  -6 14.9807 0.96988   2
   2 -11   6 11.8983 2.47144   3
  -2 -11   6 15.2408 2.15008   3
  -2  11  -6 14.9833 2.88039   2
  -2  11  -6 13.9096 2.44092   3
   2  11   6 17.6254 2.60124   2
   2 -11  -6 20.3678 3.35661   3
  -3  11   6 192.013 9.06895   3
  -3 -11  -6 174.690 8.43135   3
   3 -11   6 168.540 9.32802   3
  -3  11  -6 188.907 9.32273   3
   3 -11  -6 193.711 9.53368   3
  -3 -11   6 186.394 8.09396   3
   3  11   6 188.783 8.35145   2
  -3  11  -6 187.593 9.73888   2
  -4  11   6 123.194 7.22077   3
   4 -11   6 135.380 8.06422   3
  -4 -11  -6 136.078 6.99757   3
   4  11   6 129.886 6.71864   2
  -4 -11   6 129.688 6.03920   3
  -4  11  -6 131.168 7.58607   3
  -4  11  -6 126.752 8.09960   2
   4 -11  -6 131.831 7.61577   3
   5 -11   6 1006.95 34.8341   3
  -5 -11   6 963.092 31.7014   3
   5 -11  -6 986.974 33.8815   3
  -5  11  -6 976.065 35.8832   2
   5  11   6 993.950 33.2244   2
  -6 -11  -6 8.52630 2.10108   2
   6 -11   6 10.8421 2.70497   3
  -6  11   6 7.07525 3.72636   2
  -6  11  -6 11.5195 3.78440   2
   6 -11  -6 10.6584 2.64078   3
   6  11   6 7.21103 2.12040   2
  -6 -11   6 9.29594 1.49607   3
  -7 -11  -6 7.30207 2.12638   2
   7 -11   6 3.07312 2.60641   3
  -7  11   6 8.75621 4.38172   2
   7 -11  -6 5.84877 2.13793   3
  -7 -11   6 5.93183 1.10104   3
  -7  11  -6 2.65463 3.29203   2
   7  11   6 6.79494 2.16765   2
  -8  11   6 17.7486 4.65265   2
  -8 -11  -6 11.6992 2.61367   2
   8 -11   6 12.4062 2.94885   3
   8  11   6 18.4460 3.11643   2
  -8  11  -6 12.2657 3.93977   2
   9 -11   6 57.5228 5.22829   3
  -9  11   6 64.1350 7.69325   2
  -9 -11  -6 63.0237 5.06251   2
   9  11   6 56.3393 5.31044   2
  -9  11  -6 48.9468 6.70470   2
 -10  11   6 18.4191 5.28600   2
 -10 -11  -6 22.7805 3.53772   2
  10 -11   6 10.5442 3.21952   3
  10  11   6 12.3040 3.23007   2
 -10  11  -6 16.0061 5.34292   2
   0  12  -6 68.7531 4.22309   3
   0 -12  -6 64.9963 4.84522   3
   0 -12   6 63.2032 4.98998   3
   0  12  -6 67.7113 4.14374   2
   1  12  -6 312.962 11.1998   2
   1 -12   6 311.705 13.4230   3
  -1 -12  -6 319.141 13.2362   3
  -1 -12   6 325.875 13.0349   3
  -1  12  -6 302.331 12.6130   2
   1  12   6 309.989 12.6653   2
   1 -12  -6 314.264 13.3629   3
  -1  12  -6 307.883 12.5388   3
   2 -12   6 586.242 21.9167   3
  -2 -12  -6 612.028 21.4038   3
   2  12  -6 569.638 17.9607   2
  -2  12   6 574.399 21.2012   3
   2  12   6 568.923 20.5789   2
  -2 -12   6 584.807 20.8108   3
  -2  12  -6 577.088 21.5644   2
  -2  12  -6 524.294 20.8771   3
   2 -12  -6 603.039 21.9276   3
  -3  12   6 112.877 7.19873   3
  -3 -12  -6 136.767 7.07393   3
   3 -12   6 124.165 7.90982   3
   3 -12  -6 129.244 7.54903   3
  -3 -12   6 119.688 6.30544   3
  -3  12  -6 130.728 7.38890   3
   3  12   6 126.381 6.64756   2
  -3  12  -6 125.183 7.91121   2
  -4 -12  -6 405.806 15.8477   3
   4 -12   6 409.451 17.1871   3
   4  12   6 408.174 15.5229   2
   4 -12  -6 427.613 16.8933   3
  -4  12  -6 393.322 17.4467   2
  -4 -12   6 416.109 15.0989   3
   5 -12   6 82.1960 6.65416   3
  -5  12  -6 69.0330 6.42431   2
   5 -12  -6 84.3796 6.20830   3
   5  12   6 78.7636 4.89528   2
   6 -12   6 396.349 17.4670   3
  -6  12   6 402.652 19.9768   2
  -6 -12   6 414.405 14.7060   3
  -6  12  -6 451.218 22.0861   2
   6  12   6 406.850 16.0907   2
   6 -12  -6 448.903 17.0137   3
  -7  12   6 119.581 10.0331   2
   7 -12   6 117.495 7.89992   3
  -7 -12  -6 121.770 6.62601   2
  -7  12  -6 119.483 9.81589   2
   7 -12  -6 115.360 6.93400   3
   7  12   6 123.103 7.07327   2
  -7 -12   6 122.254 5.30825   3
   8 -12   6 17.2252 3.70651   3
  -8 -12  -6 20.1641 2.92781   2
   8 -12  -6 19.1766 3.24782   3
   8  12   6 18.8101 3.23972   2
  -8 -12   6 19.9706 1.84379   3
  -8  12  -6 18.4361 4.40604   2
   9 -12   6 20.5748 4.00960   3
  -9 -12  -6 19.3989 3.15524   2
  -9 -12   6 18.0078 1.78851   3
  -9  12  -6 17.1494 4.62857   2
   9  12   6 24.1774 3.82583   2
 -10  12   6 303.969 18.4604   2
  10 -12   6 304.549 13.8324   3
 -10 -12  -6 304.897 13.0999   2
 -10  12  -6 285.038 17.9480   2
   0  13  -6 -0.6727 1.00915   2
   0  13   6 0.28933 1.54809   2
   0 -13   6 -0.7731 1.70399   3
   0  13  -6 -0.8662 1.14352   3
   0 -13  -6 -0.6753 1.19209   3
   1  13  -6 331.753 11.9405   3
   1 -13   6 329.683 14.2380   3
   1  13  -6 342.627 11.8211   2
  -1  13   6 322.980 13.4526   3
  -1 -13  -6 326.719 13.9623   3
  -1  13  -6 333.227 13.2422   3
  -1  13  -6 317.762 14.5575   2
   1  13   6 340.645 13.4583   2
  -1 -13   6 326.557 13.7005   3
   1 -13  -6 303.150 13.8868   3
  -2  13   6 404.490 16.6175   3
   2  13  -6 423.855 13.2781   2
   2 -13   6 429.878 17.3682   3
  -2 -13  -6 412.601 16.7271   3
   2 -13  -6 427.365 17.4858   3
  -2  13  -6 432.213 17.1226   2
  -2  13  -6 422.841 16.6964   3
   2  13   6 427.869 16.1014   2
  -2 -13   6 437.385 16.4609   3
  -3 -13  -6 100.594 6.17604   3
   3 -13   6 97.3077 6.82203   3
  -3  13  -6 104.585 7.19267   2
   3 -13  -6 108.392 7.30233   3
   3  13   6 94.7812 5.72950   2
  -3 -13   6 100.592 5.79783   3
  -3  13  -6 100.607 6.54798   3
  -4 -13  -6 9.44126 2.16725   3
   4 -13   6 6.72417 2.31506   3
  -4 -13   6 7.29666 1.95758   3
   4  13   6 7.58953 1.96664   2
  -4  13  -6 2.22079 2.06421   2
   4 -13  -6 7.49296 2.71717   3
   5 -13   6 90.1546 6.75922   3
  -5 -13  -6 84.9943 5.94391   3
   5  13   6 89.7772 5.48682   2
   5 -13  -6 92.5050 6.80593   3
  -5 -13   6 90.7944 5.13120   3
  -5  13  -6 99.3822 7.56874   2
   6 -13   6 116.404 9.09318   3
  -6  13   6 120.161 10.3292   2
  -6 -13   6 124.703 5.97863   3
   6 -13  -6 114.713 7.68942   3
  -6  13  -6 128.159 9.59785   2
   6  13   6 121.024 6.71178   2
   7 -13   6 227.031 13.9687   3
  -7  13   6 258.761 15.3325   2
  -7 -13   6 245.773 9.60711   3
   7  13   6 240.687 10.9557   2
  -7  13  -6 244.744 14.4483   2
   7 -13  -6 251.055 11.7431   3
   8 -13   6 42.8279 6.52350   3
  -8  13   6 41.6101 6.45650   2
   8  13   6 36.4986 4.10930   2
   8 -13  -6 38.6223 4.40541   3
  -8  13  -6 49.9702 6.58159   2
  -9 -13  -6 47.2079 4.24461   2
   9 -13   6 55.1239 7.02984   3
  -9  13  -6 45.0725 6.64773   2
 -10 -13  -6 16.6091 2.96814   2
  10 -13   6 14.2327 3.24865   3
   0 -14   6 290.965 13.1094   3
   0  14   6 280.292 12.4482   2
   0 -14  -6 295.108 13.3026   3
   0  14  -6 292.054 11.5460   2
   0  14  -6 287.219 11.4363   3
  -1  14   6 322.436 14.1318   3
   1 -14   6 365.476 15.2841   3
   1  14  -6 343.852 12.3891   3
   1  14  -6 354.859 12.3815   2
  -1 -14  -6 350.066 14.7489   3
  -1  14  -6 349.593 14.0401   2
  -1 -14   6 344.915 14.4438   3
   1  14   6 335.956 13.9230   2
  -1  14  -6 337.243 13.7066   3
   1 -14  -6 332.398 14.8761   3
   2 -14   6 53.4228 4.95511   3
  -2 -14  -6 50.3151 4.54013   3
  -2  14  -6 55.7475 5.05487   2
   2  14   6 52.0197 4.07213   2
  -2  14  -6 51.8245 4.71417   3
  -2 -14   6 50.7534 4.70945   3
   2 -14  -6 55.0312 5.09168   3
   3 -14   6 2.01018 2.71821   3
  -3 -14  -6 2.86617 1.74731   3
   3  14   6 0.24140 1.52051   2
   3 -14  -6 2.34486 2.09976   3
  -3 -14   6 0.69378 1.77836   3
  -3  14  -6 1.17678 1.86827   2
  -4 -14  -6 233.168 10.7617   3
  -4 -14   6 217.484 9.80339   3
  -4  14  -6 215.700 11.9732   2
   4 -14  -6 208.775 11.2530   3
   4  14   6 223.093 9.75961   2
   5 -14   6 220.483 11.8653   3
  -5 -14  -6 210.919 10.3792   3
  -5 -14   6 211.380 9.52552   3
  -5  14  -6 210.910 12.4155   2
   5  14   6 209.904 9.51184   2
   5 -14  -6 229.158 11.5246   3
  -6  14   6 44.4875 6.24600   2
   6 -14   6 29.7292 4.42477   3
  -6 -14  -6 38.5865 4.21076   3
   6 -14  -6 39.1973 4.95092   3
  -6  14  -6 43.0180 6.29373   2
   6  14   6 37.6035 3.60977   2
  -6 -14   6 25.7937 2.99019   3
  -7 -14  -6 2.09293 2.07319   3
   7 -14   6 3.60616 3.07417   3
  -7  14   6 2.14446 3.97331   2
   7  14   6 2.84113 2.03484   2
  -7  14  -6 -1.5897 2.01930   2
   7 -14  -6 5.51485 2.83128   3
  -7 -14   6 0.86840 1.19880   3
   8 -14   6 28.0870 4.90185   3
  -8  14   6 28.1548 6.20957   2
   8 -14  -6 27.8466 4.30125   3
   8  14   6 25.0353 3.46268   2
  -8  14  -6 26.8110 5.39785   2
  -8 -14   6 25.1596 2.85302   3
   9 -14   6 -1.0171 2.08527   3
  -9  14  -6 6.76579 3.53809   2
  -9 -14   6 -0.2410 1.28402   3
   9 -14  -6 -1.0668 1.79541   3
   0  15  -6 -0.9501 1.13367   2
   0 -15  -6 0.54822 2.32104   3
   0  15  -6 0.31892 1.37096   3
   0 -15   6 2.63143 1.89728   3
   0  15   6 0.24885 1.66967   2
   1  15  -6 401.223 14.3841   3
   1 -15   6 426.319 17.5865   3
  -1 -15  -6 426.753 17.3619   3
   1  15  -6 406.967 14.3761   2
  -1  15  -6 403.696 16.1385   2
   1  15   6 396.856 16.0935   2
  -1  15  -6 410.248 15.9947   3
  -1 -15   6 424.038 17.0392   3
   1 -15  -6 385.321 17.3781   3
  -2 -15  -6 98.8680 6.96635   3
  -2 -15   6 99.8674 6.42071   3
  -2  15  -6 96.9570 7.47421   3
   2  15   6 95.5628 6.00819   2
   2 -15  -6 106.321 8.34595   3
  -2  15  -6 92.2447 6.41267   2
  -3 -15  -6 1576.01 52.5718   3
   3 -15   6 1577.27 53.7519   3
  -3  15  -6 1615.20 53.5976   2
  -3 -15   6 1555.64 52.0379   3
   3  15   6 1576.62 51.3501   2
  -4 -15  -6 0.43250 2.30257   3
   4 -15   6 1.86710 2.02102   3
   4  15   6 3.25817 1.64774   2
  -4 -15   6 -2.4461 0.88145   3
  -4  15  -6 -0.6011 2.68205   2
   4 -15  -6 0.85839 3.23111   3
  -5  15   6 135.795 10.4296   2
  -5 -15  -6 129.012 7.63260   3
   5 -15   6 129.613 8.77343   3
  -5 -15   6 131.604 7.23982   3
   5  15   6 132.201 6.85010   2
   5 -15  -6 123.333 8.92740   3
  -6  15   6 70.2041 8.53500   2
   6 -15   6 67.8337 6.93244   3
  -6 -15   6 66.7545 4.69915   3
   6  15   6 68.0200 4.71839   2
   7 -15   6 31.4824 5.44702   3
  -7 -15  -6 25.6074 3.50437   3
  -7  15   6 25.9676 5.42941   2
  -7 -15   6 31.5029 3.21574   3
   7 -15  -6 29.7326 4.91546   3
   7  15   6 30.8822 3.37006   2
  -7  15  -6 31.3581 5.47627   2
  -8 -15  -6 4.57412 2.57196   3
  -8  15   6 6.21201 4.67805   2
   8 -15   6 -1.2119 3.02896   3
   8 -15  -6 6.34902 2.89117   3
  -8 -15   6 6.92004 1.86656   3
   8  15   6 1.66644 1.63898   2
   9 -15   6 27.2428 5.05163   3
  -9  15  -6 28.9051 5.99595   2
   9 -15  -6 28.7565 5.10404   3
  -9 -15   6 33.3945 3.39326   3
   0  16   6 11.8744 3.09393   2
   0  16  -6 14.7080 2.44377   3
   0 -16  -6 17.7518 3.69963   3
   0  16  -6 14.3069 2.48591   2
   1 -16   6 92.9584 7.29764   3
   1  16  -6 92.8325 4.58502   2
  -1 -16  -6 86.6075 6.97569   3
  -1 -16   6 84.0433 6.62345   3
   1 -16  -6 92.9258 7.42096   3
   1  16   6 89.8253 5.79660   2
  -1  16  -6 82.4107 5.86345   3
  -1  16  -6 92.6107 5.85548   2
   2 -16   6 24.1605 3.96530   3
  -2 -16  -6 26.8253 3.87025   3
   2  16   6 29.4786 3.50058   2
  -2 -16   6 33.8546 4.46060   3
   2 -16  -6 15.9954 3.94483   3
  -2  16  -6 28.7406 4.09845   2
  -3 -16  -6 25.4606 4.30581   3
   3 -16   6 26.1290 4.22779   3
   3  16   6 27.0679 3.27804   2
  -3 -16   6 24.0895 3.47346   3
  -3  16  -6 23.7704 4.31617   2
   3 -16  -6 30.5356 4.40242   3
   4 -16   6 11.2077 3.14978   3
  -4 -16  -6 9.92319 2.60610   3
  -4  16  -6 8.73289 3.00007   2
   4  16   6 9.89313 2.21989   2
   4 -16  -6 9.74962 2.91450   3
  -4 -16   6 6.72408 2.09495   3
  -5  16   6 31.5333 6.26163   2
  -5 -16  -6 19.6680 3.36986   3
   5 -16   6 16.7051 4.22627   3
  -5 -16   6 17.7924 2.79629   3
   5 -16  -6 26.8233 4.77077   3
   5  16   6 20.1443 3.08682   2
  -5  16  -6 22.4757 4.79663   2
   6 -16   6 98.5864 7.78602   3
  -6  16   6 91.0054 9.10306   2
  -6 -16  -6 96.1539 6.66241   3
  -6  16  -6 99.6410 8.50673   2
  -6 -16   6 96.5447 6.24971   3
   6 -16  -6 119.102 7.81490   3
   6  16   6 99.5164 5.95522   2
   7 -16   6 165.980 10.5088   3
  -7 -16  -6 166.769 9.44468   3
  -7  16   6 195.520 14.1319   2
  -7  16  -6 166.173 11.7983   2
  -7 -16   6 159.418 8.26460   3
   7 -16  -6 163.855 9.69909   3
  -8 -16  -6 3.37113 2.39194   3
   8 -16   6 1.18913 2.16099   3
   8 -16  -6 1.12239 2.65477   3
  -8  16  -6 0.61955 4.03766   2
  -8 -16   6 2.59484 1.79006   3
   0  17   6 2.30623 1.95705   2
   0 -17  -6 1.03767 2.72143   3
   0 -17   6 2.24412 2.77085   3
   0  17  -6 1.06049 1.54753   3
   1 -17   6 82.2012 7.01850   3
   1  17  -6 76.9092 4.18235   2
  -1 -17  -6 75.4370 6.28354   3
   1  17   6 73.9053 5.40534   2
  -1  17  -6 65.6348 5.01090   3
   1 -17  -6 66.9125 6.73507   3
  -1  17  -6 83.1229 5.72922   2
  -1 -17   6 68.8747 5.89578   3
   2 -17   6 14.3650 3.29185   3
  -2 -17  -6 12.4748 3.53689   3
   2  17   6 18.4068 2.97095   2
   2 -17  -6 10.6537 3.65119   3
  -2  17  -6 21.9225 3.88731   2
  -2 -17   6 15.8237 3.24792   3
  -3 -17  -6 7.14840 2.69532   3
   3 -17   6 6.42534 2.66139   3
  -3  17  -6 8.23935 3.11091   2
   3 -17  -6 9.28608 3.57738   3
   3  17   6 3.82701 1.76512   2
  -3 -17   6 5.94703 2.42980   3
  -4 -17  -6 70.8302 6.00859   3
  -4  17   6 75.2051 7.86576   2
   4 -17   6 71.4877 7.39527   3
  -4 -17   6 67.6659 5.45299   3
  -4  17  -6 79.8485 7.50217   2
   4 -17  -6 78.3524 7.37974   3
   4  17   6 71.5604 4.93978   2
  -5 -17  -6 70.7353 6.31289   3
   5 -17   6 73.0882 6.83439   3
  -5  17   6 81.1672 8.89660   2
   5  17   6 65.3768 4.56252   2
   5 -17  -6 72.1093 7.18001   3
  -5 -17   6 60.1510 5.46873   3
  -5  17  -6 71.9209 6.97332   2
  -6 -17  -6 6.02621 2.24806   3
  -6  17   6 1.34439 2.74979   2
   6 -17   6 5.20055 3.61175   3
   6 -17  -6 4.24415 2.44842   3
  -6  17  -6 4.43100 2.82025   2
  -6 -17   6 7.96579 2.54171   3
   6  17   6 3.70928 1.77393   2
  -7  17   6 160.241 13.1456   2
   7 -17   6 164.874 10.9442   3
  -7 -17  -6 139.622 8.84624   3
  -7  17  -6 146.107 11.7890   2
  -7 -17   6 139.613 8.00208   3
   7 -17  -6 140.916 9.73641   3
   8 -17   6 177.059 11.7248   3
  -8 -17  -6 166.816 9.57677   3
  -8 -17   6 171.621 8.85426   3
  -8  17  -6 167.672 12.8152   2
   8 -17  -6 186.736 10.6408   3
   0  18   6 123.294 7.64950   2
   0 -18  -6 145.007 9.59639   3
   0 -18   6 142.575 9.35837   3
   0  18  -6 136.603 7.18169   2
   1  18  -6 97.8557 4.88055   2
   1 -18   6 99.6947 8.06120   3
  -1 -18  -6 109.571 7.74263   3
  -1  18  -6 86.6648 6.25119   2
  -1 -18   6 95.8069 7.50050   3
   1 -18  -6 91.0169 7.50372   3
   2 -18   6 38.4678 4.90292   3
  -2 -18  -6 36.9742 5.39801   3
  -2 -18   6 42.7702 5.35370   3
   2 -18  -6 44.1576 5.24589   3
  -2  18  -6 36.2946 4.83181   2
   2  18   6 30.7213 3.87237   2
  -3  18   6 18.2585 5.01914   2
  -3 -18  -6 25.7714 4.56207   3
   3 -18   6 13.0321 3.35507   3
   3 -18  -6 21.4117 4.14893   3
  -3 -18   6 21.8233 3.97654   3
  -3  18  -6 21.3333 4.24244   2
   3  18   6 22.0566 3.22914   2
  -4  18   6 62.6819 7.38991   2
   4 -18   6 59.3472 7.25003   3
  -4 -18  -6 66.5415 6.50804   3
  -4  18  -6 70.6299 7.27950   2
   4 -18  -6 72.7236 6.90390   3
  -4 -18   6 65.6701 5.61737   3
   4  18   6 59.8861 4.90117   2
   5 -18   6 19.4508 4.12418   3
  -5 -18  -6 24.2168 4.32110   3
  -5  18   6 17.9864 4.79507   2
   5 -18  -6 24.0790 4.50068   3
  -5  18  -6 34.9965 6.22846   2
  -5 -18   6 22.6178 3.91312   3
   5  18   6 17.6686 2.70087   2
   6 -18   6 146.106 10.5062   3
  -6  18   6 157.059 12.7659   2
  -6 -18  -6 127.686 8.50035   3
   6 -18  -6 149.331 10.0187   3
  -6 -18   6 136.663 8.32738   3
  -6  18  -6 133.110 10.9556   2
   7 -18   6 172.262 11.9953   3
  -7 -18  -6 191.484 10.7003   3
  -7  18   6 169.547 15.8598   2
  -7  18  -6 202.543 13.7934   2
   7 -18  -6 179.290 11.3300   3
  -7 -18   6 189.040 9.83891   3
   0  19   6 -3.3654 1.95315   2
   0  19  -6 0.72036 1.74066   2
   0 -19   6 -1.1407 1.67133   3
   0 -19  -6 0.72482 2.84346   3
   0  19  -6 2.71486 1.83237   3
   1  19  -6 8.51184 1.58994   2
   1 -19   6 8.70031 2.97525   3
  -1 -19  -6 12.2662 3.78591   3
  -1 -19   6 4.68205 2.54127   3
  -1  19  -6 7.09755 2.39316   2
   1  19   6 6.89856 2.58299   2
   1 -19  -6 8.79894 3.04616   3
   2 -19   6 129.649 9.07747   3
  -2 -19  -6 120.047 8.69069   3
  -2  19   6 149.253 10.8943   2
   2  19   6 129.975 7.60883   2
  -2  19  -6 127.628 8.44378   2
  -2 -19   6 133.337 9.04887   3
   2 -19  -6 130.487 9.67771   3
  -3 -19  -6 0.46514 1.93378   3
  -3  19   6 1.72703 3.73662   2
   3 -19   6 6.11799 3.39040   3
   3 -19  -6 -1.8365 2.78976   3
  -3  19  -6 -1.3392 2.49099   2
   3  19   6 -0.3542 1.75745   2
  -3 -19   6 0.11736 2.71673   3
  -4 -19  -6 58.5496 5.91577   3
  -4  19   6 72.4869 8.59244   2
   4 -19  -6 56.0277 7.13215   3
   4  19   6 53.2663 4.42422   2
  -4  19  -6 63.2300 6.40546   2
  -4 -19   6 61.9693 5.65654   3
  -5 -19  -6 305.129 14.6736   3
   5 -19   6 282.814 15.2721   3
  -5  19   6 309.315 17.4313   2
  -5  19  -6 269.550 15.2580   2
  -5 -19   6 276.861 13.6764   3
   5 -19  -6 277.352 15.1983   3
  -6 -19  -6 132.103 9.20897   3
  -6  19   6 141.350 12.6139   2
  -6  19  -6 133.045 10.4820   2
  -6 -19   6 130.221 8.17362   3
   6 -19  -6 137.235 9.95122   3
   0 -20   6 260.262 14.0210   3
   0 -20  -6 254.243 14.2382   3
  -1 -20  -6 8.40858 3.99410   3
   1  20  -6 1.80551 1.23663   2
  -1  20  -6 4.24205 2.30080   2
  -1 -20   6 1.48687 3.16387   3
   1 -20  -6 2.93225 2.44784   3
   1  20   6 1.55924 2.46547   2
  -2 -20  -6 26.1790 4.97274   3
  -2  20   6 19.2486 5.20888   2
  -2 -20   6 10.4970 3.26741   3
  -2  20  -6 25.8631 4.26380   2
   2 -20  -6 19.3438 4.65983   3
  -3 -20  -6 47.0419 6.15202   3
  -3  20   6 42.7274 7.18004   2
   3 -20  -6 44.4427 5.87520   3
  -3 -20   6 44.2050 5.68677   3
   3  20   6 40.2867 4.23733   2
  -4 -20  -6 141.118 9.80597   3
  -4  20   6 147.731 12.1134   2
  -4 -20   6 129.923 9.15926   3
   4 -20  -6 131.577 10.3843   3
  -4  20  -6 145.372 10.3860   2
  -5 -20  -6 17.7376 3.85876   3
   5 -20   6 15.1529 4.08597   3
  -5  20   6 29.3793 6.26070   2
  -5  20  -6 16.2298 4.78865   2
   5 -20  -6 12.2885 4.56114   3
  -5 -20   6 23.3449 4.23181   3
   0 -21   6 0.84825 2.48723   3
   0  21   6 7.58031 3.88371   2
   0  21  -6 -1.3771 1.70285   2
   1 -21   6 -5.2151 2.65875   3
   1  21  -6 -0.5770 0.93395   2
  -1  21   6 0.75983 2.31270   2
  -1 -21  -6 -3.1622 3.08692   3
   1  21   6 -0.0354 2.65060   2
  -1 -21   6 3.16542 2.43006   3
  -1  21  -6 -2.9198 1.65615   2
  -2  21   6 19.4898 5.17715   2
  -2 -21   6 21.2628 4.58673   3
   2 -21  -6 16.9014 4.11753   3
  -2  21  -6 10.6581 3.32123   2
  -3  21   6 12.5452 4.98390   2
   3 -21  -6 11.8274 4.43402   3
  -3  21  -6 7.32993 2.92527   2
  -3 -21   6 16.5040 3.57042   3
  -4  21   6 106.562 10.6641   2
  -4 -21  -6 86.5912 7.74645   3
   4 -21   6 97.9270 9.42886   3
   4 -21  -6 95.5596 9.04776   3
  -4  21  -6 91.4985 8.51409   2
   4  21   6 88.9415 6.99613   2
  -4 -21   6 106.095 8.26750   3
   0 -22  -6 18.6186 4.83808   3
   0 -22   6 6.50552 3.72668   3
   0  22   6 15.6077 5.09536   2
  -1 -22  -6 28.1195 5.52858   3
  -1  22   6 38.7692 6.41942   2
   1 -22   6 18.2259 4.19465   3
  -1  22  -6 29.5653 4.17776   2
   1  22   6 35.3861 5.34182   2
  -1 -22   6 38.8205 5.98559   3
   1 -22  -6 30.9536 5.92085   3
   0   0  -7 0.72883 0.95500   2
  -1   0   7 1.32579 0.91788   2
   1   0  -7 0.08484 0.38603   3
  -1   0  -7 0.62698 0.69089   3
  -1   0  -7 -0.3885 0.88136   2
   1   0   7 0.44689 0.95324   2
  -1   0   7 -1.3286 0.66606   3
   1   0  -7 -0.0575 0.57726   3
   1   0   7 0.58096 0.76192   3
   2   0  -7 0.42036 0.45136   3
   2   0   7 4.34803 1.22342   2
  -2   0   7 0.40979 0.40164   3
   2   0  -7 0.37136 0.42453   3
  -2   0  -7 -0.6083 0.66793   2
  -2   0   7 0.08405 0.49627   3
  -2   0  -7 0.92991 0.81537   3
   2   0   7 0.58414 1.01724   3
  -3   0   7 0.25601 0.51889   3
  -3   0  -7 0.99181 1.08217   2
   3   0   7 0.76608 0.86791   3
  -3   0  -7 -0.2586 0.94961   3
   3   0   7 1.40177 1.10841   2
  -3   0   7 0.20402 0.66966   3
  -4   0   7 1.03198 0.70752   3
   4   0   7 4.37257 1.81443   2
  -4   0  -7 0.66479 1.36723   3
  -4   0  -7 0.68698 1.76005   2
  -4   0   7 -0.0592 0.61749   3
  -5   0   7 -0.3457 0.50993   3
  -5   0   7 0.19931 0.48940   3
  -5   0  -7 -0.4798 1.24720   3
   5   0   7 -0.3079 1.03025   2
  -5   0  -7 -1.1182 0.99564   2
  -6   0  -7 1.55327 1.58616   2
  -6   0   7 0.06761 0.61780   3
  -6   0  -7 -0.1811 0.92168   3
   6   0   7 0.14814 1.36420   2
  -7   0  -7 -0.7562 1.56873   3
  -7   0  -7 4.07312 2.72214   2
  -7   0   7 1.62610 0.94380   3
   7   0   7 -0.4179 1.37282   2
  -7   0   7 -2.4271 1.95930   2
  -8   0   7 2.94000 3.03814   2
  -8   0   7 1.40990 0.95188   3
  -8   0  -7 -2.5821 2.56644   2
   8   0   7 -2.5544 1.59459   2
  -8   0  -7 0.69773 1.35021   3
  -9   0   7 -0.3529 0.97804   3
  -9   0   7 1.68130 2.26181   2
  -9   0  -7 -0.9391 2.83658   2
  -9   0  -7 -0.4695 2.14145   3
 -10   0  -7 2.70054 2.51434   2
 -10   0   7 -1.7180 2.59952   2
 -10   0   7 -0.3504 1.04686   3
 -11   0  -7 -4.0986 3.10648   2
 -11   0   7 -0.0620 1.23186   3
 -12   0  -7 -3.5398 1.68362   2
 -12   0   7 0.04148 2.29502   2
   0  -1  -7 -0.5586 0.84618   2
   0   1   7 1.26189 1.00063   2
   0  -1   7 0.13096 0.84229   3
   0  -1  -7 0.01333 0.83556   3
   0   1   7 -1.1256 0.75592   3
   0   1  -7 -0.5292 0.53164   2
   0  -1   7 0.03245 0.85002   2
   0   1  -7 0.43487 0.71633   3
   1   1  -7 54.4048 2.71793   3
   1  -1   7 52.0603 3.31988   3
  -1  -1  -7 54.8400 3.52900   2
  -1  -1  -7 52.1678 3.43907   3
  -1   1   7 53.9635 3.25081   3
   1   1  -7 55.7764 2.63383   3
   1  -1   7 56.9278 3.57890   2
   1   1  -7 56.5595 3.27919   2
  -1   1   7 57.4475 3.35140   2
   1  -1  -7 52.9812 2.97777   3
   1  -1  -7 56.6122 2.81433   3
  -1   1  -7 57.3791 3.39521   3
   1   1   7 56.9900 3.48435   3
   1   1   7 54.9650 3.40873   2
  -1  -1   7 56.8825 3.26608   2
  -1   1  -7 56.9198 3.43294   2
  -1  -1   7 53.9684 3.07312   3
   2   1  -7 3426.90 117.931   1
   2   1  -7 3222.52 117.655   1
  -2  -1  -7 3001.08 124.940   1
  -2   1   7 3453.80 122.345   1
   2  -1   7 3228.29 126.996   1
   2   1   7 3136.95 126.082   1
  -2   1  -7 3151.37 126.070   1
   2  -1  -7 3290.07 120.802   1
  -3   1   7 84.0253 4.21789   3
  -3   1   7 88.3216 3.89060   3
   3  -1   7 81.2970 5.04494   2
   3  -1   7 86.4930 4.75426   3
  -3  -1  -7 81.5854 5.01212   2
  -3  -1   7 88.3762 3.66220   3
  -3   1  -7 83.9389 4.69907   3
   3   1   7 87.9446 5.04110   2
  -3   1  -7 87.2452 5.06624   2
  -3  -1   7 87.2349 3.46028   3
  -4   1   7 171.609 6.65581   3
   4  -1   7 181.252 7.77867   3
   4  -1   7 170.326 8.56927   2
  -4  -1  -7 180.540 8.03522   3
  -4  -1  -7 172.327 9.40379   2
  -4   1  -7 167.486 7.79649   3
  -4   1  -7 179.263 8.48586   2
  -4  -1   7 177.379 6.13971   3
  -4  -1   7 177.615 6.06770   3
   4   1   7 171.262 8.46722   2
  -5  -1  -7 7.15779 1.96744   2
  -5  -1  -7 8.71189 1.97677   3
  -5   1   7 12.8777 1.45395   3
   5  -1   7 5.06951 2.23563   2
  -5   1  -7 9.61981 2.48601   2
   5   1   7 3.38188 2.12252   2
  -5   1  -7 8.87719 2.08946   3
  -5  -1   7 8.84559 0.79741   3
  -5  -1   7 10.5578 0.87936   3
   6  -1   7 565.408 21.9833   2
  -6   1   7 551.600 18.4679   3
  -6  -1  -7 591.830 21.4300   2
  -6  -1  -7 562.161 20.3177   3
  -6   1  -7 535.541 20.1945   3
  -6   1  -7 531.278 21.3004   2
  -6  -1   7 559.333 17.5331   3
  -6  -1   7 563.539 17.6801   3
   6   1   7 536.025 21.4311   2
   7  -1   7 1234.56 42.6897   2
  -7   1   7 1221.54 42.0596   2
  -7  -1  -7 1191.30 41.4007   2
  -7   1   7 1167.36 38.1923   3
  -7  -1  -7 1249.10 40.3612   3
  -7  -1   7 1171.64 41.2107   2
   7   1   7 1205.42 44.1611   2
  -7   1  -7 1218.88 40.3348   3
  -7   1  -7 1182.00 41.6905   2
  -7  -1   7 1172.89 37.2693   3
  -8   1   7 49.2860 3.29268   3
  -8   1   7 49.9170 5.94533   2
  -8  -1  -7 54.5053 5.77220   2
  -8  -1  -7 49.0645 4.20266   3
   8   1   7 49.6096 5.61334   2
  -8  -1   7 42.6131 4.80933   2
  -8  -1   7 45.4593 2.64010   3
  -8   1  -7 52.2948 5.41219   2
  -8   1  -7 47.3035 4.22310   3
  -9   1   7 7.00697 3.54172   2
  -9  -1  -7 8.80729 3.49584   2
  -9   1   7 4.94788 1.46224   3
  -9   1  -7 5.03591 2.45186   3
  -9   1  -7 0.82735 3.34942   2
  -9  -1   7 2.82440 2.15489   2
  -9  -1   7 6.66493 1.35854   3
 -10   1   7 4.79414 1.56176   3
 -10  -1  -7 6.24277 2.41156   3
 -10  -1  -7 4.97887 2.65949   2
 -10  -1   7 1.90473 2.75757   2
 -10  -1   7 3.48955 1.15892   3
 -10   1  -7 1.25568 2.35441   2
 -11   1   7 744.939 26.1869   3
 -11   1   7 728.778 30.5952   2
 -11  -1  -7 777.500 30.6018   2
 -11  -1   7 749.399 25.4090   3
 -11   1  -7 744.670 30.7714   2
 -12  -1  -7 4.52594 3.00157   2
 -12   1   7 6.25310 3.12157   2
 -12   1  -7 -0.2868 1.95346   2
 -12  -1   7 5.90960 3.47677   2
   0  -2   7 19.7352 1.89016   2
   0  -2   7 21.6331 1.92782   3
   0   2  -7 23.6938 2.18727   2
   0   2  -7 19.9967 1.85527   3
   0   2   7 17.9396 1.96990   2
   0  -2  -7 17.8466 1.93648   3
   0  -2  -7 20.3178 2.05616   2
  -1  -2  -7 1009.41 32.4646   3
   1  -2   7 940.422 32.2475   2
  -1   2  -7 964.402 31.9376   3
   1  -2  -7 1012.33 32.0400   3
   1   2   7 1036.56 32.4970   2
  -2  -2  -7 8.56736 1.70677   2
   2  -2   7 8.58839 1.73133   3
  -2   2   7 6.28480 1.08980   3
  -2  -2  -7 6.71187 1.60634   3
   2  -2   7 7.40695 1.57654   2
  -2   2  -7 8.27228 1.77281   2
  -2  -2   7 7.20281 1.02691   3
  -2  -2   7 7.60669 1.35333   2
   2  -2  -7 4.83220 1.01331   3
   2   2   7 6.18929 1.43066   2
  -2   2  -7 6.85358 1.58251   3
   2  -2  -7 7.71502 1.28259   3
  -3   2   7 123.417 5.07223   3
   3  -2   7 104.300 6.05437   2
  -3  -2  -7 112.590 5.84404   2
   3  -2   7 116.014 5.93059   3
  -3  -2   7 116.421 4.17415   3
   3  -2  -7 113.487 4.38629   3
   3   2   7 114.886 5.94475   2
  -3   2  -7 117.849 5.72814   3
   3  -2  -7 114.760 4.52776   3
  -3   2  -7 108.870 5.98439   2
  -3  -2   7 114.310 4.23108   3
  -4  -2  -7 704.811 23.8875   3
  -4   2   7 699.861 22.6140   3
   4  -2   7 628.092 24.5259   2
  -4  -2  -7 707.801 24.2215   2
   4  -2   7 689.529 23.7056   3
  -4  -2   7 708.259 21.0786   3
  -4   2  -7 665.236 24.4132   2
  -4   2  -7 700.407 23.7787   3
  -4  -2   7 681.822 21.0645   3
   4   2   7 699.506 24.3713   2
  -5   2   7 469.018 16.4211   3
  -5  -2  -7 451.146 18.1138   2
   5  -2   7 474.981 17.3925   3
  -5  -2  -7 472.627 17.6686   3
   5  -2   7 485.582 19.2155   2
  -5   2  -7 528.180 17.9983   3
  -5   2  -7 463.209 18.5783   2
   5   2   7 517.931 18.8783   2
   6  -2   7 25.6535 4.00455   2
   6  -2   7 27.2963 2.88992   3
  -6   2   7 24.6776 2.26157   3
  -6  -2  -7 25.7408 3.12422   3
  -6  -2  -7 29.1979 3.84079   2
  -6   2  -7 27.0393 4.03904   2
  -6   2  -7 26.4759 3.19523   3
   6   2   7 25.9579 3.32402   2
  -7  -2  -7 108.114 6.56956   3
   7  -2   7 112.676 8.25053   2
  -7   2   7 118.131 8.24068   2
  -7  -2  -7 111.366 7.48096   2
  -7   2  -7 110.602 6.74717   3
  -7   2  -7 121.539 7.86261   2
  -7  -2   7 115.794 7.08771   2
   7   2   7 113.545 7.55013   2
  -8   2   7 6.35652 1.62848   3
  -8  -2  -7 7.85002 2.43185   2
  -8  -2  -7 8.26293 2.12450   3
  -8   2   7 4.38611 2.41851   2
  -8  -2   7 8.03243 0.94100   3
   8   2   7 7.45243 2.49401   2
  -8  -2   7 8.28280 2.44964   2
  -8   2  -7 12.0769 3.09710   2
  -9   2   7 3.21041 1.55729   3
  -9   2   7 5.10355 3.32973   2
  -9  -2  -7 1.22510 1.94905   2
  -9  -2  -7 1.00898 1.92717   3
  -9   2  -7 -0.0099 2.98728   2
  -9  -2   7 3.75815 0.88963   3
  -9   2  -7 5.02037 1.89244   3
  -9  -2   7 0.45758 1.75587   2
 -10  -2  -7 2.94728 2.26564   3
 -10   2   7 6.98588 2.98370   2
 -10   2   7 7.22619 1.97553   3
 -10  -2  -7 6.23625 2.84705   2
 -10  -2   7 6.20222 1.25735   3
 -10   2  -7 2.72928 2.51344   2
 -10  -2   7 5.57665 2.93212   2
 -11  -2  -7 49.2128 6.75213   2
 -11   2   7 46.7710 7.38690   2
 -11   2   7 36.3175 3.93298   3
 -11   2  -7 56.8590 7.67386   2
 -12  -2  -7 13.5822 3.86528   2
 -12  -2   7 10.3551 4.00703   2
 -12   2  -7 13.6997 4.02742   2
   0   3  -7 -0.3270 0.79756   2
   0  -3  -7 -0.2413 0.81073   3
   0  -3  -7 1.56752 0.92167   3
   0   3   7 1.24247 0.84775   2
   0  -3   7 -0.0416 0.53851   2
   0   3  -7 0.02743 0.67728   3
   0  -3   7 -0.4758 0.57408   3
   1   3  -7 731.317 23.0777   3
  -1   3   7 722.714 24.4671   2
   1   3  -7 747.560 23.7767   2
   1  -3   7 744.703 24.3550   3
  -1  -3  -7 749.400 24.5055   2
   1  -3   7 764.762 24.5747   2
   1  -3  -7 721.771 24.3275   3
  -1   3  -7 719.364 24.3323   2
  -1  -3   7 724.152 23.7800   2
   1   3   7 703.960 24.4067   2
  -1  -3   7 711.630 23.5726   3
  -1   3  -7 714.733 24.0453   3
  -2  -3  -7 1005.94 33.1074   2
  -2  -3  -7 1017.56 33.3814   3
   2  -3   7 1018.44 33.1705   3
  -2   3  -7 1042.01 33.4607   2
   2   3   7 944.186 33.0280   2
  -2   3  -7 1014.06 32.9245   3
   2  -3  -7 1031.69 32.6704   3
   3  -3   7 372.184 13.8987   3
  -3   3   7 367.427 12.9553   3
  -3  -3  -7 382.585 14.9165   3
  -3  -3  -7 354.373 13.8009   2
   3  -3   7 342.603 14.3237   2
   3  -3  -7 366.552 12.5128   3
  -3   3  -7 371.549 14.3381   2
  -3  -3   7 366.288 11.6933   3
   3   3   7 375.203 13.9857   2
  -3  -3   7 369.104 12.8452   2
  -3  -3   7 367.446 11.7718   3
   3  -3  -7 349.938 12.6772   3
  -3   3  -7 385.401 13.8285   3
  -4  -3  -7 115.890 6.24996   2
  -4   3   7 118.602 5.45680   3
  -4  -3  -7 128.285 6.36124   3
   4  -3   7 115.191 6.99519   2
   4  -3   7 126.858 6.40296   3
   4  -3  -7 116.860 4.42634   3
  -4   3  -7 122.897 6.27449   3
  -4   3  -7 117.751 6.68520   2
   4  -3  -7 118.489 4.49351   3
   4   3   7 114.886 6.42891   2
  -5   3   7 32.0629 3.01603   3
  -5  -3  -7 32.3874 3.27015   2
   5  -3   7 24.5956 3.40054   2
   5  -3   7 28.6323 3.19973   3
  -5  -3  -7 27.5833 3.06217   3
  -5   3  -7 29.5344 3.20014   3
  -5   3  -7 33.3212 3.63270   2
   5   3   7 29.4727 3.23845   2
  -6  -3  -7 322.595 13.4266   2
  -6   3   7 328.183 11.9378   3
   6  -3   7 314.967 12.4195   3
  -6  -3  -7 323.057 12.8843   3
   6  -3   7 299.557 14.4419   2
  -6   3  -7 301.831 12.7708   3
  -6   3  -7 292.874 13.8331   2
   6   3   7 313.494 13.6983   2
  -6  -3   7 312.740 12.9365   2
  -7  -3  -7 308.481 13.6617   2
   7  -3   7 308.958 15.1129   2
  -7  -3  -7 316.301 13.0603   3
  -7   3   7 314.019 11.9554   3
   7   3   7 290.748 14.0772   2
  -7  -3   7 301.134 13.3334   2
  -7   3  -7 326.254 14.7233   2
  -7   3  -7 308.268 13.1964   3
  -8   3   7 17.5148 3.82430   2
  -8  -3  -7 23.1093 3.13041   3
  -8  -3  -7 28.2744 4.48276   2
  -8   3   7 22.2305 2.75032   3
  -8  -3   7 25.0223 3.78458   2
  -8   3  -7 21.1037 3.45105   3
  -8   3  -7 17.9356 3.89606   2
   8   3   7 25.8115 3.81047   2
  -9  -3  -7 -0.0949 2.45143   2
  -9  -3  -7 2.90553 2.19172   3
  -9   3   7 -0.3720 2.76759   2
  -9   3   7 0.73782 1.41124   3
  -9  -3   7 1.56627 0.54952   3
  -9  -3   7 5.01449 2.27145   2
  -9   3  -7 5.50727 3.38224   2
 -10   3   7 59.1221 4.48597   3
 -10  -3  -7 44.4163 5.78870   2
 -10  -3  -7 54.3938 5.02650   3
 -10  -3   7 52.4979 5.69673   2
 -10   3  -7 55.7626 6.34089   2
 -10  -3   7 45.7912 2.67230   3
 -11   3   7 77.4031 5.66062   3
 -11   3   7 75.1453 8.06629   2
 -11  -3  -7 68.6292 6.86245   2
 -11  -3   7 75.8065 3.97340   3
 -11   3  -7 77.6548 8.73908   2
 -11  -3   7 67.6553 6.44290   2
 -12   3   7 -1.7586 2.44910   2
 -12  -3  -7 5.78528 3.44556   2
 -12  -3   7 2.20283 2.09113   2
 -12   3  -7 5.08050 3.96402   2
   0   4   7 7058.93 254.846   1
   0  -4   7 7303.10 252.560   1
   0   4  -7 7349.89 252.587   1
   0  -4  -7 8068.89 258.989   1
  -1   4   7 1897.48 81.9844   1
   1  -4   7 1902.88 81.8416   1
  -1  -4  -7 1832.59 81.4777   1
   1   4  -7 1740.50 74.3132   1
  -1  -4   7 1625.10 73.3505   1
  -1   4  -7 1630.41 78.4095   1
   1  -4  -7 1624.96 78.4893   1
   1   4   7 1712.81 80.2537   1
   2  -4   7 779.926 26.2964   3
  -2  -4  -7 797.655 26.2652   2
   2  -4   7 745.066 26.7590   2
  -2   4  -7 792.801 26.1205   3
  -2  -4   7 767.864 25.1301   2
   2  -4  -7 796.924 25.6378   3
   2   4   7 749.572 27.2367   2
  -2  -4   7 782.140 24.8601   3
  -2   4  -7 821.323 26.6810   2
  -3   4   7 391.616 14.9341   3
   3  -4   7 431.031 16.5486   2
  -3  -4  -7 447.426 15.7821   2
   3  -4   7 451.997 15.8913   3
  -3   4  -7 397.549 15.4648   3
  -3  -4   7 425.972 13.5935   3
   3  -4  -7 420.814 15.0114   3
  -3   4  -7 437.820 16.2796   2
   3   4   7 428.145 15.7757   2
   3  -4  -7 429.768 14.6926   3
  -3  -4   7 426.334 14.4476   2
  -4   4   7 320.968 12.0784   3
  -4  -4  -7 331.425 12.8698   2
   4  -4   7 285.121 13.4745   2
   4  -4   7 326.630 14.1090   3
  -4   4  -7 346.865 13.0106   3
  -4   4  -7 332.406 13.7117   2
   4  -4  -7 326.630 11.5374   3
   4   4   7 322.670 12.9590   2
   4  -4  -7 327.515 11.2910   3
  -5   4   7 11.5228 1.68575   3
  -5  -4  -7 12.3132 2.27894   2
  -5  -4  -7 11.6638 1.98477   3
   5  -4   7 7.70639 2.58990   2
  -5   4  -7 11.2191 2.83328   2
   5  -4  -7 10.0966 0.87966   3
  -5   4  -7 10.3210 2.02227   3
   5   4   7 9.96657 2.12008   2
   5  -4  -7 11.2658 0.88264   3
  -6  -4  -7 61.2397 5.09551   2
  -6   4   7 67.3594 4.29220   3
  -6  -4  -7 64.6675 4.57409   3
  -6  -4   7 71.7266 4.59053   2
  -6   4  -7 56.1232 5.29463   2
   6   4   7 77.1876 5.43792   2
  -6   4  -7 80.0393 5.10254   3
  -7  -4  -7 348.898 14.4699   3
  -7  -4  -7 376.039 15.2905   2
   7  -4   7 355.467 16.8574   2
   7  -4   7 360.851 13.8597   3
  -7   4   7 358.690 13.8176   3
   7   4   7 335.677 15.4705   2
  -7   4  -7 373.073 16.4381   2
  -8  -4  -7 0.50411 2.48071   2
  -8  -4  -7 1.00302 1.84216   3
  -8   4   7 6.56898 3.45915   2
  -8   4   7 -0.4589 1.43516   3
  -8   4  -7 2.92988 1.91041   3
  -8  -4   7 0.54563 1.37315   2
  -8   4  -7 0.85555 2.76654   2
   8   4   7 0.76970 2.40188   2
  -9   4   7 28.4172 6.01429   2
  -9  -4  -7 36.0001 3.93383   3
  -9   4   7 34.6597 3.44989   3
  -9  -4  -7 38.7407 4.63506   2
  -9  -4   7 33.0976 4.69979   2
  -9   4  -7 30.7874 5.17128   2
 -10   4   7 10.7814 2.53833   3
 -10  -4  -7 16.2786 3.31121   3
 -10   4   7 15.7930 4.85390   2
 -10  -4   7 14.3246 3.15092   2
 -10  -4   7 14.2949 1.15846   3
 -10   4  -7 12.0284 4.26312   2
 -11  -4  -7 172.210 11.1775   2
 -11  -4   7 173.687 6.75618   3
 -11   4  -7 176.856 12.1980   2
 -11  -4   7 180.195 10.7926   2
 -12  -4  -7 10.9650 4.00974   2
 -12   4  -7 1.34416 3.16517   2
 -12  -4   7 11.4459 3.45316   2
   0   5   7 -1.1398 1.18776   2
   0  -5   7 0.47828 0.89672   2
   0   5  -7 0.13218 0.65438   2
   0  -5   7 2.99500 1.26193   3
   0  -5  -7 0.30460 0.75932   3
   0   5  -7 -0.5840 0.76404   3
   1   5  -7 56.6198 2.65944   3
  -1   5   7 61.4398 3.59431   3
   1  -5   7 50.7879 3.65919   2
   1  -5   7 58.5553 3.61260   3
  -1  -5  -7 52.6059 3.73825   2
   1   5  -7 51.4915 2.95521   2
  -1   5  -7 52.8192 3.87397   3
  -1   5  -7 52.2005 3.47166   2
  -1  -5   7 53.3852 3.04356   2
   1  -5  -7 60.0556 3.63468   3
  -1  -5   7 57.6918 3.25358   3
   2  -5   7 253.306 10.5432   3
  -2  -5  -7 268.329 10.4734   2
   2  -5   7 287.465 11.1934   2
  -2   5   7 266.141 10.1730   3
  -2  -5   7 261.749 9.31951   3
  -2   5  -7 263.641 10.3840   3
   2  -5  -7 249.302 9.99198   3
   2   5   7 261.873 11.4804   2
  -2  -5   7 255.755 9.30857   2
  -2   5  -7 267.769 10.7830   2
   3  -5   7 856.259 29.5554   2
  -3   5   7 863.332 28.0121   3
   3  -5   7 859.839 28.8435   3
  -3  -5  -7 856.663 28.4200   2
  -3   5  -7 844.009 28.4780   3
  -3  -5   7 846.341 26.4085   3
  -3   5  -7 748.629 30.2078   2
  -3  -5   7 853.459 26.9204   2
   3   5   7 859.575 28.5370   2
   3  -5  -7 845.164 27.7009   3
  -4   5   7 31.8074 2.87004   3
  -4  -5  -7 31.8799 3.25326   2
   4  -5   7 27.7445 3.27095   3
   4  -5   7 30.2191 3.50737   2
  -4   5  -7 29.6996 3.19049   3
  -4   5  -7 34.4551 3.92141   2
  -4  -5   7 32.7082 2.23148   2
   4  -5  -7 32.3718 2.54730   3
   4   5   7 30.1023 3.19195   2
   5  -5   7 1043.90 36.5832   2
  -5   5   7 1027.92 33.9778   3
  -5  -5  -7 1016.32 34.6340   2
   5  -5   7 1044.95 34.7676   3
  -5   5  -7 997.620 35.8312   2
   5  -5  -7 1026.79 32.5486   3
  -5   5  -7 1025.06 34.7535   3
   5  -5  -7 1009.09 32.7548   3
   5   5   7 1064.04 35.1220   2
   6  -5   7 457.491 19.6660   2
   6  -5   7 481.072 17.7522   3
  -6  -5  -7 485.790 18.0944   2
  -6   5   7 451.791 16.9884   3
  -6   5  -7 439.856 17.7232   3
   6   5   7 484.020 18.4106   2
  -6  -5   7 475.429 17.0488   2
  -6   5  -7 440.418 19.1232   2
  -7   5   7 25.1447 3.13285   3
  -7  -5  -7 18.1553 3.04869   2
   7  -5   7 21.8653 3.25701   3
   7  -5   7 22.2364 4.97744   2
  -7  -5  -7 21.2903 3.16272   3
   7   5   7 21.3673 3.24589   2
  -7  -5   7 24.2544 3.02985   2
  -7   5  -7 27.8666 4.90600   2
  -7   5  -7 24.7005 3.19650   3
  -8  -5  -7 55.0054 4.85526   3
  -8  -5  -7 49.9115 5.35369   2
  -8   5   7 51.8618 6.82806   2
  -8   5   7 61.5893 4.51278   3
   8  -5   7 64.1991 4.57039   3
  -8  -5   7 53.5166 4.77707   2
  -8   5  -7 59.1135 6.20076   3
  -8   5  -7 74.0435 7.34858   2
   8   5   7 51.8164 5.19806   2
  -9   5   7 166.544 11.2880   2
  -9  -5  -7 154.664 8.74991   3
  -9  -5  -7 171.816 9.62921   2
  -9   5  -7 162.378 10.7709   2
   9   5   7 152.368 11.0376   2
  -9  -5   7 160.322 8.88007   2
 -10  -5  -7 170.743 10.7739   2
 -10  -5  -7 198.812 10.4025   3
 -10   5   7 190.400 9.76917   3
 -10   5   7 195.515 12.8270   2
 -10  -5   7 208.699 10.6521   2
 -10   5  -7 190.914 12.2840   2
 -11  -5  -7 1.07107 3.18792   2
 -11   5   7 -3.8628 2.18543   2
 -11  -5   7 0.10324 1.59379   2
 -11   5  -7 0.52105 3.69353   2
 -11  -5   7 1.11415 0.75541   3
 -12   5   7 222.569 14.8333   2
 -12  -5  -7 239.322 13.1785   2
 -12  -5   7 237.112 12.5186   2
 -12   5  -7 198.317 14.4769   2
   0   6   7 1230.07 39.2457   2
   0  -6   7 1209.88 38.6185   2
   0   6  -7 1167.46 38.1844   3
   1  -6   7 4.81147 1.57963   3
   1   6  -7 4.59072 1.04490   2
  -1   6   7 3.79552 1.17288   3
  -1  -6  -7 1.21232 1.01904   3
   1  -6   7 7.53399 1.49759   2
   1   6  -7 4.32933 0.84262   3
   1  -6  -7 5.05271 1.52498   3
   1   6   7 3.13122 1.52804   2
  -1   6  -7 6.30667 1.41412   2
  -1   6  -7 2.09560 1.00605   3
  -1  -6   7 3.01248 0.80895   2
  -1  -6   7 3.46942 1.18037   3
  -2   6   7 269.969 10.4797   3
   2  -6   7 260.151 10.7702   3
  -2  -6  -7 260.873 10.5964   2
   2  -6   7 260.756 11.2731   2
  -2   6  -7 283.974 11.1505   2
  -2  -6   7 264.702 9.65285   3
   2  -6  -7 304.517 10.8214   3
   2   6   7 259.003 10.6369   2
  -2  -6   7 255.573 9.34170   2
  -2   6  -7 261.295 10.6842   3
   3  -6   7 123.673 6.67159   3
   3  -6   7 127.234 7.29305   2
  -3  -6  -7 129.548 6.33217   2
  -3   6   7 127.251 6.15511   3
   3   6   7 128.126 6.46694   2
  -3   6  -7 123.486 6.38770   3
  -3   6  -7 124.289 6.87383   2
  -3  -6   7 139.232 5.09038   2
   3  -6  -7 126.583 6.13639   3
  -3  -6   7 125.569 4.93406   3
  -4   6   7 1777.90 55.6524   3
   4  -6   7 1727.88 56.2104   3
  -4  -6  -7 1675.48 55.6809   2
   4  -6   7 1766.24 57.7241   2
  -4   6  -7 1701.03 56.0837   3
  -4   6  -7 1777.57 57.2351   2
   4   6   7 1760.42 56.0528   2
  -5   6   7 408.935 15.3902   3
  -5  -6  -7 425.506 15.8209   2
   5  -6   7 375.479 15.6469   3
   5  -6   7 411.152 17.6065   2
  -5  -6   7 383.742 14.2148   2
  -5   6  -7 423.034 16.0916   3
   5  -6  -7 427.111 14.3984   3
  -5   6  -7 406.141 17.0040   2
  -5  -6   7 401.236 13.8843   2
   5   6   7 409.079 15.9693   2
  -6  -6  -7 577.837 21.2834   2
   6  -6   7 585.649 23.6272   2
  -6   6   7 583.831 20.9333   3
   6  -6   7 591.075 21.4630   3
  -6   6  -7 566.022 22.9000   2
   6   6   7 553.033 21.6241   2
   6  -6  -7 589.074 19.0597   3
  -6  -6   7 579.331 20.0433   2
  -6   6  -7 583.496 23.3771   3
  -7   6   7 952.862 31.9806   3
  -7  -6  -7 937.358 32.5542   2
   7  -6   7 891.056 31.8853   3
   7   6   7 901.393 33.0119   2
  -7  -6   7 947.470 31.3030   2
  -7   6  -7 958.727 34.6665   2
  -7   6  -7 919.170 32.7756   3
   8  -6   7 1091.18 35.4993   3
  -8   6   7 1097.31 40.5411   2
  -8  -6  -7 1012.02 35.9044   3
  -8  -6  -7 1050.57 36.6742   2
  -8  -6   7 1072.88 35.7177   2
  -8   6  -7 1012.35 39.0651   2
   8   6   7 995.077 39.4227   2
  -9   6   7 -0.2256 3.32355   2
  -9  -6  -7 2.79338 1.68287   3
  -9  -6  -7 -1.2791 2.24668   2
  -9   6   7 1.57226 1.57070   3
  -9  -6   7 0.20459 1.63673   2
   9   6   7 3.55446 2.16264   2
  -9   6  -7 -0.5596 3.18418   2
 -10   6   7 11.4301 3.70452   2
 -10  -6  -7 2.42906 2.90664   2
 -10  -6  -7 7.35012 2.09200   3
 -10  -6   7 5.62279 2.33894   2
 -10   6  -7 7.61553 3.31087   2
 -11   6   7 109.219 9.99673   2
 -11  -6  -7 102.233 8.35232   2
 -11  -6   7 104.770 7.33880   2
 -11   6  -7 94.7544 9.14758   2
 -12   6   7 21.1665 5.16597   2
 -12  -6  -7 13.8257 4.04361   2
 -12   6  -7 14.3165 4.69041   2
 -12  -6   7 12.3998 3.24639   2
   0  -7   7 -0.0066 0.74981   3
   0   7  -7 0.26747 0.85719   3
   0  -7  -7 0.78003 0.88781   3
   0   7  -7 0.79762 0.70196   2
   0  -7   7 1.75701 1.07119   2
   0   7   7 0.67373 1.21205   2
   1  -7   7 276.237 11.3267   2
  -1   7   7 287.492 11.0677   3
   1   7  -7 276.259 10.0617   2
   1  -7   7 286.781 11.3608   3
  -1  -7  -7 302.152 11.2318   3
   1   7  -7 270.816 9.72138   3
  -1  -7   7 277.528 10.2787   2
  -1   7  -7 296.656 11.1982   2
  -1  -7   7 294.975 10.7786   3
   1   7   7 272.582 11.2139   2
  -1   7  -7 295.605 11.0896   3
   1  -7  -7 267.108 11.0424   3
  -2  -7  -7 1170.86 37.8452   2
  -2   7   7 1121.52 37.6247   3
   2  -7   7 1095.89 38.4673   2
   2  -7   7 1121.80 38.0307   3
  -2   7  -7 1225.20 38.4721   2
   2   7   7 1152.33 37.8400   2
  -2  -7   7 1163.86 36.2204   2
   2  -7  -7 1176.22 38.0257   3
  -2   7  -7 1168.34 37.9324   3
   3  -7   7 69.6169 5.22512   2
  -3  -7  -7 58.4027 3.92865   2
  -3   7   7 54.8667 3.83044   3
   3  -7   7 54.4364 4.17201   3
  -3   7  -7 61.1092 4.22916   3
  -3  -7   7 61.2982 2.70618   2
   3   7   7 58.5835 4.14851   2
  -3   7  -7 52.9076 4.36728   2
  -3  -7   7 59.1537 3.03393   3
   4  -7   7 61.7036 5.40460   2
   4  -7   7 52.2979 4.53828   3
  -4  -7  -7 63.5103 4.15081   2
  -4   7   7 63.7443 4.37043   3
   4   7   7 62.8264 4.42645   2
  -4  -7   7 56.2536 2.64410   2
  -4  -7   7 57.5616 2.56419   3
  -4   7  -7 56.3609 4.76668   2
   4  -7  -7 58.0938 4.01927   3
  -4   7  -7 56.1802 4.49318   3
   5  -7   7 577.833 22.0990   3
   5  -7   7 606.980 23.9615   2
  -5  -7  -7 605.097 21.6930   2
  -5   7   7 597.386 21.7488   3
  -5  -7   7 633.769 20.6685   2
  -5  -7   7 584.678 19.8885   2
   5   7   7 591.687 21.9783   2
   5  -7  -7 614.445 20.8735   3
  -5   7  -7 615.917 23.6154   2
  -5   7  -7 651.980 22.7976   3
   6  -7   7 110.322 8.29205   2
  -6  -7  -7 118.785 6.73345   2
   6  -7   7 115.893 6.98513   3
  -6   7   7 119.982 6.66748   3
  -6   7  -7 112.332 7.82979   2
   6   7   7 111.501 6.88569   2
  -6   7  -7 108.459 6.76153   3
  -6  -7   7 109.956 5.26827   2
   6  -7  -7 112.534 5.29362   3
  -7  -7  -7 125.061 7.34219   2
   7  -7   7 109.803 7.08844   3
  -7  -7   7 126.545 6.03244   2
  -7   7  -7 123.648 9.00195   2
   7   7   7 121.546 7.55423   2
   7  -7  -7 105.638 4.49706   3
   7  -7  -7 116.947 4.26089   3
  -8  -7  -7 -1.4957 1.54273   3
  -8   7   7 -3.0141 2.92175   2
  -8   7   7 5.03190 2.33935   3
   8  -7   7 -2.1515 1.61535   3
  -8  -7  -7 0.45580 1.92206   2
  -8   7  -7 7.30751 3.65237   2
  -8  -7   7 0.48072 1.26551   2
  -9  -7  -7 11.4238 2.85593   3
  -9   7   7 13.9592 4.85315   2
  -9  -7  -7 18.2094 3.70600   2
  -9  -7   7 19.0999 2.81560   2
  -9   7  -7 18.4197 4.49416   2
   9   7   7 17.8345 3.80050   2
 -10  -7  -7 119.304 8.29109   2
 -10   7   7 125.456 10.9153   2
 -10  -7  -7 111.900 7.61956   3
 -10  -7   7 113.883 6.91633   2
 -10   7  -7 124.574 9.95941   2
 -11  -7  -7 180.866 11.0573   2
 -11  -7   7 178.185 9.57377   2
 -11   7  -7 188.067 13.6505   2
   0   8   7 1923.03 103.237   1
   0   8  -7 2288.01 102.375   1
   0  -8  -7 2212.02 104.710   1
   0  -8   7 2319.90 101.415   1
  -1  -8  -7 60.1272 4.04117   3
  -1   8   7 55.0931 3.78000   3
   1  -8   7 51.7919 3.89082   3
   1   8  -7 57.6775 3.08862   2
   1   8  -7 52.3106 2.83668   3
  -1   8  -7 63.3826 4.08921   2
  -1  -8   7 57.2933 3.26632   2
  -1  -8   7 55.1561 3.67720   3
  -1   8  -7 53.6235 3.64719   3
   1  -8  -7 60.4764 4.06800   3
   1   8   7 61.6995 4.16217   2
  -2  -8  -7 4.47626 1.60191   3
   2   8  -7 4.93770 0.85456   2
   2  -8   7 7.56205 2.08391   2
  -2   8   7 3.86304 1.37844   3
   2  -8   7 3.13431 1.46595   3
  -2  -8   7 3.81647 0.81967   2
   2  -8  -7 3.13623 1.63525   3
  -2   8  -7 2.97732 1.36451   2
   2   8   7 6.72366 1.53460   2
  -2   8  -7 3.90175 1.60314   3
  -2  -8   7 3.88421 1.25790   3
  -3  -8  -7 456.132 17.3233   2
  -3   8   7 481.303 17.7030   3
   3  -8   7 504.984 19.1477   2
   3  -8   7 460.700 18.0299   3
   3  -8  -7 488.418 17.6925   3
  -3  -8   7 487.676 16.3225   3
   3   8   7 498.270 17.6605   2
  -3   8  -7 466.798 18.3889   2
  -3   8  -7 491.518 18.0145   3
  -3  -8   7 479.160 15.2546   2
  -4   8   7 851.602 28.8382   3
  -4  -8  -7 855.929 29.8863   2
   4  -8   7 801.421 30.3723   2
   4  -8   7 843.435 29.3824   3
   4  -8  -7 834.877 28.3941   3
   4   8   7 818.759 28.6222   2
  -4   8  -7 790.865 29.8504   2
  -4  -8   7 841.680 26.5866   3
  -4  -8   7 873.930 25.7179   2
  -4  -8   7 831.077 25.7407   2
  -4   8  -7 865.548 29.3879   3
   5  -8   7 24.2375 4.26717   2
  -5  -8  -7 20.9139 2.63614   2
  -5   8   7 24.0490 3.27773   3
   5  -8   7 25.0933 3.27332   3
  -5   8  -7 23.7848 3.62883   2
  -5  -8   7 24.1152 1.42545   2
   5   8   7 27.7318 2.97296   2
  -5  -8   7 24.4703 1.37523   2
  -5   8  -7 23.0143 3.05506   3
  -5  -8   7 23.4604 1.32680   3
   6  -8   7 121.087 9.02214   2
  -6  -8  -7 137.002 7.45753   2
   6  -8   7 144.116 8.17409   3
  -6   8   7 118.630 8.26633   3
  -6  -8   7 145.494 5.54856   2
  -6  -8   7 145.711 5.35356   2
   6   8   7 144.771 7.69409   2
   6  -8  -7 143.172 6.62981   3
  -6   8  -7 140.066 9.22933   2
  -6   8  -7 139.809 8.23218   3
  -7   8   7 385.871 18.8007   2
   7  -8   7 380.749 15.7354   3
  -7   8   7 349.012 15.3012   3
  -7  -8  -7 393.114 15.5867   2
  -7  -8   7 387.799 13.4099   2
   7  -8  -7 380.397 13.6168   3
  -7   8  -7 383.121 17.7277   2
  -7  -8   7 380.226 13.0992   2
   7   8   7 374.265 15.9745   2
   8  -8   7 190.268 9.65837   3
  -8   8   7 196.084 13.1019   2
  -8  -8  -7 202.220 9.93261   2
  -8  -8   7 203.332 8.30366   2
   8   8   7 196.535 10.5774   2
  -8   8  -7 175.972 11.6430   2
   9  -8   7 0.78567 1.87962   3
  -9   8   7 -2.0111 3.17657   2
  -9  -8  -7 2.53605 1.84554   2
  -9   8  -7 -3.8896 1.69141   2
  -9  -8   7 -0.6289 0.98481   2
   9   8   7 -0.6995 2.14236   2
 -10  -8  -7 1.99825 2.21122   2
 -10  -8  -7 -0.8138 1.86370   3
 -10  -8   7 0.26494 1.59509   2
 -10   8  -7 2.77001 3.57747   2
 -11  -8  -7 6.11288 3.44818   2
   0   9   7 -0.0318 1.22202   2
   0   9  -7 -1.1518 0.83532   2
   0  -9  -7 -0.3599 0.89084   3
   0  -9   7 0.24235 1.38035   3
   0   9  -7 1.07491 0.87051   3
   0  -9   7 0.68337 1.02723   2
   1   9  -7 1.23562 0.89180   2
   1   9  -7 1.52852 0.75248   3
   1  -9   7 1.77979 1.04292   2
  -1  -9  -7 1.86449 1.44556   3
  -1   9   7 1.10739 1.12106   3
   1  -9   7 0.68042 1.54583   3
  -1  -9   7 0.77720 0.92463   3
   1  -9  -7 1.39119 1.23180   3
   1   9   7 -0.0072 0.82763   2
  -1   9  -7 0.45777 0.86607   3
  -1   9  -7 0.78456 1.27478   2
  -1  -9   7 1.82052 0.89646   2
   2  -9   7 145.042 7.59365   3
   2  -9   7 149.874 8.02616   2
   2   9  -7 151.434 5.54824   2
  -2  -9  -7 151.149 7.25758   3
  -2   9   7 157.704 7.53989   3
  -2  -9   7 151.146 5.79465   2
   2   9   7 159.341 7.39074   2
  -2   9  -7 150.868 7.79487   2
   2  -9  -7 157.916 7.64013   3
  -2   9  -7 153.462 7.45830   3
  -2  -9   7 153.483 6.79251   3
   3  -9   7 152.363 8.72610   2
   3  -9   7 161.065 8.18155   3
  -3   9   7 162.629 7.80982   3
   3   9   7 153.485 7.57829   2
  -3   9  -7 165.471 8.18215   3
  -3   9  -7 154.853 8.48619   2
  -3  -9   7 161.847 6.76048   3
   3  -9  -7 156.244 7.80779   3
   4  -9   7 617.972 23.2996   3
   4  -9   7 629.744 24.6657   2
  -4   9   7 626.760 22.9056   3
   4   9   7 654.119 22.7301   2
  -4   9  -7 615.310 24.9772   3
  -4   9  -7 661.876 24.3319   2
   4  -9  -7 647.427 22.7926   3
  -4  -9   7 646.359 20.9660   3
   5  -9   7 514.697 20.9588   2
  -5  -9  -7 507.302 18.1331   2
  -5   9   7 483.044 18.6229   3
   5  -9   7 464.431 18.9345   3
  -5   9  -7 466.147 18.9969   3
   5   9   7 485.699 18.3290   2
  -5  -9   7 485.425 15.8791   3
   5  -9  -7 485.911 17.9295   3
  -5   9  -7 486.155 20.2463   2
   6  -9   7 27.4052 4.15353   3
  -6  -9  -7 27.7903 3.07143   2
  -6   9   7 30.2877 3.74014   3
  -6  -9   7 29.2413 1.46057   3
   6  -9  -7 29.0149 3.19196   3
  -6   9  -7 33.9620 5.27666   2
   6   9   7 27.4466 3.50706   2
   7  -9   7 1.88939 1.87489   3
  -7   9   7 -2.1328 3.26550   2
  -7  -9  -7 0.02484 1.25527   2
   7  -9  -7 2.47468 1.41994   3
  -7  -9   7 1.68312 0.71157   2
   7   9   7 0.36351 1.38413   2
  -7  -9   7 1.40283 0.65570   2
  -8  -9  -7 134.142 7.86396   2
  -8   9   7 132.877 10.4684   2
   8  -9   7 134.709 7.89533   3
  -8  -9   7 126.407 5.44299   2
   8   9   7 128.468 8.00124   2
  -8   9  -7 126.223 9.71473   2
  -8  -9   7 138.047 5.41886   2
  -9  -9  -7 46.0033 4.84890   2
   9  -9   7 32.6660 4.45648   3
  -9   9   7 41.5315 6.25781   2
   9   9   7 41.6151 5.05297   2
  -9  -9   7 38.4683 2.89011   2
  -9   9  -7 38.6287 6.57001   2
 -10  -9  -7 3.33969 1.82675   3
  10  -9   7 6.92893 4.43634   3
 -10  -9  -7 8.05999 2.81776   2
 -10   9  -7 6.27799 3.49280   2
 -10  -9   7 2.91726 1.35788   2
 -11  -9  -7 170.053 11.7515   2
 -11   9  -7 178.740 13.1254   2
   0  10  -7 532.256 18.6413   3
   0 -10   7 551.299 19.7107   3
   0 -10  -7 521.222 19.6503   3
   0  10  -7 547.221 18.6989   2
   0 -10   7 534.589 19.0597   2
   0  10   7 538.700 19.7315   2
   1 -10   7 1171.57 39.7989   3
  -1  10   7 1189.47 39.4282   3
   1 -10   7 1135.21 39.5686   2
  -1 -10  -7 1188.17 39.5581   3
   1  10  -7 1227.58 37.6993   3
   1  10  -7 1218.84 37.8476   2
  -1  10  -7 1228.00 39.3375   2
  -1 -10   7 1160.21 38.1625   2
  -1  10  -7 1179.57 39.1435   3
   1 -10  -7 1219.75 39.9063   3
   1  10   7 1174.15 39.4377   2
  -1 -10   7 1241.53 39.3782   3
   2  10  -7 39.6966 1.98652   2
   2 -10   7 39.2491 3.73056   3
  -2 -10  -7 37.1289 3.30800   3
  -2  10   7 32.7543 3.24787   3
   2 -10   7 39.3229 3.77794   2
   2 -10  -7 42.2973 4.09131   3
   2  10   7 35.3369 3.44822   2
  -2  10  -7 44.7889 3.86127   3
  -2 -10   7 40.3678 3.31836   3
  -2  10  -7 42.7249 4.00387   2
   3 -10   7 339.763 15.8370   2
   3 -10   7 390.983 15.6343   3
  -3 -10  -7 400.501 14.9143   3
   3 -10  -7 397.363 15.4589   3
  -3  10  -7 392.059 15.3577   3
  -3  10  -7 379.491 15.7471   2
   3  10   7 366.544 14.6454   2
  -3 -10   7 391.856 13.9614   3
   4 -10   7 1388.01 47.6875   2
   4 -10   7 1386.06 46.2752   3
  -4  10   7 1433.91 45.9286   3
   4  10   7 1384.73 45.2222   2
  -4  10  -7 1359.41 46.1024   3
  -4 -10   7 1394.01 43.8106   3
   4 -10  -7 1402.36 45.6830   3
  -4  10  -7 1288.09 46.7645   2
  -5  10   7 499.940 19.9529   3
   5 -10   7 548.865 20.6449   3
  -5 -10  -7 522.316 19.2231   2
   5 -10   7 531.162 22.0712   2
   5  10   7 517.917 19.5057   2
  -5  10  -7 495.795 21.8319   3
  -5 -10   7 523.469 17.5245   3
   5 -10  -7 545.846 19.7171   3
  -5  10  -7 545.578 21.7089   2
  -6 -10  -7 86.2822 5.36402   2
   6 -10   7 89.1177 6.34598   3
   6  10   7 84.4173 5.59492   2
  -6  10  -7 93.8336 7.35758   2
   6 -10  -7 90.4711 5.70292   3
  -6 -10   7 85.2040 3.75013   3
  -7  10   7 84.3130 8.13834   2
  -7 -10  -7 88.9549 5.66936   2
   7 -10   7 99.8902 7.22912   3
   7  10   7 87.6132 6.18450   2
   7 -10  -7 88.7899 5.34456   3
  -7  10  -7 95.6115 8.60258   2
  -7 -10   7 79.8751 3.36362   3
   8 -10   7 -2.9522 1.95493   3
  -8 -10  -7 -0.3467 1.74691   2
  -8  10   7 -2.5964 2.06968   2
   8  10   7 0.37619 2.08144   2
   8 -10  -7 2.54866 1.35592   3
  -8  10  -7 3.60815 3.85058   2
   8 -10  -7 0.22399 1.49253   3
   9 -10   7 206.982 10.7145   3
  -9 -10  -7 208.864 10.2294   2
  -9  10   7 191.133 13.5893   2
   9  10   7 204.837 11.0535   2
  -9  10  -7 196.207 12.9441   2
 -10 -10  -7 13.5610 3.22875   2
  10 -10   7 12.5187 2.80191   3
 -10  10   7 20.9220 5.53131   2
 -10  10  -7 12.2113 3.97739   2
 -10 -10   7 10.8889 1.52892   2
 -11 -10  -7 24.9061 4.92690   2
 -11  10  -7 19.6296 6.12990   2
 -11 -10   7 16.9662 2.52781   2
   0 -11  -7 0.81603 1.26817   3
   0  11  -7 0.89608 1.00522   2
   0 -11   7 0.92991 1.17388   2
   0 -11   7 0.80815 1.18924   3
   0  11   7 0.83952 1.41978   2
   0  11  -7 -1.3566 0.86038   3
   1 -11   7 42.3295 3.93117   2
  -1 -11  -7 50.4796 4.05824   3
   1  11  -7 50.4099 2.97110   2
   1 -11   7 51.6013 4.26439   3
  -1  11   7 43.8043 3.94058   3
   1  11  -7 53.8969 3.03591   3
  -1  11  -7 54.7195 4.06010   3
  -1 -11   7 52.6027 3.95377   3
  -1  11  -7 57.2108 4.12345   2
   1  11   7 47.0668 4.01286   2
   1 -11  -7 44.9108 4.07785   3
   2 -11   7 494.183 19.7051   2
   2 -11   7 521.847 19.7410   3
  -2  11   7 509.751 19.3571   3
   2  11  -7 505.793 16.3654   2
  -2 -11  -7 524.712 19.1301   3
  -2  11  -7 535.066 19.6049   2
  -2 -11   7 502.321 18.5685   3
   2 -11  -7 538.018 19.8097   3
   2  11   7 503.963 18.7905   2
  -2  11  -7 512.962 19.1589   3
   3 -11   7 124.917 7.38019   3
  -3  11   7 116.514 7.09739   3
   3 -11   7 119.913 7.86131   2
  -3 -11  -7 118.812 6.80243   3
   3  11   7 118.101 6.38002   2
   3 -11  -7 128.139 7.56294   3
  -3 -11   7 109.778 6.00196   3
  -3  11  -7 128.851 7.51859   2
  -3  11  -7 119.108 7.00560   3
  -4  11   7 281.580 12.6078   3
   4 -11   7 257.352 15.2467   2
   4 -11   7 298.748 13.1409   3
  -4  11  -7 265.391 12.5700   3
  -4  11  -7 291.633 13.5702   2
   4 -11  -7 304.279 12.8548   3
   4  11   7 290.479 12.0276   2
  -4 -11   7 290.517 11.1509   3
   5 -11   7 4.55282 2.99808   2
   5 -11   7 6.90475 2.41804   3
  -5 -11   7 6.68816 1.40198   3
   5 -11  -7 5.17629 1.96182   3
  -5  11  -7 4.37330 2.40579   2
   5  11   7 8.33903 1.89331   2
  -6 -11  -7 213.975 9.61709   2
   6 -11   7 210.696 10.8080   3
   6 -11  -7 217.993 9.87424   3
   6  11   7 209.480 9.96949   2
  -6  11  -7 199.098 11.7456   2
  -6 -11   7 199.256 7.87664   3
   7 -11   7 3.52864 2.18942   3
  -7  11   7 1.07541 3.43827   2
  -7 -11  -7 1.98478 1.79887   2
  -7 -11   7 -0.2960 0.66805   3
   7  11   7 -0.4674 1.67716   2
   7 -11  -7 1.60028 1.72012   3
  -7  11  -7 -3.1130 1.58769   2
  -8  11   7 34.0237 5.77352   2
   8 -11   7 29.8901 4.73917   3
  -8 -11  -7 18.9423 3.21262   2
  -8  11  -7 25.1390 5.48557   2
  -8 -11   7 25.8622 1.70549   3
   8  11   7 22.3948 3.71817   2
  -9  11   7 8.80294 4.30537   2
  -9 -11  -7 12.9078 2.85243   2
   9 -11   7 13.9116 3.45262   3
  -9  11  -7 10.1310 3.94095   2
   9  11   7 14.8849 3.42476   2
 -10 -11  -7 61.2796 5.51535   2
 -10  11   7 60.4726 9.46144   2
  10 -11   7 64.0097 5.94300   3
  10  11   7 56.8138 6.06274   2
 -10  11  -7 70.2721 9.53785   2
   0  12  -7 34.4794 2.87681   2
   0 -12   7 40.8216 4.16409   3
   0  12  -7 38.8747 3.26261   3
   0  12   7 42.0692 3.93452   2
   0 -12  -7 42.8527 3.96567   3
   1 -12   7 10.9748 2.73806   3
   1  12  -7 13.5747 2.31985   3
  -1  12   7 12.1924 2.30999   3
   1  12  -7 15.5029 1.70222   2
  -1 -12  -7 19.1284 3.18154   3
   1  12   7 15.7106 2.73078   2
  -1  12  -7 18.0838 3.09754   2
  -1 -12   7 18.2594 3.01017   3
   1 -12  -7 17.1694 3.02096   3
  -1  12  -7 15.1708 2.53744   3
   2 -12   7 27.6444 3.48207   3
  -2 -12  -7 16.0962 2.67404   3
  -2  12   7 21.0406 2.87952   3
   2  12  -7 20.5379 1.32620   2
  -2 -12   7 18.3847 2.52819   3
   2  12   7 20.6670 2.93738   2
  -2  12  -7 19.7321 2.88730   2
   2 -12  -7 17.4027 3.09145   3
  -3  12   7 5.60228 1.86632   3
   3 -12   7 8.13491 2.51986   3
  -3 -12  -7 5.89727 2.36078   3
  -3 -12   7 10.0166 2.23630   3
  -3  12  -7 5.88348 2.19808   2
  -3  12  -7 5.14141 2.07355   3
   3  12   7 7.56629 2.23230   2
   3 -12  -7 8.94117 2.44141   3
   4 -12   7 7.94014 2.51442   3
  -4 -12  -7 12.6723 2.64851   3
  -4 -12   7 8.84703 1.94429   3
   4  12   7 6.14076 2.03161   2
   4 -12  -7 4.61778 2.45382   3
  -4  12  -7 10.5674 2.79765   2
   5 -12   7 2.16438 1.92056   3
   5  12   7 -1.5652 1.38085   2
  -5  12  -7 2.72207 2.12109   2
  -5 -12   7 1.66913 1.17433   3
   5 -12  -7 2.14313 2.20641   3
   6 -12   7 71.7594 6.00788   3
   6 -12  -7 73.4384 5.85176   3
  -6 -12   7 66.1049 3.96636   3
   6  12   7 66.8421 5.13140   2
   7 -12   7 1.49990 2.00490   3
  -7 -12  -7 3.42516 1.61879   2
  -7  12   7 4.55565 3.97825   2
  -7 -12   7 3.06115 1.03552   3
  -7  12  -7 3.20038 2.57163   2
   7 -12  -7 1.28566 2.00326   3
   7  12   7 2.83504 1.95946   2
  -8 -12  -7 4.09990 1.92905   2
  -8  12   7 3.40840 3.90296   2
   8 -12   7 2.79755 2.90370   3
   8  12   7 2.16927 2.00945   2
  -8  12  -7 1.36320 3.24968   2
  -8 -12   7 3.99155 1.08507   3
   8 -12  -7 0.59226 1.70808   3
  -9  12   7 231.505 15.6936   2
  -9 -12  -7 208.115 10.1935   2
   9 -12   7 202.562 11.0565   3
  -9 -12   7 202.476 7.71502   3
  -9  12  -7 221.592 13.9385   2
  10 -12   7 15.1743 3.57368   3
 -10  12   7 22.5859 5.32509   2
 -10 -12  -7 12.8993 2.99133   2
 -10 -12   7 19.8585 1.69318   3
   0 -13   7 1.83984 1.93897   3
   0  13  -7 -0.4626 1.09291   3
   0  13  -7 -0.1845 1.13195   2
   0 -13  -7 0.00476 1.86879   3
   0  13   7 0.72887 1.56788   2
  -1 -13  -7 233.611 11.0323   3
  -1  13   7 234.816 10.8857   3
   1 -13   7 255.233 11.5410   3
   1  13  -7 247.677 9.19943   2
  -1  13  -7 242.308 10.5257   2
  -1 -13   7 242.722 11.0503   3
   1  13   7 222.621 10.5840   2
   1 -13  -7 235.466 11.3403   3
  -1  13  -7 239.425 10.4828   3
  -2 -13  -7 4.82314 2.25693   3
   2 -13   7 1.29438 1.78523   3
   2  13  -7 1.76091 0.51447   2
  -2  13   7 2.99651 1.81145   3
   2 -13  -7 0.80962 2.31764   3
  -2  13  -7 -0.4267 1.13684   3
   2  13   7 2.65965 1.80096   2
  -2 -13   7 3.30315 1.56840   3
  -2  13  -7 2.17358 1.49637   2
   3 -13   7 106.732 7.39588   3
  -3 -13  -7 90.8342 6.27309   3
  -3  13  -7 87.3639 7.02852   3
   3 -13  -7 102.806 7.16828   3
  -3 -13   7 102.336 5.98087   3
  -3  13  -7 92.5011 6.99509   2
   3  13   7 98.9471 6.00269   2
  -4 -13  -7 126.480 7.29312   3
   4 -13   7 117.796 7.80423   3
   4  13   7 131.608 6.90899   2
   4 -13  -7 117.606 7.73206   3
  -4  13  -7 116.086 7.98143   2
  -4 -13   7 117.233 6.38913   3
   5 -13   7 -0.1193 1.79068   3
  -5 -13  -7 1.59392 1.42465   3
  -5 -13   7 -0.3926 1.18816   3
  -5  13  -7 -0.0837 1.92904   2
   5  13   7 -0.1683 1.47445   2
   5 -13  -7 2.83136 2.36229   3
  -6  13   7 8.06123 4.31054   2
   6 -13   7 11.2523 2.97841   3
   6 -13  -7 4.78756 2.03180   3
  -6  13  -7 10.0561 3.35351   2
   6  13   7 3.89843 1.94528   2
  -6 -13   7 5.15675 1.72501   3
  -7  13   7 -1.0548 2.54840   2
   7 -13   7 0.95833 1.88607   3
   7 -13  -7 0.07309 2.12460   3
  -7 -13   7 0.70717 0.98477   3
   7  13   7 -0.9938 1.56356   2
  -7  13  -7 0.94670 2.35414   2
   8 -13   7 89.4134 7.68448   3
  -8  13   7 94.6745 9.44534   2
  -8 -13  -7 97.8077 6.02265   2
   8 -13  -7 88.9267 6.19340   3
  -8  13  -7 95.9815 9.41461   2
   8  13   7 89.0939 6.47371   2
  -8 -13   7 97.1768 5.79992   3
  -9 -13  -7 1.48097 2.37907   2
   9 -13   7 4.00386 3.18397   3
   9 -13  -7 0.84113 2.17115   3
   9 -13  -7 0.09460 2.27522   3
  -9  13  -7 3.65162 2.90191   2
   9  13   7 9.03686 2.67833   2
  10 -13   7 37.7619 4.69890   3
 -10 -13  -7 37.9791 4.64962   2
 -10  13   7 40.6815 7.83102   2
   0 -14  -7 54.5449 5.34317   3
   0  14  -7 60.0408 3.96106   3
   0  14  -7 55.6309 3.95161   2
   0  14   7 46.4952 4.25661   2
   0 -14   7 53.7009 5.23129   3
  -1 -14  -7 511.839 20.2066   3
   1  14  -7 517.247 17.5463   2
   1 -14   7 485.010 20.0831   3
   1  14  -7 524.578 17.5143   3
  -1 -14   7 516.453 19.8249   3
   1 -14  -7 526.832 20.4963   3
  -1  14  -7 500.164 19.1728   3
  -1  14  -7 532.502 19.2945   2
   1  14   7 505.404 19.4416   2
   2  14  -7 9.60884 0.75301   2
  -2 -14  -7 10.6984 2.85820   3
   2 -14   7 5.68960 2.78588   3
  -2  14  -7 8.43441 2.23381   2
   2  14   7 7.62110 2.32030   2
  -2 -14   7 7.47345 2.41213   3
  -2  14  -7 14.4755 2.92011   3
   2 -14  -7 9.92305 3.07270   3
   3 -14   7 63.4723 5.71271   3
  -3 -14  -7 60.9150 5.40879   3
  -3  14  -7 62.8014 5.49557   2
   3 -14  -7 61.2995 5.55419   3
  -3 -14   7 61.4964 4.67348   3
   3  14   7 69.4529 4.94560   2
   4 -14   7 -2.4146 2.31254   3
[truncated: 599,831 more chars]
