# Supplementary material for: Synthesis, spectroscopic and crystal structure studies of N-{3-cyano-1-[2,6-di­chloro-4-(tri­fluoro­meth­yl)phen­yl]-4-(ethyl­sulfan­yl)-1H-pyrazol-5-yl}-2,2,2-tri­fluoro­acetamide
Source: Acta Crystallogr E Crystallogr Commun. 2022 Oct 4;78(Pt 11):1084–8. doi: 10.1107/S2056989022009653 (PMC9638981; doi:10.1107/S2056989022009653)
Supplement: Supplementary file 2 [file e-78-01084-Isup2.hkl]

data_I                                                                          
_shelx_title ' m22160 : space group Pbca'                                       
_shelx_refln_list_code          4                                               
_shelx_F_calc_maximum      282.43                                               
_exptl_crystal_F_000      1904.00                                               
_reflns_d_resolution_high  0.7696                                               
                                                                                
loop_                                                                           
 _space_group_symop_operation_xyz                                               
 'x, y, z'                                                                      
 '-x+1/2, -y, z+1/2'                                                            
 '-x, y+1/2, -z+1/2'                                                            
 'x+1/2, -y+1/2, -z'                                                            
 '-x, -y, -z'                                                                   
 'x-1/2, y, -z-1/2'                                                             
 'x, -y-1/2, z-1/2'                                                             
 '-x-1/2, y-1/2, z'                                                             
                                                                                
_cell_length_a     9.9350                                                       
_cell_length_b    17.5133                                                       
_cell_length_c    21.4662                                                       
_cell_angle_alpha  90.000                                                       
_cell_angle_beta   90.000                                                       
_cell_angle_gamma  90.000                                                       
                                                                                
_shelx_F_squared_multiplier     1.000                                           
                                                                                
loop_                                                                           
 _refln_index_h                                                                 
 _refln_index_k                                                                 
 _refln_index_l                                                                 
 _refln_F_squared_calc                                                          
 _refln_F_squared_meas                                                          
 _refln_F_squared_sigma                                                         
 _refln_observed_status                                                         
   6   0   0      60183.62      63504.54      1485.27 o                         
   8   0   0      25213.66      23360.10       748.93 o                         
  10   0   0        162.62        180.88        19.82 o                         
  12   0   0        873.07        796.52        59.79 o                         
   2   1   0         19.36         64.41         2.96 o                         
   4   1   0       9292.19       9528.12       218.36 o                         
   6   1   0      10853.00      10616.83       172.46 o                         
   8   1   0       9174.83       9203.08       153.76 o                         
  10   1   0       5220.18       5180.40        96.67 o                         
  12   1   0        829.30        766.99        54.40 o                         
   0   2   0       9077.90       9084.37       339.50 o                         
   2   2   0        132.49        113.14         4.14 o                         
   4   2   0      46598.38      49034.80       965.93 o                         
   6   2   0       1727.26       1704.02        47.97 o                         
   8   2   0      13280.21      12818.81       208.36 o                         
  10   2   0       7007.30       6909.94       123.28 o                         
  12   2   0          1.73         -9.63        11.78 o                         
   4   3   0       3273.67       3262.58        50.94 o                         
   6   3   0      10797.19      11585.51       217.76 o                         
   8   3   0        753.87        744.01        21.85 o                         
  10   3   0       1756.16       1779.30        50.22 o                         
  12   3   0        179.18        204.69        25.26 o                         
   0   4   0       2227.86       2078.35        66.54 o                         
   2   4   0       5178.32       4926.92        93.91 o                         
   4   4   0      22261.05      23889.24       782.48 o                         
   6   4   0       2930.46       2807.62        48.02 o                         
   8   4   0       5090.72       5223.78       111.18 o                         
  10   4   0        159.63        161.70        18.91 o                         
  12   4   0       4114.21       4145.60       115.60 o                         
   2   5   0      20511.85      20379.91       592.46 o                         
   4   5   0       1620.03       1614.80        29.27 o                         
   6   5   0       8014.25       7669.56       114.17 o                         
   8   5   0        343.18        339.70        19.00 o                         
  10   5   0        388.61        389.56        17.97 o                         
  12   5   0         75.27         75.26        18.05 o                         
   0   6   0       1347.55       1172.80        37.10 o                         
   2   6   0       1452.36       1640.18        31.31 o                         
   4   6   0      21742.83      23140.13       445.22 o                         
   6   6   0        125.66        164.32         8.66 o                         
   8   6   0       1533.68       1503.21        57.50 o                         
  10   6   0        166.21        172.30        32.54 o                         
  12   6   0       2322.98       2362.40       126.37 o                         
   2   7   0        846.89        706.45        14.89 o                         
   4   7   0        317.31        232.09         8.24 o                         
   6   7   0        884.07        638.21        19.47 o                         
   8   7   0       3388.27       3366.29        75.88 o                         
  10   7   0        499.74        549.46        35.80 o                         
  12   7   0        345.10        427.36        34.53 o                         
   0   8   0       4995.05       5036.83       118.93 o                         
   2   8   0         15.57         23.77         3.31 o                         
   4   8   0          8.42         22.88         3.18 o                         
   6   8   0      11118.98      10785.65       177.20 o                         
   8   8   0        142.05        141.13        12.15 o                         
  10   8   0        846.29        897.93        43.86 o                         
  12   8   0         79.40        100.86        25.16 o                         
   2   9   0      17937.80      17553.55       394.86 o                         
   4   9   0       6359.13       6310.02       107.21 o                         
   6   9   0       7812.31       7872.73       133.51 o                         
   8   9   0         27.86         10.49        24.27 o                         
  10   9   0       1097.86       1212.54        50.69 o                         
   0  10   0        840.52        567.27        33.54 o                         
   2  10   0      11522.66      11403.54       184.96 o                         
   4  10   0      10036.83      10056.93       146.37 o                         
   6  10   0       2501.96       2418.58        49.56 o                         
   8  10   0       1492.65       1329.35        38.15 o                         
  10  10   0       2600.64       2541.53        82.28 o                         
   2  11   0      11813.16      12119.10       174.40 o                         
   4  11   0       7662.64       7458.08       261.86 o                         
   6  11   0          9.25         21.23        14.10 o                         
   8  11   0         30.44         26.60         6.66 o                         
  10  11   0        638.74        708.61        71.30 o                         
   2  12   0       2016.19       1970.41        32.96 o                         
   4  12   0      13153.50      13089.78       214.72 o                         
   6  12   0        150.29        151.72        14.07 o                         
   8  12   0        200.95        297.24        29.01 o                         
  10  12   0       1753.39       1717.39       114.83 o                         
   2  13   0      20229.30      20613.08       457.03 o                         
   4  13   0        368.68        414.24        20.78 o                         
   6  13   0       5272.86       5160.84       130.58 o                         
   8  13   0       1252.72       1257.64        89.32 o                         
  10  13   0       3044.79       2780.83       154.65 o                         
   0  14   0        857.22        868.62        49.61 o                         
   2  14   0       3512.18       3338.82        51.68 o                         
   4  14   0       2135.30       2205.13        64.65 o                         
   6  14   0        151.02        167.40        22.99 o                         
   8  14   0        108.42        133.53        19.24 o                         
  10  14   0        933.93        959.38        48.88 o                         
   2  15   0        161.06        132.16         8.23 o                         
   4  15   0        465.62        495.41        29.59 o                         
   6  15   0       7071.07       7057.70       148.21 o                         
   8  15   0       1586.22       1576.02        49.83 o                         
   0  16   0          0.39         16.42        10.65 o                         
   2  16   0         26.51         29.70         5.78 o                         
   4  16   0       4628.34       4482.12       125.38 o                         
   6  16   0       1605.06       1631.06        62.27 o                         
   8  16   0        216.97        219.92        25.79 o                         
   2  17   0        119.04        142.87        11.00 o                         
   4  17   0         76.71         70.57        24.22 o                         
   6  17   0        328.57        316.19        27.73 o                         
   8  17   0        678.67        658.41        33.72 o                         
   0  18   0          0.30          5.51        12.95 o                         
   2  18   0        321.03        355.37        14.00 o                         
   4  18   0        241.71        245.54        23.80 o                         
   6  18   0       3306.63       3333.80       106.35 o                         
   2  19   0       1754.11       1702.06        47.58 o                         
   4  19   0       2519.52       2674.64        74.28 o                         
   6  19   0        411.36        384.85        30.62 o                         
   0  20   0        265.90        351.15        28.51 o                         
   2  20   0       1282.75       1222.67        45.17 o                         
   4  20   0        485.32        461.67        29.65 o                         
   6  20   0        217.74        267.15        30.00 o                         
   2  21   0        261.23        279.84        22.90 o                         
   4  21   0       1660.73       1785.51        72.82 o                         
   0  22   0        942.49       1002.23        60.74 o                         
   2  22   0         30.31          8.77         8.95 o                         
   1   1   1      13803.80      14098.89       293.26 o                         
   2   1   1      23345.50      22691.49       427.74 o                         
   3   1   1      10163.81      10424.92       141.61 o                         
   4   1   1      11368.34      12112.95       274.27 o                         
   5   1   1        179.41        203.05         7.06 o                         
   6   1   1         54.36         65.23         4.15 o                         
   7   1   1      14225.69      14131.62       151.61 o                         
   8   1   1       2474.21       2475.96        38.75 o                         
   9   1   1          0.28          0.92         3.43 o                         
  10   1   1          1.69          6.86         4.68 o                         
  11   1   1       6526.24       6526.97        84.60 o                         
  12   1   1         91.53         86.11         9.94 o                         
   0   2   1       1692.19       1669.76        42.97 o                         
   1   2   1       2463.15       2387.08        40.20 o                         
   2   2   1       5182.86       5008.51       117.03 o                         
   3   2   1        108.83        108.30         3.39 o                         
   4   2   1        193.68        194.09         5.77 o                         
   5   2   1       5046.73       5272.17        64.53 o                         
   6   2   1      10030.01      10095.08       125.31 o                         
   7   2   1       4055.04       4064.13        52.42 o                         
   8   2   1       2385.49       2344.16        34.31 o                         
   9   2   1         55.70         53.99         5.37 o                         
  10   2   1        274.59        276.64        12.86 o                         
  11   2   1        351.39        335.06        13.86 o                         
  12   2   1       1575.65       1465.38        47.99 o                         
   1   3   1       1917.22       1880.67        24.17 o                         
   2   3   1      21971.19      22710.48       317.98 o                         
   3   3   1       1467.95       1308.95        16.41 o                         
   4   3   1        527.49        500.24         8.86 o                         
   5   3   1       6968.38       7030.09        76.98 o                         
   6   3   1        994.68        917.63        23.52 o                         
   7   3   1       6155.08       6099.94        81.09 o                         
   8   3   1        351.25        344.72         9.96 o                         
   9   3   1        964.40        978.00        19.19 o                         
  10   3   1        178.78        190.10         9.06 o                         
  11   3   1       2452.05       2489.33        43.12 o                         
  12   3   1        227.83        207.67        13.02 o                         
   0   4   1       7133.43       6570.21       156.07 o                         
   1   4   1       1133.30       1062.97        13.18 o                         
   2   4   1       8405.29       8025.71       127.77 o                         
   3   4   1       2288.14       2395.99        26.91 o                         
   4   4   1         16.78         31.30         2.94 o                         
   5   4   1       3427.37       3612.71        50.18 o                         
   6   4   1        862.90        833.44        14.06 o                         
   7   4   1        112.87        100.77         6.92 o                         
   8   4   1       6698.92       6610.69        96.07 o                         
   9   4   1       2819.35       2799.11        40.71 o                         
  10   4   1        335.91        345.39        11.98 o                         
  11   4   1         39.46         17.16         7.25 o                         
  12   4   1        252.13        208.32        16.41 o                         
   1   5   1        940.11        818.73        11.21 o                         
   2   5   1      33887.49      35144.27       436.44 o                         
   3   5   1      21015.71      21244.72       284.14 o                         
   4   5   1      22951.04      23306.73       335.39 o                         
   5   5   1       4307.95       4751.84        54.77 o                         
   6   5   1        430.73        508.70        11.61 o                         
   7   5   1       4931.66       4913.38        62.76 o                         
   8   5   1       1567.31       1388.25        29.46 o                         
   9   5   1        948.89        928.12        24.88 o                         
  10   5   1        978.61        994.01        35.27 o                         
  11   5   1       2410.04       2539.99        54.01 o                         
  12   5   1          0.54          9.10         8.84 o                         
   0   6   1      79766.25      81023.92      1886.50 o                         
   1   6   1        602.56        660.74        10.05 o                         
   2   6   1       2410.83       2405.95        32.93 o                         
   3   6   1      17690.33      18185.21       291.96 o                         
   4   6   1       5559.93       5850.61        65.22 o                         
   5   6   1        108.30        178.74         7.07 o                         
   6   6   1       2579.57       2667.32        34.54 o                         
   7   6   1       5115.72       5098.68        64.68 o                         
   8   6   1        146.18        170.01         9.15 o                         
   9   6   1          8.58         20.42         7.41 o                         
  10   6   1        718.34        715.49        28.41 o                         
  11   6   1        611.18        703.91        22.33 o                         
  12   6   1        604.81        638.42        65.80 o                         
   1   7   1        215.46        238.87         5.94 o                         
   2   7   1       2563.25       2532.14        29.92 o                         
   3   7   1       3112.91       3368.83        42.54 o                         
   4   7   1       4846.75       4780.97        54.61 o                         
   5   7   1          1.24         10.82         2.67 o                         
   6   7   1       1484.08       1425.69        21.72 o                         
   7   7   1         46.38         50.39         4.85 o                         
   8   7   1        424.27        398.59        10.95 o                         
   9   7   1          7.46          7.72         6.35 o                         
  10   7   1        748.24        764.55        28.78 o                         
  11   7   1        933.17       1036.25        26.75 o                         
  12   7   1        353.72        410.99        35.62 o                         
   0   8   1       9728.26       9127.83       207.58 o                         
   1   8   1        814.50        891.77        13.58 o                         
   2   8   1        950.28        966.58        13.69 o                         
   3   8   1        911.40        987.36        16.82 o                         
   4   8   1      12632.99      12890.57       174.24 o                         
   5   8   1       1163.90       1055.46        16.79 o                         
   6   8   1        498.15        569.66        12.94 o                         
   7   8   1        751.15        659.12        15.13 o                         
   8   8   1        398.74        454.95        14.75 o                         
   9   8   1       1476.68       1512.15        40.11 o                         
  10   8   1          5.97          5.23         7.67 o                         
  11   8   1       1045.72       1112.51        35.11 o                         
  12   8   1         34.07         14.66         9.33 o                         
   1   9   1       1545.20       1554.00        21.22 o                         
   2   9   1       7434.27       7516.27        77.23 o                         
   3   9   1          1.39          6.85         2.26 o                         
   4   9   1       6825.36       7003.48        90.30 o                         
   5   9   1       4810.84       4675.60        59.27 o                         
   6   9   1         30.33         58.27         4.99 o                         
   7   9   1       1664.81       1714.87        27.79 o                         
   8   9   1       1316.83       1322.41        26.99 o                         
   9   9   1        300.94        295.36        16.27 o                         
  10   9   1       4093.47       3979.92        81.84 o                         
  11   9   1        461.62        526.24        29.31 o                         
   0  10   1       2963.82       3243.25        52.46 o                         
   1  10   1       1067.55       1221.96        18.31 o                         
   2  10   1       4666.17       4656.69        51.00 o                         
   3  10   1        679.36        651.69        12.58 o                         
   4  10   1        326.20        312.84         8.47 o                         
   5  10   1       2042.37       2049.70        33.84 o                         
   6  10   1       1470.61       1409.51        23.87 o                         
   7  10   1       1600.14       1551.22        29.13 o                         
   8  10   1       1578.34       1619.40        30.93 o                         
   9  10   1       3136.83       3294.15       113.56 o                         
  10  10   1        187.94        164.62        14.19 o                         
  11  10   1        395.01        387.68        20.27 o                         
   1  11   1       2296.20       2233.90        29.54 o                         
   2  11   1        965.73        998.29        14.44 o                         
   3  11   1       6158.92       5996.24        69.37 o                         
   4  11   1       2937.99       2886.13        39.09 o                         
   5  11   1         26.65         34.20         4.45 o                         
   6  11   1        122.18        134.04        10.93 o                         
   7  11   1          2.43          6.38         5.51 o                         
   8  11   1        937.42        883.08        20.10 o                         
   9  11   1          2.55          2.19         7.39 o                         
  10  11   1         19.91         18.97         6.83 o                         
  11  11   1          0.44         -8.69         8.69 o                         
   0  12   1       2215.70       2209.95        39.96 o                         
   1  12   1        822.78        874.87        16.74 o                         
   2  12   1       1872.38       1933.84        24.01 o                         
   3  12   1        441.34        408.20        10.48 o                         
   4  12   1          0.23         15.09         3.42 o                         
   5  12   1        447.26        448.48        12.07 o                         
   6  12   1       1530.44       1577.32        35.90 o                         
   7  12   1        536.71        464.99        22.64 o                         
   8  12   1         59.44         71.51        11.47 o                         
   9  12   1       3810.83       3717.97        88.24 o                         
  10  12   1        859.83        701.94        71.74 o                         
   1  13   1        570.16        470.26        12.01 o                         
   2  13   1       2000.68       2142.40        26.62 o                         
   3  13   1       1649.61       1631.12        25.19 o                         
   4  13   1        615.54        588.06        14.47 o                         
   5  13   1       7582.99       7579.18       108.73 o                         
   6  13   1       2211.77       2165.34        49.81 o                         
   7  13   1         36.05         27.98         9.01 o                         
   8  13   1       1855.78       1853.66        92.57 o                         
   9  13   1          5.64         -3.83        13.00 o                         
  10  13   1         11.84         10.13        11.83 o                         
   0  14   1       3727.84       3789.00        58.78 o                         
   1  14   1       5013.02       5047.76        57.99 o                         
   2  14   1        353.69        364.59         8.77 o                         
   3  14   1        289.09        297.13        10.85 o                         
   4  14   1       2062.16       2002.98        31.49 o                         
   5  14   1       1173.54       1160.09        26.98 o                         
   6  14   1        230.53        234.95        14.47 o                         
   7  14   1         49.39         56.83         8.42 o                         
   8  14   1       1467.66       1414.31        31.54 o                         
   9  14   1        963.96        965.07        28.73 o                         
  10  14   1         96.77         81.68        13.15 o                         
   1  15   1       2345.44       2350.74        31.82 o                         
   2  15   1        370.30        348.68        11.67 o                         
   3  15   1         39.08         44.36         5.30 o                         
   4  15   1       2261.08       2305.07        48.90 o                         
   5  15   1        127.28        123.88        13.68 o                         
   6  15   1          2.71          6.56         6.27 o                         
   7  15   1        103.82        100.77        10.96 o                         
   8  15   1       2073.54       2076.47        45.45 o                         
   9  15   1       1233.39       1180.42        36.04 o                         
   0  16   1       1266.47       1281.64        27.58 o                         
   1  16   1        506.04        481.68        15.44 o                         
   2  16   1       2145.34       2225.62        29.89 o                         
   3  16   1       1742.92       1748.30        28.87 o                         
   4  16   1        235.77        263.40        28.77 o                         
   5  16   1       1667.80       1713.51        44.83 o                         
   6  16   1         66.47         83.21        11.60 o                         
   7  16   1          3.75          8.09         6.83 o                         
   8  16   1        690.93        741.86        25.82 o                         
   9  16   1        167.14        124.53        15.03 o                         
   1  17   1         23.59         34.89         5.53 o                         
   2  17   1          5.33          4.29         3.20 o                         
   3  17   1       1558.16       1523.62        31.74 o                         
   4  17   1          0.93         -5.85        10.75 o                         
   5  17   1         30.62         32.80        11.91 o                         
   6  17   1        392.62        387.43        26.28 o                         
   7  17   1        284.15        308.29        17.51 o                         
   8  17   1        287.75        330.93        21.19 o                         
   0  18   1        217.91        197.12        12.97 o                         
   1  18   1       1803.02       1841.41        27.64 o                         
   2  18   1          2.80          9.75         3.61 o                         
   3  18   1       4194.75       4172.72        70.24 o                         
   4  18   1          0.34          9.18         8.35 o                         
   5  18   1       2374.59       2383.93        58.68 o                         
   6  18   1        392.96        384.56        22.09 o                         
   7  18   1        385.45        420.43        23.20 o                         
   1  19   1        604.73        602.40        14.42 o                         
   2  19   1         18.12         19.42         3.98 o                         
   3  19   1        137.32        141.05        10.19 o                         
   4  19   1          1.51          3.20        11.06 o                         
   5  19   1        509.36        540.30        26.64 o                         
   6  19   1        245.52        223.35        19.09 o                         
   7  19   1        127.81        116.35        14.67 o                         
   0  20   1        657.07        681.41        26.65 o                         
   1  20   1        140.76        155.68         8.98 o                         
   2  20   1        176.61        171.19         7.67 o                         
   3  20   1       1506.20       1556.19        41.41 o                         
   4  20   1          1.67          0.16         9.78 o                         
   5  20   1        351.58        356.13        20.35 o                         
   6  20   1        193.15        195.53        18.94 o                         
   1  21   1         24.56         35.88         5.94 o                         
   2  21   1        153.18        169.81        10.70 o                         
   3  21   1        682.32        728.90        31.78 o                         
   4  21   1        520.74        602.39        39.57 o                         
   0  22   1        207.82        209.01        17.56 o                         
   1  22   1       1844.80       1858.64        53.38 o                         
   2  22   1         12.27         17.48        11.27 o                         
   3  22   1        507.43        566.96        56.94 o                         
   1   0   2        416.32        483.43        10.41 o                         
   3   0   2       1599.75       1727.79        37.75 o                         
   4   0   2      17388.80      18830.82       344.41 o                         
   5   0   2       4669.69       4173.53        64.67 o                         
   6   0   2      11578.76      11799.59       170.10 o                         
   7   0   2       5929.38       5604.92        87.64 o                         
   8   0   2       7901.54       7826.66       132.95 o                         
   9   0   2        339.10        347.94        20.14 o                         
  10   0   2       2092.15       2062.69        47.43 o                         
  11   0   2          2.71         17.36        10.79 o                         
  12   0   2          1.31        -14.01        14.01 o                         
   1   1   2       5776.91       5941.11        83.97 o                         
   2   1   2      21111.27      21490.29       293.41 o                         
   3   1   2      35731.83      37897.37       553.25 o                         
   4   1   2      28977.42      29998.55       365.10 o                         
   5   1   2       3597.54       3652.74        43.59 o                         
   6   1   2       1236.87       1266.40        17.90 o                         
   7   1   2        794.95        851.69        14.73 o                         
   8   1   2        213.26        237.83         8.51 o                         
   9   1   2          0.44          5.86         3.77 o                         
  10   1   2       2173.80       2179.52        36.73 o                         
  11   1   2        446.87        513.19        24.33 o                         
  12   1   2        119.84        131.02        11.62 o                         
   0   2   2       4506.34       4143.42       161.90 o                         
   1   2   2      15905.62      15505.50       213.48 o                         
   2   2   2          6.30          6.49         1.72 o                         
   3   2   2      13568.97      13590.07       244.14 o                         
   4   2   2        317.96        203.57         6.84 o                         
   5   2   2          3.87         12.40         2.48 o                         
   6   2   2       1805.83       1935.38        28.94 o                         
   7   2   2       7252.57       7205.65        82.56 o                         
   8   2   2         76.68         94.92         5.72 o                         
   9   2   2        455.63        469.86        12.74 o                         
  10   2   2        545.47        528.32        15.92 o                         
  11   2   2       1196.79       1219.86        27.46 o                         
  12   2   2         27.66         32.35         8.45 o                         
   1   3   2       3298.29       3255.57        40.62 o                         
   2   3   2         28.42          7.12         1.27 o                         
   3   3   2       1150.04       1219.31        16.31 o                         
   4   3   2        107.47         97.48         4.34 o                         
   5   3   2      10908.43      11163.30       148.61 o                         
   6   3   2        155.05        183.34         6.61 o                         
   7   3   2        197.17        221.77         8.52 o                         
   8   3   2       5337.64       5369.60        68.89 o                         
   9   3   2          0.72         17.42         4.29 o                         
  10   3   2        403.44        456.55        13.78 o                         
  11   3   2        195.62        185.22        13.31 o                         
  12   3   2         52.58         50.59         8.19 o                         
   0   4   2      50221.28      50671.16      1685.61 o                         
   1   4   2       4714.51       4591.36        67.28 o                         
   2   4   2       1188.61       1180.07        16.74 o                         
   3   4   2        890.38        945.42        13.67 o                         
   4   4   2        957.43        944.93        14.73 o                         
   5   4   2        109.88         87.72         5.09 o                         
   6   4   2       6874.83       6679.02        80.26 o                         
   7   4   2        849.06        809.40        18.32 o                         
   8   4   2       1207.75       1226.11        22.73 o                         
   9   4   2       2750.38       2817.05        55.37 o                         
  10   4   2        270.62        280.43        14.78 o                         
  11   4   2       1153.51       1155.00        43.09 o                         
  12   4   2        198.92        194.44        20.43 o                         
   1   5   2      11643.99      11530.51       274.85 o                         
   2   5   2        151.24        166.77         7.22 o                         
   3   5   2       1319.28       1478.78        20.60 o                         
   4   5   2       3394.18       3480.08        43.09 o                         
   5   5   2        166.05        178.03         6.32 o                         
   6   5   2        128.92        166.84         6.78 o                         
   7   5   2       1163.81       1110.66        20.30 o                         
   8   5   2        132.59        138.14         8.94 o                         
   9   5   2       1089.77       1132.45        26.77 o                         
  10   5   2         87.96         80.36         7.15 o                         
  11   5   2       3795.08       3872.83        64.63 o                         
  12   5   2        433.86        509.53        41.70 o                         
   0   6   2         13.22         10.17         2.43 o                         
   1   6   2       8996.38       8369.91       191.12 o                         
   2   6   2       3864.00       3978.10        59.96 o                         
   3   6   2         16.98         16.57         3.05 o                         
   4   6   2      11881.94      12544.50       235.91 o                         
   5   6   2        989.78        851.34        14.55 o                         
   6   6   2        179.16        200.79         7.74 o                         
   7   6   2        490.07        506.08        11.71 o                         
   8   6   2         67.93         43.25         5.13 o                         
   9   6   2       2549.28       2513.02        46.95 o                         
  10   6   2       2268.12       2174.14        46.45 o                         
  11   6   2          0.07         15.45         5.49 o                         
  12   6   2          2.68         23.25        13.71 o                         
   1   7   2        704.36        821.13        11.69 o                         
   2   7   2       5778.13       5442.19        63.89 o                         
   3   7   2         58.46         41.55         3.84 o                         
   4   7   2       1014.20        997.87        16.18 o                         
   5   7   2       6415.52       6558.24        73.78 o                         
   6   7   2        299.11        304.59        13.53 o                         
   7   7   2       4240.54       4097.03        50.98 o                         
   8   7   2        877.07        822.70        18.06 o                         
   9   7   2        237.10        254.58        21.23 o                         
  10   7   2       1031.48       1133.29        48.14 o                         
  11   7   2       1990.81       2073.42        42.19 o                         
  12   7   2        448.89        466.43        31.10 o                         
   0   8   2      17833.92      18604.57       859.35 o                         
   1   8   2       3561.79       3220.43        35.60 o                         
   2   8   2        384.62        365.25        11.13 o                         
   3   8   2        257.37        224.54         7.63 o                         
   4   8   2         16.22         25.72         3.58 o                         
   5   8   2       1405.65       1247.03        19.14 o                         
   6   8   2         87.86         77.88         5.33 o                         
   7   8   2         56.02         41.96         5.25 o                         
   8   8   2       3712.63       3566.91        56.70 o                         
   9   8   2        294.68        279.61        21.13 o                         
  10   8   2         39.74         47.81         9.87 o                         
  11   8   2         74.50         85.68        12.64 o                         
  12   8   2        491.29        507.26        31.90 o                         
   1   9   2        802.03        762.11        12.67 o                         
   2   9   2        509.75        466.39         8.71 o                         
   3   9   2         47.59         34.86         3.53 o                         
   4   9   2        118.68        126.26         6.04 o                         
   5   9   2         27.05         14.76         4.40 o                         
   6   9   2        184.33        182.24         8.13 o                         
   7   9   2       1859.39       1873.45        28.14 o                         
   8   9   2        248.03        234.16        10.22 o                         
   9   9   2        227.85        241.67        12.58 o                         
  10   9   2        222.92        250.83        17.46 o                         
  11   9   2       1391.19       1493.64        39.10 o                         
   0  10   2       7514.26       7504.75       110.39 o                         
   1  10   2      11287.43      11121.27       119.16 o                         
   2  10   2         40.89         38.85         2.61 o                         
   3  10   2       5972.27       6005.20        77.68 o                         
   4  10   2        793.20        841.31        17.77 o                         
   5  10   2       3267.69       3128.26        47.00 o                         
   6  10   2        165.29        138.06         7.32 o                         
   7  10   2       1340.52       1312.84        23.41 o                         
   8  10   2        106.01        139.52        10.45 o                         
   9  10   2        500.62        518.53        17.73 o                         
  10  10   2       1293.53       1281.42        46.60 o                         
  11  10   2         67.38         57.08         9.92 o                         
   1  11   2       2980.87       3237.94        42.83 o                         
   2  11   2         96.68        111.62         4.26 o                         
   3  11   2        144.69        202.93        10.62 o                         
   4  11   2       5860.43       5701.57        66.81 o                         
   5  11   2       2975.74       2895.55        40.99 o                         
   6  11   2       5050.25       4971.07        93.47 o                         
   7  11   2        189.41        185.14         9.89 o                         
   8  11   2        327.65        337.98        21.04 o                         
   9  11   2       1520.41       1536.00        29.93 o                         
  10  11   2        861.54        902.44        33.98 o                         
  11  11   2         25.64         28.94         7.29 o                         
   0  12   2       2205.30       2069.88        37.91 o                         
   1  12   2        630.29        619.44        12.62 o                         
   2  12   2          6.31          9.88         2.42 o                         
   3  12   2       1317.06       1334.07        21.67 o                         
   4  12   2       2196.16       2163.08        30.87 o                         
   5  12   2          2.61         10.51         4.72 o                         
   6  12   2       3897.66       3860.07        76.40 o                         
   7  12   2       1810.33       1832.22        47.73 o                         
   8  12   2        158.75        155.11        10.95 o                         
   9  12   2          1.90         25.18         6.76 o                         
  10  12   2         89.44         98.40        16.28 o                         
   1  13   2        257.61        226.31         8.20 o                         
   2  13   2        624.09        608.20        11.14 o                         
   3  13   2       6005.31       5886.90        69.66 o                         
   4  13   2        110.17        106.57         7.55 o                         
   5  13   2         37.37         56.73        10.20 o                         
   6  13   2        395.78        399.62        13.17 o                         
   7  13   2        193.15        224.81        16.33 o                         
   8  13   2         12.77          4.78         6.08 o                         
   9  13   2        612.01        574.81        28.66 o                         
  10  13   2         17.21          4.35         8.76 o                         
   0  14   2        233.68        256.76        11.62 o                         
   1  14   2        502.16        536.05        12.36 o                         
   2  14   2       2554.33       2529.67        30.71 o                         
   3  14   2       9347.64       9175.05       117.79 o                         
   4  14   2       1140.76       1153.72        23.56 o                         
   5  14   2        609.36        632.18        16.01 o                         
   6  14   2        178.51        198.97        12.81 o                         
   7  14   2       4835.49       4781.28        82.71 o                         
   8  14   2        375.00        354.23        16.16 o                         
   9  14   2        788.34        784.69        25.43 o                         
  10  14   2        205.09        223.41        20.36 o                         
   1  15   2         19.79         14.41         4.15 o                         
   2  15   2         94.86         96.90         5.69 o                         
   3  15   2       1624.85       1542.89        29.14 o                         
   4  15   2       3208.57       3269.57        51.37 o                         
   5  15   2       3874.85       3743.50        71.57 o                         
   6  15   2       1176.45       1160.22        31.15 o                         
   7  15   2        680.86        711.55        37.05 o                         
   8  15   2         83.61         99.25        10.22 o                         
   9  15   2        411.39        420.13        24.55 o                         
   0  16   2       1276.03       1352.14        35.58 o                         
   1  16   2       9186.37       8772.50       100.61 o                         
   2  16   2        438.09        455.83        11.17 o                         
   3  16   2       3715.62       3668.30        55.76 o                         
   4  16   2       7896.25       7967.31       103.79 o                         
   5  16   2       7207.10       7150.66       135.56 o                         
   6  16   2        202.56        225.42        14.31 o                         
   7  16   2         43.44         59.72        12.49 o                         
   8  16   2        627.28        619.79        25.81 o                         
   9  16   2          0.04          3.15         9.73 o                         
   1  17   2        555.00        521.83        13.86 o                         
   2  17   2       2030.94       2038.60        28.39 o                         
   3  17   2       2258.96       2327.22        53.35 o                         
   4  17   2        133.06        135.66         7.86 o                         
   5  17   2         53.19         65.62         9.72 o                         
   6  17   2         57.38         55.79         9.83 o                         
   7  17   2         57.75         69.67        10.21 o                         
   8  17   2        144.67        145.10        13.16 o                         
   0  18   2         26.66         18.15         6.85 o                         
   1  18   2       1094.72       1070.53        21.05 o                         
   2  18   2          8.37          7.84         3.56 o                         
   3  18   2       1260.03       1213.40        23.64 o                         
   4  18   2        383.11        382.47        19.33 o                         
   5  18   2        618.35        650.78        24.83 o                         
   6  18   2        331.80        347.20        16.53 o                         
   7  18   2         93.21         80.39        11.81 o                         
   1  19   2       3698.64       3660.36        46.41 o                         
   2  19   2       1656.15       1630.89        26.17 o                         
   3  19   2       1383.24       1357.41        29.41 o                         
   4  19   2        382.53        366.97        19.54 o                         
   5  19   2        166.89        162.72        14.64 o                         
   6  19   2        488.87        485.25        21.27 o                         
   7  19   2       1019.79       1048.86        32.21 o                         
   0  20   2       1061.66       1076.67        30.63 o                         
   1  20   2        169.21        171.15        10.07 o                         
   2  20   2        113.90        121.05         6.36 o                         
   3  20   2          6.30         10.50         6.13 o                         
   4  20   2         68.96         72.36        10.75 o                         
   5  20   2          0.94         -7.91         7.91 o                         
   6  20   2         43.01         59.46        16.62 o                         
   1  21   2       1635.35       1615.84        31.25 o                         
   2  21   2         62.81         62.92         8.52 o                         
   3  21   2       1157.19       1201.64        40.07 o                         
   4  21   2        122.12        121.65        12.75 o                         
   0  22   2          0.53         17.65         8.67 o                         
   1  22   2        210.58        218.46        14.88 o                         
   2  22   2        547.96        545.74        26.81 o                         
   3  22   2         30.94         13.93         9.53 o                         
   1   1   3       2989.96       2964.89        39.98 o                         
   2   1   3      48642.74      44565.56      4236.61 o                         
   3   1   3       7699.35       7862.77       180.97 o                         
   4   1   3         87.28         87.17         4.56 o                         
   5   1   3       2959.10       3143.57        38.98 o                         
   6   1   3       5539.65       5552.13        68.71 o                         
   7   1   3        898.33        988.55        16.07 o                         
   8   1   3       1238.67       1173.97        19.20 o                         
   9   1   3        592.07        603.04        14.05 o                         
  10   1   3        103.48         99.39         7.67 o                         
  11   1   3       2793.83       2780.50        46.89 o                         
  12   1   3        375.50        420.38        23.57 o                         
   0   2   3        214.12        271.84         5.75 o                         
   1   2   3      28270.24      25588.34       861.61 o                         
   2   2   3         35.02         28.97         2.19 o                         
   3   2   3        454.42        512.41         8.40 o                         
   4   2   3       2452.33       2857.26        36.63 o                         
   5   2   3       2585.11       2715.77        32.43 o                         
   6   2   3        142.48        156.66         6.38 o                         
   7   2   3       2389.11       2303.38        32.50 o                         
   8   2   3        326.57        323.08         8.89 o                         
   9   2   3       1629.75       1622.64        25.97 o                         
  10   2   3        329.98        310.03        11.51 o                         
  11   2   3        243.44        231.89        13.71 o                         
  12   2   3       1552.46       1523.52        34.20 o                         
   1   3   3      31805.98      29920.34       639.15 o                         
   2   3   3       2521.28       2461.95        30.54 o                         
   3   3   3        772.00        713.43        11.19 o                         
   4   3   3        892.29        919.98        14.08 o                         
   5   3   3        535.97        638.38        12.42 o                         
   6   3   3        977.28       1017.89        18.30 o                         
   7   3   3       3453.69       3421.97        44.96 o                         
   8   3   3         87.73         97.59         7.91 o                         
   9   3   3       1430.07       1464.76        24.07 o                         
  10   3   3        449.13        428.91        13.26 o                         
  11   3   3        175.64        171.65        12.66 o                         
  12   3   3        145.79        128.28        12.03 o                         
   1   4   3       1481.65       1325.80        13.94 o                         
   2   4   3       3522.93       3629.89        40.62 o                         
   3   4   3        773.07        834.00        12.83 o                         
   4   4   3       6632.62       6253.21        69.07 o                         
   5   4   3        253.52        355.72         8.83 o                         
   6   4   3        615.66        623.05        13.14 o                         
   7   4   3         14.49         22.59         4.06 o                         
   8   4   3       1687.97       1642.52        28.38 o                         
   9   4   3       1346.36       1319.60        25.90 o                         
  10   4   3       3121.81       3057.27        48.52 o                         
  11   4   3        287.48        305.09        16.00 o                         
  12   4   3        197.07        189.97        20.84 o                         
   1   5   3       8033.49       8396.63       150.42 o                         
   2   5   3      32124.31      32770.99       609.49 o                         
   3   5   3      13925.62      13711.01       440.90 o                         
   4   5   3       3489.52       3673.44        43.28 o                         
   5   5   3       9119.43       9534.19        98.54 o                         
   6   5   3      23995.16      23796.43       437.08 o                         
   7   5   3        588.66        564.11        13.69 o                         
   8   5   3          6.19          8.36         4.67 o                         
   9   5   3        652.19        652.80        23.50 o                         
  10   5   3       3432.58       3494.10        53.05 o                         
  11   5   3        232.55        245.48        17.54 o                         
  12   5   3        689.45        732.66        38.21 o                         
   0   6   3       5080.32       4907.05        65.63 o                         
   1   6   3       1450.31       1655.13        18.63 o                         
   2   6   3       2961.29       2878.36        34.25 o                         
   3   6   3        303.13        359.68         9.08 o                         
   4   6   3       2229.29       2360.26        29.90 o                         
   5   6   3         61.00         62.80         4.29 o                         
   6   6   3       4812.27       4743.62        56.33 o                         
   7   6   3       1404.91       1250.24        19.94 o                         
   8   6   3        232.05        196.83         9.98 o                         
   9   6   3        268.00        297.70        12.56 o                         
  10   6   3       1074.27       1054.78        29.59 o                         
  11   6   3          0.96         -1.45         7.24 o                         
  12   6   3          9.28          0.57        13.61 o                         
   1   7   3       4904.28       5051.38        52.79 o                         
   2   7   3        335.61        299.40         8.38 o                         
   3   7   3       1089.50       1085.94        17.09 o                         
   4   7   3       4412.40       4308.68        54.05 o                         
   5   7   3       5720.12       5879.21        67.16 o                         
   6   7   3        405.92        444.55        10.77 o                         
   7   7   3          0.26          4.30         5.90 o                         
   8   7   3       1608.42       1560.42        27.08 o                         
   9   7   3         59.01         52.85         9.04 o                         
  10   7   3        143.79        160.82        12.37 o                         
  11   7   3        531.80        570.45        24.23 o                         
  12   7   3        162.42        192.00        17.14 o                         
   0   8   3      16215.08      16555.31       407.98 o                         
   1   8   3      10436.54      10833.76       173.52 o                         
   2   8   3        941.71        823.72        16.90 o                         
   3   8   3       1489.11       1287.03        21.47 o                         
   4   8   3      15497.34      15626.57       249.27 o                         
   5   8   3       1660.59       1680.84        23.90 o                         
   6   8   3       5005.34       5124.87        73.74 o                         
   7   8   3       1230.82       1284.57        21.29 o                         
   8   8   3       5083.05       4790.71        74.14 o                         
   9   8   3        227.02        245.15        13.36 o                         
  10   8   3        142.99        187.57        17.96 o                         
  11   8   3          1.53         -7.03         7.03 o                         
   1   9   3         34.10         16.14         2.51 o                         
   2   9   3       5906.75       5813.94        69.54 o                         
   3   9   3       1961.72       1920.20        29.84 o                         
   4   9   3       3577.34       3448.09        45.85 o                         
   5   9   3         79.74        101.14         7.58 o                         
   6   9   3        860.27        844.00        15.13 o                         
   7   9   3          4.06         12.29         4.11 o                         
   8   9   3       4850.33       4760.49        66.37 o                         
   9   9   3        674.94        675.47        19.43 o                         
  10   9   3         10.15         21.23        19.38 o                         
  11   9   3        236.55        251.01        31.05 o                         
   0  10   3      41554.31      40224.34       774.05 o                         
   1  10   3        368.07        250.50         6.61 o                         
   2  10   3        591.99        602.56         9.64 o                         
   3  10   3       2976.00       2901.51        39.11 o                         
   4  10   3       4932.90       4960.73        66.29 o                         
   5  10   3        562.99        606.88        12.60 o                         
   6  10   3        690.59        644.52        17.56 o                         
   7  10   3       2526.33       2279.48        41.00 o                         
   8  10   3        524.40        485.31        17.85 o                         
   9  10   3       4203.84       3981.56       110.26 o                         
  10  10   3        204.12        187.54        15.31 o                         
  11  10   3        301.34        327.88        43.11 o                         
   1  11   3       1120.13       1153.87        17.03 o                         
   2  11   3       1057.28       1038.51        14.93 o                         
   3  11   3        512.48        503.52        12.27 o                         
   4  11   3       2189.90       2128.78        33.29 o                         
   5  11   3          0.82          5.88         4.06 o                         
   6  11   3        526.04        536.48        13.83 o                         
   7  11   3         13.20         15.29         5.87 o                         
   8  11   3       2563.65       2633.93        46.22 o                         
   9  11   3        341.27        272.18        14.54 o                         
  10  11   3        628.72        673.37        32.34 o                         
  11  11   3          7.76         14.80         7.16 o                         
   0  12   3       2541.81       2464.37        43.41 o                         
   1  12   3        219.41        253.69         7.47 o                         
   2  12   3        385.44        361.25         7.70 o                         
   3  12   3         49.06         50.55         5.43 o                         
   4  12   3       7942.46       7923.69        90.40 o                         
   5  12   3        129.57        157.91        11.90 o                         
   6  12   3        516.25        551.12        16.61 o                         
   7  12   3          6.65         22.57         6.25 o                         
   8  12   3          1.00          1.85         4.80 o                         
   9  12   3        335.42        345.18        17.13 o                         
  10  12   3        473.10        452.20        29.83 o                         
   1  13   3        680.31        638.48        12.53 o                         
   2  13   3       1870.77       1880.33        24.89 o                         
   3  13   3        967.76        919.26        17.77 o                         
   4  13   3        843.98        846.50        19.22 o                         
   5  13   3       1511.77       1482.30        29.39 o                         
   6  13   3         41.32         46.72         5.89 o                         
   7  13   3        176.49        173.87        10.37 o                         
   8  13   3       1633.69       1616.62        37.89 o                         
   9  13   3        881.29        867.33        40.39 o                         
  10  13   3        800.45        854.91        39.63 o                         
   0  14   3       5497.32       5485.06        86.59 o                         
   1  14   3        313.01        285.33        10.58 o                         
   2  14   3         59.45         70.26         4.34 o                         
   3  14   3       1402.65       1413.67        27.10 o                         
   4  14   3      14073.37      13936.06       172.87 o                         
   5  14   3       2003.06       1960.26        34.11 o                         
   6  14   3        445.01        444.32        14.75 o                         
   7  14   3         22.89         29.10         6.48 o                         
   8  14   3       1418.93       1468.58        41.02 o                         
   9  14   3         46.42         34.17         8.93 o                         
  10  14   3       1134.32       1130.74        35.63 o                         
   1  15   3        480.48        468.21        12.33 o                         
   2  15   3        487.76        471.41        10.73 o                         
   3  15   3        154.10        154.32        10.18 o                         
   4  15   3        490.86        471.41        19.35 o                         
   5  15   3        444.88        447.70        16.22 o                         
   6  15   3        695.30        720.98        19.12 o                         
   7  15   3        193.64        208.64        13.96 o                         
   8  15   3       1177.09       1177.18        29.49 o                         
   9  15   3         76.90         76.50        11.09 o                         
   0  16   3        194.17        230.48        15.20 o                         
   1  16   3       4403.74       4328.18        58.22 o                         
   2  16   3         12.13         18.04         3.35 o                         
   3  16   3          6.27          4.80         5.20 o                         
   4  16   3        958.94        979.74        24.24 o                         
   5  16   3        991.40        996.66        23.55 o                         
   6  16   3        497.45        516.05        21.08 o                         
   7  16   3        144.57        159.20        17.80 o                         
   8  16   3        979.60       1022.44        27.80 o                         
   9  16   3         28.64         24.93         8.81 o                         
   1  17   3        361.24        343.82        11.40 o                         
   2  17   3        571.90        555.59        12.61 o                         
   3  17   3        992.13        914.96        26.12 o                         
   4  17   3        252.16        278.81        12.92 o                         
   5  17   3         89.69         94.25         7.18 o                         
   6  17   3          9.03         18.33         6.95 o                         
   7  17   3       1314.78       1317.87        33.69 o                         
   8  17   3        639.27        692.78        27.44 o                         
   0  18   3       3957.94       3893.31        68.75 o                         
   1  18   3        167.92        201.92         9.63 o                         
   2  18   3        988.94        941.33        16.29 o                         
   3  18   3          0.50          0.82         4.31 o                         
   4  18   3        158.03        170.71         9.11 o                         
   5  18   3          0.01          0.11         7.00 o                         
   6  18   3       2095.57       2071.44        44.01 o                         
   7  18   3        121.45        130.59        13.17 o                         
   1  19   3        718.97        694.55        18.43 o                         
   2  19   3         61.02         75.86         7.97 o                         
   3  19   3        680.81        694.96        18.54 o                         
   4  19   3        360.70        416.64        21.88 o                         
   5  19   3        415.11        411.42        19.76 o                         
   6  19   3          5.50          7.36         7.99 o                         
   0  20   3        775.75        715.81        23.31 o                         
   1  20   3       1394.03       1408.02        27.65 o                         
   2  20   3        930.46        940.49        22.57 o                         
   3  20   3        520.33        537.76        26.55 o                         
   4  20   3         96.24         94.56        12.91 o                         
   5  20   3        302.17        322.20        18.92 o                         
   6  20   3       1133.68       1214.45        76.26 o                         
   1  21   3        673.36        663.53        18.65 o                         
   2  21   3          4.76          3.38         6.06 o                         
   3  21   3        727.31        707.80        23.98 o                         
   4  21   3        313.32        346.98        18.90 o                         
   0  22   3        593.21        532.73        24.57 o                         
   1  22   3        308.86        337.57        14.44 o                         
   2  22   3         49.94         34.36         8.71 o                         
   0   0   4        285.89        346.62        12.64 o                         
   1   0   4       5395.30       5254.26       125.41 o                         
   2   0   4       4210.00       4066.38        59.93 o                         
   3   0   4       3079.62       2967.10        44.64 o                         
   4   0   4      22867.82      23420.18       538.97 o                         
   5   0   4       9603.68      10711.70       176.07 o                         
   6   0   4        499.90        504.22        23.28 o                         
   7   0   4          3.50          1.73         3.77 o                         
   8   0   4        959.74        926.23        23.64 o                         
   9   0   4       5618.76       5645.63       102.01 o                         
  10   0   4        589.97        601.89        22.58 o                         
  11   0   4        752.27        642.44        24.93 o                         
  12   0   4        153.99        174.37        17.68 o                         
   1   1   4       4496.04       4156.29        60.75 o                         
   2   1   4      11634.63      11925.69       177.57 o                         
   3   1   4        105.87        142.66         4.82 o                         
   4   1   4        260.44        306.37         7.73 o                         
   5   1   4       1622.97       1579.53        22.68 o                         
   6   1   4         80.67        101.84         5.46 o                         
   7   1   4          9.17          9.27         3.92 o                         
   8   1   4       3317.69       3320.20        41.65 o                         
   9   1   4          0.13          0.74         3.69 o                         
  10   1   4        325.31        319.01        13.01 o                         
  11   1   4       1231.54       1245.73        27.11 o                         
  12   1   4        289.57        298.01        15.14 o                         
   0   2   4      29951.41      29414.94       588.18 o                         
   1   2   4       2544.16       2658.74        24.45 o                         
   2   2   4       1834.61       1878.88        22.76 o                         
   3   2   4        106.33        144.44         4.02 o                         
   4   2   4       8747.83       8999.17       118.89 o                         
   5   2   4       2265.94       2273.38        29.62 o                         
   6   2   4        828.15        886.73        16.19 o                         
   7   2   4       1575.68       1550.61        24.65 o                         
   8   2   4       2216.48       2231.18        30.22 o                         
   9   2   4       4778.77       4842.10        60.16 o                         
  10   2   4       1218.79       1178.75        23.36 o                         
  11   2   4         87.15         92.22         8.42 o                         
  12   2   4        426.09        435.65        18.34 o                         
   1   3   4       5889.35       6033.81       105.51 o                         
   2   3   4        946.70       1041.95        14.31 o                         
   3   3   4       3305.01       3397.91        41.86 o                         
   4   3   4       7571.45       7581.19        82.75 o                         
   5   3   4       1997.88       2270.84        31.82 o                         
   6   3   4        971.71        859.85        14.81 o                         
   7   3   4       3236.12       3242.03        46.79 o                         
   8   3   4        713.25        729.55        16.28 o                         
   9   3   4       1536.70       1626.17        25.98 o                         
  10   3   4       1685.56       1630.25        28.57 o                         
  11   3   4       2239.83       2228.78        43.32 o                         
  12   3   4        150.21        117.02        11.54 o                         
   0   4   4      14904.31      14087.57       372.74 o                         
   1   4   4      62760.21      58798.41      1972.21 o                         
   2   4   4       3270.46       3322.30        35.58 o                         
   3   4   4       3297.82       3447.48        56.99 o                         
   4   4   4       2834.06       2969.00        42.06 o                         
   5   4   4      15672.56      14892.52       340.13 o                         
   6   4   4        829.46        905.03        16.90 o                         
   7   4   4       3008.84       2931.22        37.10 o                         
   8   4   4        479.99        474.25        13.63 o                         
   9   4   4        287.82        331.17        12.98 o                         
  10   4   4          2.66         10.19         7.17 o                         
  11   4   4        378.75        430.98        15.59 o                         
  12   4   4          0.95         16.07        10.65 o                         
   1   5   4       2858.65       2702.55        27.97 o                         
   2   5   4       8893.42       8310.27       191.30 o                         
   3   5   4        376.58        371.57         7.27 o                         
   4   5   4        346.53        410.91         9.01 o                         
   5   5   4       4407.77       4307.49        50.88 o                         
   6   5   4        838.95        852.01        13.36 o                         
   7   5   4       1320.40       1290.44        22.01 o                         
   8   5   4       1052.63       1027.54        20.99 o                         
   9   5   4       2192.48       2131.12        35.81 o                         
  10   5   4         17.86         34.67         7.59 o                         
  11   5   4         81.37         84.94         9.12 o                         
  12   5   4        136.33        100.32        17.12 o                         
   0   6   4      34953.15      34473.46      1210.07 o                         
   1   6   4         43.83         58.34         3.21 o                         
   2   6   4         14.57         14.60         1.63 o                         
   3   6   4        290.91        287.59         8.36 o                         
   4   6   4         28.56         14.04         2.53 o                         
   5   6   4        925.65        915.41        16.74 o                         
   6   6   4       3202.02       3308.37        53.98 o                         
   7   6   4          2.79          7.02         4.17 o                         
   8   6   4       2060.04       2130.82        33.73 o                         
   9   6   4       5477.15       5458.67        83.63 o                         
  10   6   4        574.34        552.59        19.72 o                         
  11   6   4       1071.31       1083.47        25.92 o                         
  12   6   4         36.59         32.54        18.87 o                         
   1   7   4       1127.70       1172.96        13.98 o                         
   2   7   4      13606.45      14156.76       261.02 o                         
   3   7   4         37.74         39.43         3.11 o                         
   4   7   4       1369.39       1429.78        22.84 o                         
   5   7   4       4516.33       4216.54        53.54 o                         
   6   7   4       2509.69       2690.85        34.18 o                         
   7   7   4       2458.47       2373.96        35.78 o                         
   8   7   4          5.82         13.37         7.28 o                         
   9   7   4        896.16        985.84        39.68 o                         
  10   7   4        171.55        160.35        11.61 o                         
  11   7   4        171.36        187.22        15.70 o                         
  12   7   4       1196.52       1295.06        62.39 o                         
   0   8   4       2518.24       2615.54        42.69 o                         
   1   8   4        426.93        449.12         8.35 o                         
   2   8   4       1979.80       1937.63        25.81 o                         
   3   8   4         59.40         54.00         4.08 o                         
   4   8   4      19139.64      18967.52       577.72 o                         
   5   8   4          1.14          9.18         3.91 o                         
   6   8   4        157.44        167.84         6.61 o                         
   7   8   4       2139.87       1998.70        33.04 o                         
   8   8   4       1232.85       1342.73        23.10 o                         
   9   8   4        331.31        395.91        20.60 o                         
  10   8   4       3475.13       3246.93        98.93 o                         
  11   8   4          6.06          3.44        10.99 o                         
   1   9   4         81.86         45.27         3.49 o                         
   2   9   4       3987.50       4117.37        51.44 o                         
   3   9   4      13960.23      14510.03       233.30 o                         
   4   9   4         36.32         47.92         4.29 o                         
   5   9   4        174.27        162.65         8.78 o                         
   6   9   4       2122.96       1971.94        31.18 o                         
   7   9   4       1639.31       1537.87        27.14 o                         
   8   9   4         45.92         41.53         5.57 o                         
   9   9   4       1233.95       1288.95        35.88 o                         
  10   9   4         40.24         61.13        19.00 o                         
  11   9   4       3444.68       3639.80       147.53 o                         
   0  10   4       4247.00       4176.12        65.40 o                         
   1  10   4       1238.66       1283.44        18.09 o                         
   2  10   4        407.69        434.14        11.02 o                         
   3  10   4       2380.71       2480.65        34.69 o                         
   4  10   4       1517.13       1572.28        28.58 o                         
   5  10   4        113.99        105.92         6.61 o                         
   6  10   4       1624.37       1625.49        29.38 o                         
   7  10   4       1293.48       1173.02        28.11 o                         
   8  10   4        814.12        772.38        16.97 o                         
   9  10   4       1379.21       1378.14        37.21 o                         
  10  10   4       1324.02       1386.85        57.66 o                         
  11  10   4        388.49        416.84        23.64 o                         
   1  11   4        250.23        322.27         7.82 o                         
   2  11   4       2193.55       2252.99        29.52 o                         
   3  11   4       1275.04       1189.21        24.39 o                         
   4  11   4         98.49         98.83         6.31 o                         
   5  11   4        405.65        358.96        14.41 o                         
   6  11   4       1287.25       1284.39        29.74 o                         
   7  11   4       4194.15       4129.36        65.59 o                         
   8  11   4         12.64         14.22         7.18 o                         
   9  11   4        199.48        222.98        17.52 o                         
  10  11   4         92.24         97.13        13.92 o                         
  11  11   4       3887.64       4123.33       157.00 o                         
   0  12   4        581.29        596.48        16.33 o                         
   1  12   4       2718.99       2588.06        33.86 o                         
   2  12   4          1.09          4.71         1.66 o                         
   3  12   4       1403.89       1337.87        23.04 o                         
   4  12   4        447.67        460.81        12.42 o                         
   5  12   4       1782.30       1755.25        36.21 o                         
   6  12   4        929.86        907.97        38.21 o                         
   7  12   4        430.07        401.33        12.69 o                         
   8  12   4          0.17          1.12         6.46 o                         
   9  12   4         20.71         37.76         8.21 o                         
  10  12   4         78.44         91.04        13.18 o                         
   1  13   4         68.35         67.99         6.05 o                         
   2  13   4       1598.52       1638.62        21.91 o                         
   3  13   4       1299.21       1294.28        31.58 o                         
   4  13   4         31.86         39.82         7.67 o                         
   5  13   4       3273.11       3394.72        51.05 o                         
   6  13   4       2279.25       2271.43        47.81 o                         
   7  13   4       1291.44       1271.41        32.19 o                         
   8  13   4        796.12        760.59        20.62 o                         
   9  13   4         11.19          1.46         7.33 o                         
  10  13   4        188.78        206.85        16.44 o                         
   0  14   4       1518.69       1517.39        35.34 o                         
   1  14   4      10639.25      10057.47       104.99 o                         
   2  14   4         42.33         57.58         4.46 o                         
   3  14   4       3436.90       3381.07        54.57 o                         
   4  14   4        886.81        864.21        21.59 o                         
   5  14   4       5443.26       5308.94        80.76 o                         
   6  14   4       2310.81       2391.38        39.99 o                         
   7  14   4        639.28        650.06        17.64 o                         
   8  14   4        530.75        524.36        26.52 o                         
   9  14   4        738.52        751.40        31.90 o                         
  10  14   4        218.78        221.35        20.76 o                         
   1  15   4       3272.23       3107.68        41.16 o                         
   2  15   4       6686.51       6433.69        73.75 o                         
   3  15   4      16453.95      16324.91       217.16 o                         
   4  15   4       3221.37       3228.64        65.77 o                         
   5  15   4       1386.65       1411.70        37.36 o                         
   6  15   4          0.19         -1.88         4.47 o                         
   7  15   4        439.88        459.53        15.48 o                         
   8  15   4        766.88        820.48        27.07 o                         
   9  15   4       1994.37       2036.29        43.85 o                         
   0  16   4       2547.46       2532.30        60.08 o                         
   1  16   4       3022.00       2873.30        44.60 o                         
   2  16   4        250.89        272.26         8.64 o                         
   3  16   4       2455.42       2479.76        42.10 o                         
   4  16   4         11.35         13.71         6.97 o                         
   5  16   4         63.11         61.59        13.71 o                         
   6  16   4         26.49         22.00         7.84 o                         
   7  16   4       2743.15       2786.09        59.05 o                         
   8  16   4        184.34        155.17        17.73 o                         
   1  17   4       1463.64       1426.44        25.64 o                         
   2  17   4        464.81        446.81        18.21 o                         
   3  17   4       3076.06       2994.00        48.80 o                         
   4  17   4         36.87         39.04         9.49 o                         
   5  17   4       2620.79       2625.51        50.22 o                         
   6  17   4         30.81         48.02         6.24 o                         
   7  17   4        857.22        936.45        29.62 o                         
   8  17   4        172.77        177.61        16.68 o                         
   0  18   4       1108.35       1142.23        31.98 o                         
   1  18   4        219.27        190.43         9.76 o                         
   2  18   4         23.22         28.81         7.13 o                         
   3  18   4        551.14        570.49        21.48 o                         
   4  18   4       2596.15       2576.31        59.07 o                         
   5  18   4        623.80        656.79        23.24 o                         
   6  18   4        265.98        273.62        22.48 o                         
   7  18   4       1326.67       1300.57        46.92 o                         
   1  19   4       1642.32       1614.50        30.59 o                         
   2  19   4         51.99         47.56         7.12 o                         
   3  19   4        821.39        742.86        20.98 o                         
   4  19   4        180.16        222.66        15.44 o                         
   5  19   4        318.41        365.87        26.19 o                         
   6  19   4         40.50         36.98        12.09 o                         
   0  20   4        398.70        396.88        17.83 o                         
   1  20   4         25.99         27.68         5.83 o                         
   2  20   4        233.14        228.31        12.26 o                         
   3  20   4          0.24         -6.89         6.89 o                         
   4  20   4       1791.79       1826.55        45.82 o                         
   5  20   4         40.36         27.73        10.31 o                         
   1  21   4        327.75        348.52        15.39 o                         
   2  21   4          3.01         -1.50         7.11 o                         
   3  21   4         16.28         17.98        10.02 o                         
   4  21   4          7.48          9.81         8.07 o                         
   0  22   4          4.89         19.01        15.44 o                         
   1  22   4       1264.88       1347.99        33.91 o                         
   2  22   4        220.86        229.15        15.38 o                         
   1   1   5        202.74        224.23         3.66 o                         
   2   1   5      13996.21      14265.29       199.92 o                         
   3   1   5      13119.39      12410.35       257.70 o                         
   4   1   5        290.49        261.91         8.66 o                         
   5   1   5       7262.52       7058.16        96.37 o                         
   6   1   5       5092.74       5275.86        66.12 o                         
   7   1   5       5120.35       4887.02        55.76 o                         
   8   1   5       2649.91       2582.92        34.27 o                         
   9   1   5       2775.49       2762.47        40.68 o                         
  10   1   5         60.06         52.80         6.39 o                         
  11   1   5       1560.37       1608.55        37.60 o                         
  12   1   5        131.69        118.89        10.71 o                         
   0   2   5      57214.73      53775.98      1793.82 o                         
   1   2   5        305.88        268.60         4.16 o                         
   2   2   5         96.45        108.15         2.79 o                         
   3   2   5       1166.70       1166.46        15.30 o                         
   4   2   5       2628.78       3131.84        40.73 o                         
   5   2   5       1063.68       1065.06        18.25 o                         
   6   2   5         16.72          9.89         3.16 o                         
   7   2   5       1349.60       1282.14        23.99 o                         
   8   2   5       4465.27       4537.86        53.47 o                         
   9   2   5         39.94         41.80         5.09 o                         
  10   2   5          4.03          2.79         4.13 o                         
  11   2   5        589.56        630.43        22.93 o                         
  12   2   5        650.54        646.50        23.80 o                         
   1   3   5        209.77        158.22         3.53 o                         
   2   3   5       4083.37       4312.56        45.31 o                         
   3   3   5       1295.83       1255.21        17.73 o                         
   4   3   5        528.52        583.91        10.72 o                         
   5   3   5        430.56        380.14         9.60 o                         
   6   3   5         41.91         30.94         5.18 o                         
   7   3   5       3130.60       3113.09        41.78 o                         
   8   3   5        936.17        929.71        20.04 o                         
   9   3   5         58.06         79.14         5.40 o                         
  10   3   5          4.27          9.92         4.28 o                         
  11   3   5       3207.42       3432.99        54.47 o                         
  12   3   5          1.20          6.41        10.74 o                         
   0   4   5      27768.10      30250.92      1334.91 o                         
   1   4   5      11380.34      10753.66       258.01 o                         
   2   4   5       2817.19       2955.87        32.56 o                         
   3   4   5        952.08       1028.33        16.62 o                         
   4   4   5        330.18        284.91         8.43 o                         
   5   4   5       7681.69       7709.23        80.24 o                         
   6   4   5         12.83         32.04         4.15 o                         
   7   4   5       6015.68       5978.52        67.33 o                         
   8   4   5       1589.49       1602.87        31.06 o                         
   9   4   5        184.35        202.31        10.35 o                         
  10   4   5        406.72        384.79        19.49 o                         
  11   4   5         21.60         36.34         6.47 o                         
  12   4   5         28.78         55.57        27.10 o                         
   1   5   5        651.74        720.46         9.83 o                         
   2   5   5        719.74        726.14        11.03 o                         
   3   5   5        168.37        158.54         5.57 o                         
   4   5   5       1028.24        896.33        17.08 o                         
   5   5   5       3598.56       3534.74        43.18 o                         
   6   5   5         46.47         44.55         3.13 o                         
   7   5   5       4978.87       5062.94        71.91 o                         
   8   5   5         15.83         20.78         4.60 o                         
   9   5   5        907.10        872.63        22.33 o                         
  10   5   5         46.93         60.62         8.09 o                         
  11   5   5       6304.51       6424.21        97.23 o                         
  12   5   5        189.86        216.98        34.43 o                         
   0   6   5      27888.46      29164.92       751.07 o                         
   1   6   5      41363.91      43386.31      1280.55 o                         
   2   6   5        173.72        169.95         5.42 o                         
   3   6   5       1949.30       2060.73        24.92 o                         
   4   6   5      13648.19      14162.97       228.31 o                         
   5   6   5       1955.71       1914.27        26.68 o                         
   6   6   5        662.61        773.51        14.25 o                         
   7   6   5         56.40         62.53         8.06 o                         
   8   6   5       1647.57       1491.14        26.60 o                         
   9   6   5       2161.62       2206.80        38.97 o                         
  10   6   5        356.10        371.94        18.72 o                         
  11   6   5        231.88        224.62        11.44 o                         
  12   6   5         47.51         61.91        19.07 o                         
   1   7   5          0.76          8.01         1.75 o                         
   2   7   5       7281.23       7507.39        87.36 o                         
   3   7   5       2398.46       2328.93        30.22 o                         
   4   7   5       1802.26       1779.76        22.43 o                         
   5   7   5         98.29         94.20         5.59 o                         
   6   7   5          6.98         11.62         3.45 o                         
   7   7   5        334.29        331.71         9.78 o                         
   8   7   5        147.80        160.17         9.97 o                         
   9   7   5        798.44        795.54        20.46 o                         
  10   7   5        515.28        516.54        19.34 o                         
  11   7   5         77.61         86.56        12.19 o                         
  12   7   5        142.97        138.75        16.82 o                         
   0   8   5       8028.93       8614.13       160.20 o                         
   1   8   5         50.63         40.32         2.83 o                         
   2   8   5        634.20        705.76        13.65 o                         
   3   8   5        640.07        654.99        15.35 o                         
   4   8   5       7288.55       7923.52        88.25 o                         
   5   8   5        269.55        269.94        10.11 o                         
   6   8   5        237.76        269.25         8.54 o                         
   7   8   5         31.08         47.87         5.38 o                         
   8   8   5        743.18        671.09        17.66 o                         
   9   8   5       3190.36       3172.25        67.18 o                         
  10   8   5          3.62         -0.98         6.22 o                         
  11   8   5        230.87        189.63        18.86 o                         
   1   9   5      13519.49      12979.54       208.45 o                         
   2   9   5       1198.01       1258.18        17.50 o                         
   3   9   5      26741.37      26815.54       682.75 o                         
   4   9   5        359.26        382.44        10.48 o                         
   5   9   5          3.33          7.27         4.38 o                         
   6   9   5       1930.84       1946.16        31.25 o                         
   7   9   5       1512.41       1493.22        28.44 o                         
   8   9   5        104.23        113.61         8.28 o                         
   9   9   5        421.75        406.66        14.84 o                         
  10   9   5        363.99        322.77        17.00 o                         
  11   9   5         58.49         63.93        14.34 o                         
   0  10   5        446.45        518.22        15.90 o                         
   1  10   5       3052.45       2889.86        33.82 o                         
   2  10   5         41.21         42.72         4.61 o                         
   3  10   5       2999.86       2954.78        43.25 o                         
   4  10   5        133.82        201.46         9.39 o                         
   5  10   5       1190.56       1099.74        19.78 o                         
   6  10   5        981.39        907.78        17.72 o                         
   7  10   5       3130.12       3171.49        57.31 o                         
   8  10   5         95.88        120.03        10.62 o                         
   9  10   5        653.72        665.30        38.34 o                         
  10  10   5         57.90         56.84         9.70 o                         
  11  10   5        926.63       1070.51        64.57 o                         
   1  11   5       2329.71       2303.59        28.59 o                         
   2  11   5       3582.05       3469.06        42.28 o                         
   3  11   5       1269.13       1265.72        25.73 o                         
   4  11   5          4.13          3.88         3.48 o                         
   5  11   5      14717.83      13923.68       184.52 o                         
   6  11   5        801.51        828.77        18.47 o                         
   7  11   5        867.23        929.88        19.96 o                         
   8  11   5        126.13        123.51        10.03 o                         
   9  11   5        681.79        685.78        23.93 o                         
  10  11   5        223.44        230.27        28.97 o                         
  11  11   5        579.53        746.58       110.15 o                         
   0  12   5       2066.93       1987.86        41.31 o                         
   1  12   5       1199.19       1171.72        19.00 o                         
   2  12   5       1115.78       1070.40        17.28 o                         
   3  12   5       3228.07       3126.77        43.38 o                         
   4  12   5       3763.32       3668.64        62.71 o                         
   5  12   5       1238.81       1200.45        28.96 o                         
   6  12   5       1557.71       1543.25        31.77 o                         
   7  12   5       3956.43       3949.48        63.02 o                         
   8  12   5         93.32         95.79         7.44 o                         
   9  12   5         56.53         50.23         8.21 o                         
  10  12   5         72.84         66.43        12.58 o                         
   1  13   5        235.19        243.19         8.01 o                         
   2  13   5          0.20          5.94         2.59 o                         
   3  13   5       1185.43       1134.14        23.12 o                         
   4  13   5         76.77         83.82         8.02 o                         
   5  13   5          1.89         -0.93         5.48 o                         
   6  13   5        166.48        153.39         9.42 o                         
   7  13   5        816.91        776.20        21.18 o                         
   8  13   5         48.06         67.98         8.21 o                         
   9  13   5       2590.68       2583.50        44.84 o                         
  10  13   5          6.00         10.02         6.28 o                         
   0  14   5         63.57         59.47         9.83 o                         
   1  14   5         60.35         84.62         5.46 o                         
   2  14   5        696.74        679.36        20.04 o                         
   3  14   5       3427.91       3380.01        55.00 o                         
   4  14   5          1.82          9.69         6.11 o                         
   5  14   5        751.32        762.26        19.77 o                         
   6  14   5        158.20        147.36         9.24 o                         
   7  14   5       1416.26       1387.79        28.23 o                         
   8  14   5        408.29        361.30        22.86 o                         
   9  14   5       1198.81       1308.39        51.83 o                         
   1  15   5       2605.79       2465.64        33.96 o                         
   2  15   5         60.07         54.54         6.79 o                         
   3  15   5         20.37         27.77         7.30 o                         
   4  15   5        576.65        591.08        18.75 o                         
   5  15   5       3825.03       3777.01        59.17 o                         
   6  15   5          1.78         -5.90         8.20 o                         
   7  15   5        175.26        203.55        19.41 o                         
   8  15   5        894.04        869.37        24.76 o                         
   9  15   5       1338.25       1330.73        33.20 o                         
   0  16   5         86.83        100.78        10.11 o                         
   1  16   5        862.34        813.61        24.55 o                         
   2  16   5        573.75        554.70        20.05 o                         
   3  16   5        303.83        310.89        19.62 o                         
   4  16   5         86.85        101.23         9.35 o                         
   5  16   5        625.38        637.05        24.38 o                         
   6  16   5        508.16        506.19        16.66 o                         
   7  16   5        815.31        838.99        25.22 o                         
   8  16   5        123.66        117.62        11.24 o                         
   1  17   5        415.01        423.68        12.83 o                         
   2  17   5         57.79         77.99        15.25 o                         
   3  17   5       1300.23       1276.64        27.79 o                         
   4  17   5        104.03        113.58        11.27 o                         
   5  17   5        112.56        123.23        14.07 o                         
   6  17   5         46.71         34.10         6.96 o                         
   7  17   5         83.43         71.44         7.60 o                         
   8  17   5        130.50        150.96        14.33 o                         
   0  18   5        247.74        316.47        15.40 o                         
   1  18   5       2066.32       2040.95        40.27 o                         
   2  18   5         89.78        115.61         9.97 o                         
   3  18   5        700.55        693.49        20.31 o                         
   4  18   5       1870.52       1844.91        38.48 o                         
   5  18   5        972.59       1021.74        29.18 o                         
   6  18   5          5.33          2.60         6.04 o                         
   7  18   5         57.61         67.23        14.63 o                         
   1  19   5        409.48        477.34        20.53 o                         
   2  19   5        128.40        185.46        13.02 o                         
   3  19   5       1118.57       1137.25        27.05 o                         
   4  19   5         25.20         17.76         7.71 o                         
   5  19   5        657.56        703.04        24.56 o                         
   6  19   5        246.84        273.55        20.01 o                         
   0  20   5         75.48         50.57         9.52 o                         
   1  20   5       7729.77       7629.37        98.63 o                         
   2  20   5         19.70         16.19         6.96 o                         
   3  20   5       1777.67       1759.97        49.83 o                         
   4  20   5         17.76         31.71         8.38 o                         
   5  20   5       3872.05       3918.81        70.96 o                         
   1  21   5          4.57          7.39         7.71 o                         
   2  21   5        458.79        489.41        21.81 o                         
   3  21   5       2563.97       2579.03        51.50 o                         
   4  21   5         94.51         96.83         9.97 o                         
   0  22   5        891.10        947.24        41.71 o                         
   1  22   5        344.55        341.34        16.84 o                         
   2  22   5        107.05        101.67        15.00 o                         
   0   0   6      20623.43      24336.55       897.59 o                         
   1   0   6      17765.47      17555.31       399.26 o                         
   2   0   6       7122.87       7023.02       162.06 o                         
   3   0   6        862.66        856.71        16.83 o                         
   4   0   6      29926.00      30309.70       550.38 o                         
   5   0   6       3071.42       3041.84        48.95 o                         
   6   0   6       9290.17       9163.65       151.24 o                         
   7   0   6       3094.12       2864.92        53.19 o                         
   8   0   6      19599.45      18971.25       272.77 o                         
   9   0   6      12890.75      12797.96       212.08 o                         
  10   0   6       1168.01       1148.11        38.18 o                         
  11   0   6        762.36        724.49        30.90 o                         
  12   0   6        219.43        213.58        19.31 o                         
   1   1   6        209.91        178.32         3.41 o                         
   2   1   6       4955.70       5108.79        56.63 o                         
   3   1   6       9405.46       9620.88       179.26 o                         
   4   1   6       3560.08       3781.05        47.70 o                         
   5   1   6        245.74        266.68         8.83 o                         
   6   1   6        319.97        370.21         7.28 o                         
   7   1   6        320.40        307.13         8.83 o                         
   8   1   6        282.43        286.72         9.19 o                         
   9   1   6       1799.54       1732.21        33.36 o                         
  10   1   6        100.26         89.35         8.11 o                         
  11   1   6         73.96         83.96         9.39 o                         
  12   1   6        126.41        110.26        11.94 o                         
   1   2   6      11670.84      11428.65       374.91 o                         
   2   2   6       8865.93       9132.80       150.76 o                         
   3   2   6        570.34        567.06         9.82 o                         
   4   2   6       6959.42       7370.02        98.50 o                         
   5   2   6       1180.99       1149.59        19.64 o                         
   6   2   6       1393.22       1501.41        24.93 o                         
   7   2   6        167.93        183.99         8.07 o                         
   8   2   6        995.22        960.76        22.72 o                         
   9   2   6         71.15         70.65         5.96 o                         
  10   2   6        128.24        113.13         7.97 o                         
  11   2   6         11.90         12.19        11.57 o                         
  12   2   6         82.57         90.94        21.05 o                         
   1   3   6      46698.45      46272.94      1590.60 o                         
   2   3   6      25988.38      28146.19       544.84 o                         
   3   3   6       1814.56       1677.42        22.32 o                         
   4   3   6        240.34        306.62         6.83 o                         
   5   3   6       2494.24       2594.56        36.29 o                         
   6   3   6       4792.85       4624.95        59.76 o                         
   7   3   6       2195.26       2292.67        33.60 o                         
   8   3   6         25.68         34.71         6.23 o                         
   9   3   6        575.20        566.56        19.10 o                         
  10   3   6         56.22         66.04         6.77 o                         
  11   3   6       1190.28       1228.28        26.86 o                         
  12   3   6         36.68         54.89        18.02 o                         
   0   4   6      58453.86      53119.97      1047.62 o                         
   1   4   6        559.06        479.01         7.33 o                         
   2   4   6       1862.27       1983.90        23.79 o                         
   3   4   6          0.08          1.16         1.97 o                         
   4   4   6      24349.32      25505.33       447.29 o                         
   5   4   6       1426.19       1461.41        21.76 o                         
   6   4   6        384.85        406.18        10.83 o                         
   7   4   6       6900.26       6784.11        75.46 o                         
   8   4   6       6985.41       6813.34        91.74 o                         
   9   4   6          0.42          0.96         5.11 o                         
  10   4   6         94.78         94.36         8.54 o                         
  11   4   6          2.23          5.26         5.54 o                         
  12   4   6          0.00        -14.15        25.17 o                         
   1   5   6       3010.60       3132.60        34.26 o                         
   2   5   6       4202.58       3877.71        42.40 o                         
   3   5   6        161.05        160.30         4.88 o                         
   4   5   6         21.64         24.15         5.74 o                         
   5   5   6       4301.65       4128.31        47.00 o                         
   6   5   6        316.03        294.87        10.89 o                         
   7   5   6        256.70        244.69         9.43 o                         
   8   5   6         29.62         24.03         5.13 o                         
   9   5   6        307.97        327.32        15.62 o                         
  10   5   6       1094.34       1039.53        28.17 o                         
  11   5   6        161.64        165.07        12.05 o                         
  12   5   6        288.72        248.62        25.99 o                         
   0   6   6          2.07         40.22         4.09 o                         
   1   6   6        226.24        200.22         4.78 o                         
   2   6   6       1230.37       1312.16        17.51 o                         
   3   6   6         20.08         50.93         3.20 o                         
   4   6   6       5433.70       5517.88        63.10 o                         
   5   6   6       1539.19       1511.35        22.66 o                         
   6   6   6        121.84        102.66         5.18 o                         
   7   6   6         11.04         16.67         5.11 o                         
   8   6   6         11.76         29.65         8.74 o                         
   9   6   6         11.27         14.26         6.81 o                         
  10   6   6         69.31         48.90        10.65 o                         
  11   6   6         89.59        112.37        16.26 o                         
  12   6   6        520.49        562.17        53.34 o                         
   1   7   6         83.00         84.30         3.61 o                         
   2   7   6          4.77         42.68         3.22 o                         
   3   7   6       2522.35       2332.40        28.41 o                         
   4   7   6       1844.06       1948.76        22.97 o                         
   5   7   6        554.36        538.78        10.56 o                         
   6   7   6         65.82         66.08         5.06 o                         
   7   7   6        126.07        157.37         7.27 o                         
   8   7   6        667.60        757.07        19.96 o                         
   9   7   6       1574.72       1505.53        33.30 o                         
  10   7   6        372.09        347.41        21.25 o                         
  11   7   6        161.20        212.12        39.59 o                         
   0   8   6      36227.29      37286.71      1379.87 o                         
   1   8   6        165.68        196.75         5.13 o                         
   2   8   6         33.09         30.83         2.55 o                         
   3   8   6        743.80        809.21        14.60 o                         
   4   8   6         53.07         76.16         6.31 o                         
   5   8   6        265.53        248.15         6.16 o                         
   6   8   6         43.86         60.57         4.19 o                         
   7   8   6       1362.10       1377.95        23.98 o                         
   8   8   6       2694.35       2507.21        50.01 o                         
   9   8   6        535.62        620.22        19.42 o                         
  10   8   6         12.06         25.58         7.98 o                         
  11   8   6         34.96         39.09        12.61 o                         
   1   9   6          7.26         16.53         2.75 o                         
   2   9   6      18145.79      16974.89       382.11 o                         
   3   9   6        293.57        344.22        11.50 o                         
   4   9   6          0.10          6.07         3.19 o                         
   5   9   6       2634.48       2878.22        40.18 o                         
   6   9   6       1606.25       1463.93        27.86 o                         
   7   9   6         29.64         16.68         4.50 o                         
   8   9   6       3249.24       3137.33        47.39 o                         
   9   9   6         59.59         49.22         7.06 o                         
  10   9   6        494.37        458.45        20.27 o                         
  11   9   6         61.05         73.55        17.68 o                         
   0  10   6        469.11        513.60        14.38 o                         
   1  10   6       1879.98       1993.91        24.21 o                         
   2  10   6          6.89          6.33         3.09 o                         
   3  10   6          2.76         11.27         3.51 o                         
   4  10   6       1925.56       1948.53        30.24 o                         
   5  10   6         23.85         40.19         4.91 o                         
   6  10   6        159.39        170.58         7.66 o                         
   7  10   6        626.95        667.27        19.62 o                         
   8  10   6       1717.22       1782.64        35.73 o                         
   9  10   6          2.07          1.62         2.97 o                         
  10  10   6       1281.78       1284.24        42.48 o                         
  11  10   6         13.99         39.99        19.20 o                         
   1  11   6       3746.17       3664.88        42.10 o                         
   2  11   6         81.35        116.07         5.31 o                         
   3  11   6       1480.24       1392.87        23.73 o                         
   4  11   6        952.26        981.02        19.12 o                         
   5  11   6       7376.58       7426.17       114.01 o                         
   6  11   6         80.56         69.54         6.54 o                         
   7  11   6         34.24         43.93         5.65 o                         
   8  11   6        106.38        109.59        10.90 o                         
   9  11   6        436.12        439.83        19.38 o                         
  10  11   6        111.40        125.95        14.36 o                         
   0  12   6        525.07        500.13        16.92 o                         
   1  12   6       2422.13       2353.91        33.77 o                         
   2  12   6       4394.89       4351.09        52.22 o                         
   3  12   6        941.69        945.39        19.09 o                         
   4  12   6       3098.83       3088.57        49.94 o                         
   5  12   6        615.76        593.73        22.20 o                         
   6  12   6       3161.15       3153.65        66.40 o                         
   7  12   6        916.43        904.08        20.42 o                         
   8  12   6        132.92        145.73         8.82 o                         
   9  12   6        124.42        145.55         9.78 o                         
  10  12   6       2166.91       2264.08        57.49 o                         
   1  13   6       2508.10       2472.10        31.72 o                         
   2  13   6       3241.88       3192.90        40.80 o                         
   3  13   6        757.97        755.93        18.26 o                         
   4  13   6         57.36         52.47         6.62 o                         
   5  13   6        663.73        682.16        18.76 o                         
   6  13   6        911.56        911.22        23.83 o                         
   7  13   6       1854.29       1840.28        37.31 o                         
   8  13   6        307.22        306.26        17.64 o                         
   9  13   6        322.51        365.10        23.95 o                         
  10  13   6        102.16        117.30        16.46 o                         
   0  14   6       2235.91       2173.46        41.35 o                         
   1  14   6       2571.24       2587.55        33.05 o                         
   2  14   6        394.67        395.30        13.33 o                         
   3  14   6          4.60         11.07         5.72 o                         
   4  14   6       1651.11       1655.96        35.67 o                         
   5  14   6       1615.06       1615.38        32.81 o                         
   6  14   6        277.42        266.85        17.87 o                         
   7  14   6          6.40         13.95         5.74 o                         
   8  14   6        157.30        197.60        12.48 o                         
   9  14   6          5.47          2.30        10.52 o                         
   1  15   6       3189.00       3074.86        40.45 o                         
   2  15   6        750.39        734.99        20.91 o                         
   3  15   6      12278.48      11934.39       177.81 o                         
   4  15   6          1.52          0.80         5.18 o                         
   5  15   6       1005.28        979.48        24.73 o                         
   6  15   6        561.68        509.22        21.27 o                         
   7  15   6        243.51        223.43        11.75 o                         
   8  15   6         34.29         30.92         8.60 o                         
   9  15   6        258.67        231.28        17.13 o                         
   0  16   6        118.25        109.96        10.55 o                         
   1  16   6        728.25        673.66        16.17 o                         
   2  16   6        178.68        206.21        14.05 o                         
   3  16   6        177.00        197.22        12.01 o                         
   4  16   6         56.52         70.08         7.88 o                         
   5  16   6        138.59        158.74        12.11 o                         
   6  16   6        680.03        754.79        20.44 o                         
   7  16   6       1217.82       1256.24        31.27 o                         
   8  16   6         12.49         14.50         7.90 o                         
   1  17   6        595.58        559.70        15.03 o                         
   2  17   6        103.06        123.18        11.09 o                         
   3  17   6         54.35         48.20         7.70 o                         
   4  17   6        578.65        546.90        18.07 o                         
   5  17   6        532.19        519.21        17.68 o                         
   6  17   6         35.70         35.33         6.94 o                         
   7  17   6       1063.10       1102.46        30.60 o                         
   8  17   6       1389.49       1307.68        35.09 o                         
   0  18   6       1133.20       1021.64        31.41 o                         
   1  18   6        690.61        726.42        20.43 o                         
   2  18   6        279.10        284.55        14.83 o                         
   3  18   6        133.57        156.88        11.20 o                         
   4  18   6        482.28        489.15        18.00 o                         
   5  18   6        158.92        166.41        12.55 o                         
   6  18   6       1003.88       1053.98        30.82 o                         
   7  18   6       1383.34       1393.70        36.22 o                         
   1  19   6         58.93         60.50         6.96 o                         
   2  19   6       1096.16        983.11        25.33 o                         
   3  19   6          0.92          3.12         6.93 o                         
   4  19   6        471.43        447.64        18.30 o                         
   5  19   6       2160.51       2153.78        46.44 o                         
   6  19   6        996.70       1006.27        32.87 o                         
   0  20   6       1725.61       1934.00        75.08 o                         
   1  20   6         32.90         22.07         6.50 o                         
   2  20   6        123.18        156.77        17.89 o                         
   3  20   6        277.71        325.37        18.70 o                         
   4  20   6        984.50       1041.34        34.41 o                         
   5  20   6        121.59        145.53        16.83 o                         
   1  21   6          1.06         -6.86         6.86 o                         
   2  21   6        123.70        127.47        15.51 o                         
   3  21   6         72.00         92.74        14.03 o                         
   4  21   6        710.09        717.22        24.02 o                         
   0  22   6         82.65        100.40        25.41 o                         
   1  22   6        188.74        235.60        16.42 o                         
   1   1   7        390.01        415.93         5.82 o                         
   2   1   7      24019.08      25035.11       338.37 o                         
   3   1   7        586.30        647.01        10.35 o                         
   4   1   7       1329.14       1318.13        17.85 o                         
   5   1   7         47.14         72.06         5.84 o                         
   6   1   7       4323.22       4186.49        49.78 o                         
   7   1   7       8797.65       9063.57        97.37 o                         
   8   1   7        354.23        361.78        10.46 o                         
   9   1   7         30.85         40.34         6.23 o                         
  10   1   7         20.84         28.71         5.63 o                         
  11   1   7       5678.44       5638.90        95.60 o                         
  12   1   7          4.05         26.17        10.85 o                         
   0   2   7        127.78        151.90         5.58 o                         
   1   2   7       7696.57       7529.42       121.14 o                         
   2   2   7         63.89         53.14         2.93 o                         
   3   2   7        918.99        863.10        11.54 o                         
   4   2   7       4970.16       5203.43        55.45 o                         
   5   2   7       3468.17       3639.42        59.59 o                         
   6   2   7        181.49        197.38         8.41 o                         
   7   2   7        891.64        854.26        19.66 o                         
   8   2   7         49.17         58.95         4.75 o                         
   9   2   7         17.15         20.48         5.11 o                         
  10   2   7         44.82         42.37         5.95 o                         
  11   2   7        345.33        333.91        29.94 o                         
  12   2   7        187.87         95.06        17.19 o                         
   1   3   7       5195.78       5513.64        52.53 o                         
   2   3   7       7980.60       7656.29        94.72 o                         
   3   3   7       2580.10       2762.74        27.64 o                         
   4   3   7        927.93        897.66        13.69 o                         
   5   3   7        237.69        224.57         8.60 o                         
   6   3   7       2357.20       2356.57        32.82 o                         
   7   3   7       2478.84       2328.46        36.01 o                         
   8   3   7        136.51        171.73         9.38 o                         
   9   3   7          2.42         13.99         5.89 o                         
  10   3   7        374.46        382.18        16.69 o                         
  11   3   7        556.35        558.16        18.31 o                         
  12   3   7         28.54         17.32        11.30 o                         
   0   4   7      57332.80      59316.39      1460.99 o                         
   1   4   7      13376.37      13297.66       285.07 o                         
   2   4   7       5708.65       5907.48        65.64 o                         
   3   4   7       3063.80       3210.36        34.60 o                         
   4   4   7       2459.15       2448.69        31.81 o                         
   5   4   7         83.04         81.22         3.70 o                         
   6   4   7        544.66        518.81        21.30 o                         
   7   4   7       2705.50       2697.31        42.79 o                         
   8   4   7         18.05          9.27         5.14 o                         
   9   4   7        248.11        259.46        13.59 o                         
  10   4   7        122.79        105.79         6.89 o                         
  11   4   7       1377.01       1316.37        35.34 o                         
  12   4   7         49.84         57.87        23.65 o                         
   1   5   7        469.45        416.36         7.88 o                         
   2   5   7       1963.51       1980.54        24.50 o                         
   3   5   7       6696.55       6384.71        67.45 o                         
   4   5   7        269.44        236.38         7.49 o                         
   5   5   7       7719.34       7762.24        86.76 o                         
   6   5   7       3690.97       3503.31        48.63 o                         
   7   5   7        195.63        172.39         8.47 o                         
   8   5   7        383.67        437.05        16.23 o                         
   9   5   7       1176.26       1213.05        30.37 o                         
  10   5   7       1431.08       1451.93        33.66 o                         
  11   5   7          1.13          0.63         4.82 o                         
  12   5   7       1707.97       1706.96        60.25 o                         
   0   6   7       8667.50       9101.00       169.00 o                         
   1   6   7         69.35         31.10         3.00 o                         
   2   6   7       2055.87       2017.94        27.34 o                         
   3   6   7        895.95        963.88        14.51 o                         
   4   6   7      12448.26      13189.57       161.36 o                         
   5   6   7       3162.19       3065.24        36.84 o                         
   6   6   7       4625.99       4362.79        53.83 o                         
   7   6   7       7408.75       7012.07        92.76 o                         
   8   6   7       8240.96       7912.38       106.88 o                         
   9   6   7          5.90          8.07         5.71 o                         
  10   6   7         62.39         50.41         9.02 o                         
  11   6   7        724.44        773.50        32.07 o                         
  12   6   7         92.46        113.51        15.36 o                         
   1   7   7       1834.02       2133.33        23.50 o                         
   2   7   7       8543.12       8740.58        95.28 o                         
   3   7   7        365.96        444.07         9.40 o                         
   4   7   7        440.88        439.74         9.01 o                         
   5   7   7       4541.85       4580.47        51.99 o                         
   6   7   7        864.26        851.33        16.37 o                         
   7   7   7        832.42        877.90        20.94 o                         
   8   7   7          1.02          2.98         8.56 o                         
   9   7   7        120.50        127.02        10.81 o                         
  10   7   7        960.15        883.71        28.17 o                         
  11   7   7       1182.94       1362.48        48.05 o                         
   0   8   7      17569.59      16730.07       549.23 o                         
   1   8   7        475.92        427.31         8.16 o                         
   2   8   7         22.67         33.33         2.87 o                         
   3   8   7       3664.34       3626.60        41.56 o                         
   4   8   7       6268.78       6325.60        64.32 o                         
   5   8   7        224.62        180.67         4.99 o                         
   6   8   7        995.82       1055.62        17.09 o                         
   7   8   7       2845.07       2855.98        38.02 o                         
   8   8   7       1419.10       1471.47        31.34 o                         
   9   8   7          1.75         -4.57         5.23 o                         
  10   8   7          9.07          5.58         7.65 o                         
  11   8   7         83.52         45.91        25.90 o                         
   1   9   7         11.61          8.26         2.16 o                         
   2   9   7       1080.14       1148.56        15.91 o                         
   3   9   7       1192.34       1193.86        20.93 o                         
   4   9   7       5057.67       4809.19        61.88 o                         
   5   9   7       3574.28       3661.57        46.44 o                         
   6   9   7        222.76        218.57         7.83 o                         
   7   9   7         10.80          8.63         3.52 o                         
   8   9   7       1037.09        992.39        20.42 o                         
   9   9   7        298.63        297.69        13.70 o                         
  10   9   7         18.21         35.61         7.71 o                         
  11   9   7       1135.80       1307.56        65.78 o                         
   0  10   7       4171.99       4049.73        59.13 o                         
   1  10   7       9066.69       9031.76        85.23 o                         
   2  10   7        309.59        295.53         7.72 o                         
   3  10   7       2684.09       2886.17        42.51 o                         
   4  10   7      10525.90      10435.14       122.59 o                         
   5  10   7       3870.76       3959.17        50.40 o                         
   6  10   7        663.75        656.14        16.32 o                         
   7  10   7        646.16        651.48        16.00 o                         
   8  10   7          0.14          0.37         5.52 o                         
   9  10   7       1565.12       1527.28        38.64 o                         
  10  10   7         96.80         93.42         8.69 o                         
  11  10   7        157.66        144.47        15.86 o                         
   1  11   7        387.07        379.30         8.97 o                         
   2  11   7       3627.29       3873.24        45.07 o                         
   3  11   7        948.84        901.59        17.52 o                         
   4  11   7       2157.96       2155.83        34.78 o                         
   5  11   7         55.53         47.98         6.13 o                         
   6  11   7       1588.80       1565.20        29.93 o                         
   7  11   7          2.07          2.08         5.16 o                         
   8  11   7        183.12        191.72        13.04 o                         
   9  11   7         91.70         95.17        11.72 o                         
  10  11   7        459.49        465.22        22.59 o                         
   0  12   7        301.01        294.80        11.87 o                         
   1  12   7         94.84        116.76         6.01 o                         
   2  12   7        159.61        152.66         6.48 o                         
   3  12   7         41.92         54.71         5.88 o                         
   4  12   7         45.85         65.57         7.49 o                         
   5  12   7         18.73          9.12         5.38 o                         
   6  12   7        499.59        516.52        18.87 o                         
   7  12   7         18.18         20.73         4.97 o                         
   8  12   7         12.46         21.29         5.33 o                         
   9  12   7       1540.10       1571.35        36.85 o                         
  10  12   7        139.17        139.41        15.58 o                         
   1  13   7       1832.90       1802.48        26.75 o                         
   2  13   7         14.13         14.52         3.12 o                         
   3  13   7        740.56        734.32        18.81 o                         
   4  13   7        905.34        914.44        22.34 o                         
   5  13   7          0.04          3.56         4.83 o                         
   6  13   7         52.36         50.22         8.69 o                         
   7  13   7          3.07          1.33         4.98 o                         
   8  13   7        714.67        702.44        19.62 o                         
   9  13   7         33.46         23.05         7.99 o                         
  10  13   7        319.98        287.86        22.87 o                         
   0  14   7        449.50        411.16        14.89 o                         
   1  14   7       4055.12       3869.14        48.17 o                         
   2  14   7         71.62         71.67         5.50 o                         
   3  14   7        479.50        477.03        16.13 o                         
   4  14   7          0.61          3.52         5.66 o                         
   5  14   7       3547.67       3585.15        58.61 o                         
   6  14   7        159.57        169.92        10.66 o                         
   7  14   7        304.58        329.75        19.62 o                         
   8  14   7       1160.02       1179.47        28.78 o                         
   9  14   7       1150.43       1111.62        32.45 o                         
   1  15   7       1426.06       1382.97        23.60 o                         
   2  15   7        354.76        330.75        14.45 o                         
   3  15   7        539.44        582.21        20.58 o                         
   4  15   7        348.17        389.00        16.82 o                         
   5  15   7        403.19        375.20        19.24 o                         
   6  15   7        924.34        933.18        27.08 o                         
   7  15   7        110.16        116.20         9.54 o                         
   8  15   7       2647.50       2597.83        49.51 o                         
   9  15   7        125.26        174.00        15.07 o                         
   0  16   7        835.28        817.64        22.89 o                         
   1  16   7       5736.61       5554.96        71.39 o                         
   2  16   7        319.47        314.62        15.18 o                         
   3  16   7        379.08        356.39        15.15 o                         
   4  16   7        350.60        338.83        14.97 o                         
   5  16   7       2268.19       2246.71        40.79 o                         
   6  16   7        682.45        697.37        20.52 o                         
   7  16   7         98.61        118.28        11.87 o                         
   8  16   7       1698.62       1796.09        43.73 o                         
   1  17   7       1023.77       1001.95        22.91 o                         
   2  17   7        265.53        219.07        14.79 o                         
   3  17   7         72.35         72.66        10.34 o                         
   4  17   7       1585.42       1596.95        37.72 o                         
   5  17   7       1550.06       1593.60        33.18 o                         
   6  17   7          2.92          5.18         9.83 o                         
   7  17   7         38.62         82.92        15.87 o                         
   0  18   7          9.75          0.37         5.72 o                         
   1  18   7         68.71         87.21         7.45 o                         
   2  18   7        842.78        884.37        33.38 o                         
   3  18   7       1222.27       1140.65        28.78 o                         
   4  18   7       1843.06       1824.01        36.65 o                         
   5  18   7        162.49        148.38        10.96 o                         
   6  18   7        607.87        686.92        24.52 o                         
   7  18   7        493.02        504.41        20.94 o                         
   1  19   7        116.55        132.05         9.55 o                         
   2  19   7         26.27         22.88         7.81 o                         
   3  19   7        192.35        206.25        14.45 o                         
   4  19   7        178.30        168.81        12.83 o                         
   5  19   7        142.83        157.92        13.82 o                         
   6  19   7         37.02         52.40        10.51 o                         
   0  20   7        311.48        316.47        17.89 o                         
   1  20   7         24.73         20.58         7.00 o                         
   2  20   7        735.86        747.44        24.62 o                         
   3  20   7       1805.52       1693.43        45.69 o                         
   4  20   7        337.10        367.28        19.98 o                         
   5  20   7        199.60        178.79        14.13 o                         
   1  21   7        146.16        175.69        14.55 o                         
   2  21   7        136.15        207.31        15.32 o                         
   3  21   7        168.86        184.77        16.65 o                         
   0  22   7         24.45         42.20        19.96 o                         
   0   0   8       3836.77       4158.79        71.37 o                         
   1   0   8       8757.21       8909.92       289.15 o                         
   2   0   8        498.97        523.87        10.96 o                         
   3   0   8       6885.42       7425.32       110.84 o                         
   4   0   8       8029.57       8708.88       127.17 o                         
   5   0   8       1997.01       1727.69        32.06 o                         
   6   0   8       4020.26       3979.72        73.54 o                         
   7   0   8       7570.22       7559.05       130.23 o                         
   8   0   8       4658.47       4519.67        85.95 o                         
   9   0   8       1282.54       1257.39        52.94 o                         
  10   0   8       1393.69       1455.08        44.52 o                         
  11   0   8        739.14        842.96        39.00 o                         
  12   0   8       1185.58       1307.62        62.91 o                         
   1   1   8       4443.84       4622.32        37.86 o                         
   2   1   8      13405.63      14270.38       235.96 o                         
   3   1   8       2019.53       2197.81        22.63 o                         
   4   1   8       5676.88       5736.13        61.48 o                         
   5   1   8      12734.13      12605.01       135.63 o                         
   6   1   8        608.43        594.26        12.37 o                         
   7   1   8         24.21         32.69         4.24 o                         
   8   1   8          8.80          8.40         4.42 o                         
   9   1   8       1462.26       1472.80        26.70 o                         
  10   1   8        383.05        349.88        18.56 o                         
  11   1   8        671.08        654.14        21.37 o                         
  12   1   8        757.79        776.59        34.12 o                         
   0   2   8        352.24        297.75         8.16 o                         
   1   2   8       6697.57       7658.60        83.91 o                         
   2   2   8       1924.20       2069.76        22.94 o                         
   3   2   8       9347.52       9573.66       182.40 o                         
   4   2   8          0.27          6.18         2.70 o                         
   5   2   8         24.76          3.36         1.67 o                         
   6   2   8       1305.11       1342.26        18.86 o                         
   7   2   8       1212.37       1153.22        18.52 o                         
   8   2   8        564.70        527.60        11.38 o                         
   9   2   8        597.33        603.66        16.17 o                         
  10   2   8        140.44        152.57         9.79 o                         
  11   2   8       1170.45       1265.29        37.69 o                         
  12   2   8         58.74         79.73        16.64 o                         
   1   3   8       3004.63       3130.55        30.06 o                         
   2   3   8       1813.43       1928.22        21.82 o                         
   3   3   8       5725.83       5798.72        60.69 o                         
   4   3   8        237.51        268.39         5.76 o                         
   5   3   8       3125.39       3468.34        50.21 o                         
   6   3   8         88.68        109.78         8.60 o                         
   7   3   8       2757.05       2676.30        42.38 o                         
   8   3   8        247.21        275.09        11.64 o                         
   9   3   8       1992.87       2033.13        34.87 o                         
  10   3   8        350.75        363.03        13.63 o                         
  11   3   8       1840.69       1710.84        36.07 o                         
  12   3   8         72.28         70.88        15.48 o                         
   0   4   8         86.59        107.68         6.79 o                         
   1   4   8        352.06        393.04         8.00 o                         
   2   4   8       1664.51       1588.55        19.89 o                         
   3   4   8       2743.54       2949.20        34.34 o                         
   4   4   8         91.59        110.09         3.43 o                         
   5   4   8       5413.35       5219.82        57.37 o                         
   6   4   8       1592.98       1526.81        26.30 o                         
   7   4   8        730.63        747.62        17.01 o                         
   8   4   8       2724.82       2590.75        41.30 o                         
   9   4   8       8796.99       8746.28       126.29 o                         
  10   4   8         84.03         94.04         9.32 o                         
  11   4   8        432.93        425.13        18.91 o                         
  12   4   8         84.01        113.89        18.13 o                         
   1   5   8       3200.55       3448.20        35.20 o                         
   2   5   8       4744.19       5188.42        55.91 o                         
   3   5   8         52.11         62.15         3.76 o                         
   4   5   8       1008.49        993.34        14.41 o                         
   5   5   8       4892.40       5015.84        59.26 o                         
   6   5   8       1354.76       1396.66        26.60 o                         
   7   5   8       1029.45       1028.05        20.75 o                         
   8   5   8        967.41        959.38        23.60 o                         
   9   5   8        889.20        825.40        24.12 o                         
  10   5   8         15.60          9.80         7.27 o                         
  11   5   8       1462.17       1557.19        40.13 o                         
  12   5   8          3.64          4.35        11.31 o                         
   0   6   8        380.70        391.39        11.03 o                         
   1   6   8      11803.27      12330.19       278.62 o                         
   2   6   8       3802.30       4052.02        45.22 o                         
   3   6   8       1315.15       1386.58        19.32 o                         
   4   6   8        490.32        564.99        10.67 o                         
   5   6   8       6784.28       6946.22        79.31 o                         
   6   6   8        236.34        239.01         9.43 o                         
   7   6   8        440.61        370.79        12.42 o                         
   8   6   8        213.83        271.73        14.42 o                         
   9   6   8       2349.83       2199.54        47.36 o                         
  10   6   8        390.19        400.00        22.99 o                         
  11   6   8         56.93         48.79        12.36 o                         
   1   7   8       4848.90       4458.12        44.43 o                         
   2   7   8          0.41         12.43         3.84 o                         
   3   7   8       1214.88       1073.05        17.08 o                         
   4   7   8       1601.25       1578.80        21.71 o                         
   5   7   8        385.79        392.25         8.12 o                         
   6   7   8        843.52        859.15        14.59 o                         
   7   7   8       2915.43       2797.14        47.53 o                         
   8   7   8       1298.53       1271.67        25.14 o                         
   9   7   8        292.44        283.96        14.48 o                         
  10   7   8        164.74        169.39        15.84 o                         
  11   7   8       4840.52       4962.64       105.33 o                         
   0   8   8       3861.19       3757.88        54.81 o                         
   1   8   8       2341.91       2422.59        26.88 o                         
   2   8   8         60.21         85.60         4.21 o                         
   3   8   8         83.87        109.24         5.00 o                         
   4   8   8       3227.17       3304.78        39.21 o                         
   5   8   8        107.68        104.46         5.81 o                         
   6   8   8       1291.99       1251.33        20.96 o                         
   7   8   8        434.59        453.22        10.77 o                         
   8   8   8          1.16         -0.60         5.33 o                         
   9   8   8        244.93        211.13        11.10 o                         
  10   8   8        181.76        174.85        17.85 o                         
  11   8   8        148.86        177.56        25.20 o                         
   1   9   8       5723.77       5959.39        58.35 o                         
   2   9   8         17.28         24.06         3.39 o                         
   3   9   8       9013.19       8964.43        98.98 o                         
   4   9   8        718.01        716.64        15.65 o                         
   5   9   8         11.70          9.89         3.29 o                         
   6   9   8        267.51        298.05         9.86 o                         
   7   9   8      11315.29      11318.07       139.60 o                         
   8   9   8        605.52        603.81        19.49 o                         
   9   9   8       1171.59       1073.54        31.32 o                         
  10   9   8         10.48          6.09         7.51 o                         
  11   9   8       3301.07       3570.41       213.18 o                         
   0  10   8         68.62         64.82         5.58 o                         
   1  10   8       8250.40       8230.35        78.62 o                         
   2  10   8       2367.66       2343.98        28.18 o                         
   3  10   8       5107.32       4962.10        68.34 o                         
   4  10   8       2602.29       2503.32        39.36 o                         
   5  10   8       3834.03       3655.87        49.95 o                         
   6  10   8        398.34        405.90        13.15 o                         
   7  10   8       2678.45       2593.07        48.15 o                         
   8  10   8       1252.18       1283.03        26.43 o                         
   9  10   8         35.98         35.29         9.59 o                         
  10  10   8        143.03        129.55         9.21 o                         
   1  11   8        730.39        671.84        11.87 o                         
   2  11   8       3585.25       3499.44        41.76 o                         
   3  11   8      10368.23      10165.95       113.07 o                         
   4  11   8       4267.73       4115.00        59.58 o                         
   5  11   8       1369.05       1289.97        26.73 o                         
   6  11   8        367.89        372.31        13.38 o                         
   7  11   8          2.76          6.06         4.18 o                         
   8  11   8        194.59        183.29        15.66 o                         
   9  11   8       2983.88       2966.97        51.97 o                         
  10  11   8       1206.16       1154.27        76.31 o                         
   0  12   8        373.59        394.32        12.88 o                         
   1  12   8         38.37         40.22         4.75 o                         
   2  12   8        174.58        174.32         6.75 o                         
   3  12   8       7519.19       7302.40        90.01 o                         
   4  12   8        142.18        130.79         8.85 o                         
   5  12   8         14.77         15.11         5.97 o                         
   6  12   8         15.86         12.70         7.54 o                         
   7  12   8       3302.47       3202.18        53.86 o                         
   8  12   8        422.16        454.93        15.71 o                         
   9  12   8        585.72        615.13        19.62 o                         
  10  12   8        326.60        361.52        28.89 o                         
   1  13   8         78.72         96.73         6.56 o                         
   2  13   8          1.98          3.78         3.21 o                         
   3  13   8       2264.11       2180.64        39.66 o                         
   4  13   8         20.88         25.45         6.27 o                         
   5  13   8          8.21         -0.18         4.95 o                         
   6  13   8          6.92          4.11         5.32 o                         
   7  13   8        656.54        697.76        29.95 o                         
   8  13   8          9.96         -2.81         6.11 o                         
   9  13   8        520.04        498.65        34.98 o                         
   0  14   8        103.85        114.36         9.50 o                         
   1  14   8       4482.73       4267.74        55.82 o                         
   2  14   8        398.97        394.33        10.60 o                         
   3  14   8       2186.36       2116.89        40.26 o                         
   4  14   8        193.49        189.09        13.37 o                         
   5  14   8       1730.44       1703.91        35.35 o                         
   6  14   8          2.44          2.72         4.98 o                         
   7  14   8       1975.81       2006.48        40.59 o                         
   8  14   8       1091.62       1129.89        40.61 o                         
   9  14   8        146.71        169.55        12.46 o                         
   1  15   8         80.45         85.72         6.31 o                         
   2  15   8         62.40         75.55        10.32 o                         
   3  15   8        240.48        250.98        13.19 o                         
   4  15   8        527.12        553.87        18.93 o                         
   5  15   8        806.69        796.23        22.24 o                         
   6  15   8        502.18        500.59        17.27 o                         
   7  15   8          7.41         10.23         5.94 o                         
   8  15   8          8.65         16.46         6.65 o                         
   0  16   8       1042.93        933.91        25.36 o                         
   1  16   8       3270.48       3099.55        43.45 o                         
   2  16   8        266.14        259.61        13.57 o                         
   3  16   8       2457.24       2332.64        44.10 o                         
   4  16   8        306.61        325.86        14.88 o                         
   5  16   8        304.60        282.76        14.36 o                         
   6  16   8        372.12        391.39        15.62 o                         
   7  16   8       1122.62       1150.76        27.45 o                         
   8  16   8          0.04          4.21        11.96 o                         
   1  17   8        369.67        424.06        13.17 o                         
   2  17   8        584.22        614.67        20.30 o                         
   3  17   8         10.19         47.56        10.15 o                         
   4  17   8         30.36         34.72         8.93 o                         
   5  17   8        567.85        572.40        19.53 o                         
   6  17   8         88.54        120.73        10.64 o                         
   7  17   8       1111.63       1200.25        33.96 o                         
   0  18   8         55.16         65.43         9.39 o                         
   1  18   8          1.41         -3.12         5.12 o                         
   2  18   8        279.76        317.83        16.25 o                         
   3  18   8          6.80         12.88         9.26 o                         
   4  18   8         34.12         49.32         9.16 o                         
   5  18   8        207.68        234.89        17.74 o                         
   6  18   8         26.66         41.07         9.24 o                         
   1  19   8       4954.30       5045.99       104.30 o                         
   2  19   8        303.64        342.17        16.98 o                         
   3  19   8      10666.21      10624.95       151.47 o                         
   4  19   8       1622.93       1725.06        36.40 o                         
   5  19   8        515.64        531.23        22.83 o                         
   6  19   8         46.31         60.28        10.87 o                         
   0  20   8        141.89        166.81        16.84 o                         
   1  20   8        303.12        308.53        29.70 o                         
   2  20   8        100.16         86.23        11.00 o                         
   3  20   8        844.54        848.04        29.96 o                         
   4  20   8       2489.62       2569.87        54.24 o                         
   1  21   8        342.60        343.49        19.69 o                         
   2  21   8         89.19        116.30        12.82 o                         
   3  21   8         20.04          8.02         8.75 o                         
   1   1   9       1666.89       1820.47        17.54 o                         
   2   1   9      10213.95       9694.81       116.59 o                         
   3   1   9       6473.50       6765.96        59.74 o                         
   4   1   9       2407.61       2392.25        29.66 o                         
   5   1   9       2592.07       2878.49        34.84 o                         
   6   1   9       6068.05       5743.50        70.50 o                         
   7   1   9       5206.36       5337.72        64.27 o                         
   8   1   9       2454.67       2394.00        36.54 o                         
   9   1   9         87.60         80.36         7.34 o                         
  10   1   9       1804.03       1781.55        36.61 o                         
  11   1   9       4045.41       4088.59        68.95 o                         
  12   1   9        223.17        228.74        20.41 o                         
   0   2   9      27081.78      29874.32       932.37 o                         
   1   2   9        672.70        620.23         9.15 o                         
   2   2   9       1128.55       1162.78        13.07 o                         
   3   2   9       1419.75       1637.01        20.34 o                         
   4   2   9         12.51         26.32         2.90 o                         
   5   2   9       1466.42       1687.41        24.42 o                         
   6   2   9       5455.01       5380.19        63.22 o                         
   7   2   9        180.29        216.15         7.23 o                         
   8   2   9         82.96         96.42         5.68 o                         
   9   2   9        188.19        181.50        12.50 o                         
  10   2   9        903.27        941.32        24.23 o                         
  11   2   9        122.02        163.89        18.32 o                         
  12   2   9       1019.35       1016.40        54.46 o                         
   1   3   9       1287.78       1345.49        15.54 o                         
   2   3   9       1132.45       1029.81        14.16 o                         
   3   3   9       4068.21       4247.15        43.07 o                         
   4   3   9       1017.89       1109.87        13.85 o                         
   5   3   9        522.41        564.97        10.96 o                         
   6   3   9        434.52        471.19         9.42 o                         
   7   3   9        332.69        349.39         8.01 o                         
   8   3   9         56.40         72.41         4.60 o                         
   9   3   9        504.93        494.02        14.65 o                         
  10   3   9         54.50         59.20        18.36 o                         
  11   3   9        115.10        129.72        12.14 o                         
  12   3   9        442.62        462.29        26.88 o                         
   0   4   9       6431.06       6665.14        83.52 o                         
   1   4   9        589.31        814.08        10.99 o                         
   2   4   9       5278.25       5278.90        52.19 o                         
   3   4   9       1594.57       1638.02        20.08 o                         
   4   4   9       3318.60       3500.39        36.91 o                         
   5   4   9        195.18        190.66         4.64 o                         
   6   4   9       1844.43       1781.77        30.11 o                         
   7   4   9        708.47        672.11        16.52 o                         
   8   4   9       3978.50       3650.58        71.36 o                         
   9   4   9       1685.60       1714.26        27.27 o                         
  10   4   9        647.71        641.78        18.18 o                         
  11   4   9       1474.46       1436.51        35.57 o                         
   1   5   9       1884.24       2075.31        23.53 o                         
   2   5   9      31547.45      31209.53       790.58 o                         
   3   5   9          0.32         13.39         2.98 o                         
   4   5   9       7663.15       7605.00        80.43 o                         
   5   5   9        531.08        548.43         9.04 o                         
   6   5   9        354.58        323.18        14.79 o                         
   7   5   9         35.25         30.33         5.65 o                         
   8   5   9       1037.88       1014.42        22.88 o                         
   9   5   9         41.27         33.91         7.22 o                         
  10   5   9        514.68        540.90        18.61 o                         
  11   5   9        109.44        128.46        20.00 o                         
   0   6   9      37690.64      38976.65      1668.60 o                         
   1   6   9       2685.10       2660.42        28.83 o                         
   2   6   9         34.04         47.75         3.51 o                         
   3   6   9        451.96        413.32         9.36 o                         
   4   6   9       1632.35       1573.23        20.85 o                         
   5   6   9        287.23        314.07         8.00 o                         
   6   6   9        154.57        120.61         5.09 o                         
   7   6   9        370.79        408.10        13.89 o                         
   8   6   9        512.34        503.91        15.73 o                         
   9   6   9          1.48         -2.41         4.80 o                         
  10   6   9       1046.43        936.96        34.32 o                         
  11   6   9        132.46        141.82        10.66 o                         
   1   7   9       1502.21       1508.21        18.65 o                         
   2   7   9        343.69        389.94         8.39 o                         
   3   7   9        393.03        527.68        10.91 o                         
   4   7   9       1019.13       1082.33        18.02 o                         
   5   7   9       1133.40       1114.54        16.58 o                         
   6   7   9       6018.66       5939.13        79.69 o                         
   7   7   9        198.55        229.77        11.82 o                         
   8   7   9        710.00        691.81        18.63 o                         
   9   7   9       1431.83       1426.18        36.44 o                         
  10   7   9        563.86        607.05        26.81 o                         
  11   7   9          0.17         14.88         9.42 o                         
   0   8   9      35656.00      33661.29      1308.87 o                         
   1   8   9       4155.07       4379.33        44.58 o                         
   2   8   9       1797.28       1775.08        22.54 o                         
   3   8   9       1377.16       1336.54        19.82 o                         
   4   8   9       4392.76       4105.56        47.50 o                         
   5   8   9        394.55        416.23         8.96 o                         
   6   8   9        270.30        284.51         7.47 o                         
   7   8   9       1191.77       1294.15        31.69 o                         
   8   8   9         50.41         71.52         6.65 o                         
   9   8   9         31.08         46.72         7.22 o                         
  10   8   9        388.20        416.11        28.28 o                         
  11   8   9        110.84        137.46        20.23 o                         
   1   9   9       1043.61       1023.78        14.68 o                         
   2   9   9        441.19        423.93         9.08 o                         
   3   9   9        187.53        220.66         7.67 o                         
   4   9   9        636.25        671.81        12.98 o                         
   5   9   9        207.78        185.47         5.51 o                         
   6   9   9        792.64        754.15        13.26 o                         
   7   9   9        745.21        800.66        14.30 o                         
   8   9   9        801.47        775.55        19.42 o                         
   9   9   9        259.64        244.42        13.98 o                         
  10   9   9       2120.15       2054.73        64.54 o                         
  11   9   9        121.99        140.91        20.01 o                         
   0  10   9        636.99        661.54        16.59 o                         
   1  10   9        965.88        977.29        15.70 o                         
   2  10   9       2137.95       2057.95        25.90 o                         
   3  10   9         27.30         25.90         3.63 o                         
   4  10   9      10013.84       9644.68       108.28 o                         
   5  10   9         32.10         44.14         5.93 o                         
   6  10   9       6229.85       6283.22       153.19 o                         
   7  10   9          1.56          7.30         5.28 o                         
   8  10   9       2838.49       2767.98        39.74 o                         
   9  10   9          5.21          0.80         7.69 o                         
  10  10   9         43.03         34.43         4.51 o                         
   1  11   9        209.59        217.13         7.03 o                         
   2  11   9        944.91        874.94        14.51 o                         
   3  11   9       2050.59       2057.00        30.65 o                         
   4  11   9        803.24        839.80        21.65 o                         
   5  11   9         20.59         48.26        11.29 o                         
   6  11   9        137.29        152.69        10.25 o                         
   7  11   9        151.02        168.33        10.31 o                         
   8  11   9       1360.27       1357.08        26.81 o                         
   9  11   9        571.80        546.73        18.43 o                         
  10  11   9        322.65        325.98        13.16 o                         
   0  12   9       3775.01       3864.90        86.85 o                         
   1  12   9        350.04        353.29         8.80 o                         
   2  12   9         50.99         62.99         5.04 o                         
   3  12   9       2401.10       2170.67        34.42 o                         
   4  12   9       1213.48       1235.70        25.40 o                         
   5  12   9       3017.82       2938.37        54.56 o                         
   6  12   9          9.07          4.04         5.40 o                         
   7  12   9        125.80        108.72        17.23 o                         
   8  12   9        904.50        909.77        21.23 o                         
   9  12   9       1118.99       1076.09        37.88 o                         
  10  12   9         94.06        109.23         9.40 o                         
   1  13   9        444.52        452.25        11.52 o                         
   2  13   9        192.06        197.49         7.89 o                         
   3  13   9          0.95         -0.14         4.42 o                         
   4  13   9       3364.12       3210.05        50.99 o                         
   5  13   9        283.16        282.61        13.24 o                         
   6  13   9        594.65        620.12        20.57 o                         
   7  13   9         56.16         70.38        10.04 o                         
   8  13   9       2315.94       2285.79        40.32 o                         
   9  13   9        208.48        200.50        12.29 o                         
   0  14   9       8666.04       8648.71       131.30 o                         
   1  14   9       3349.00       3229.69        48.86 o                         
   2  14   9        271.65        286.47        10.05 o                         
   3  14   9        105.27        144.92        11.25 o                         
   4  14   9       7331.55       7334.88       116.70 o                         
   5  14   9       2860.24       2767.83        49.18 o                         
   6  14   9       1297.62       1276.26        30.03 o                         
   7  14   9        139.41        162.64        14.57 o                         
   8  14   9        743.09        786.32        23.14 o                         
   9  14   9        516.66        488.68        21.76 o                         
   1  15   9          0.10         13.68         4.52 o                         
   2  15   9        184.08        189.31        13.48 o                         
   3  15   9         81.62         69.12         8.40 o                         
   4  15   9        824.84        820.50        23.27 o                         
   5  15   9          8.65         12.04         7.00 o                         
   6  15   9        174.67        192.12        12.58 o                         
   7  15   9        168.91        154.51        11.55 o                         
   8  15   9       1009.32        993.15        28.76 o                         
   0  16   9       1938.88       1778.06        43.51 o                         
   1  16   9       1736.39       1575.09        29.05 o                         
   2  16   9        775.56        771.41        24.37 o                         
   3  16   9        111.45        115.28        11.32 o                         
   4  16   9        219.25        267.85        14.18 o                         
   5  16   9         89.65        101.92        10.32 o                         
   6  16   9       3786.30       3871.02        61.62 o                         
   7  16   9         90.37         98.41         9.95 o                         
   8  16   9        508.77        498.63        30.64 o                         
   1  17   9        222.59        219.55         9.81 o                         
   2  17   9       1738.23       1733.36        37.01 o                         
   3  17   9          0.11         -5.16        10.72 o                         
   4  17   9          1.44         -0.31         8.26 o                         
   5  17   9       1073.82       1150.06        32.89 o                         
   6  17   9         79.65         74.66         9.96 o                         
   7  17   9         58.77         61.02        11.64 o                         
   0  18   9        849.79        810.85        26.24 o                         
   1  18   9         16.54         19.67         6.27 o                         
   2  18   9          0.03         -2.49         6.83 o                         
   3  18   9        504.80        490.94        19.71 o                         
   4  18   9        368.03        340.50        16.89 o                         
   5  18   9         88.87        115.50        11.45 o                         
   6  18   9        233.49        214.83        15.49 o                         
   1  19   9        110.52        151.43        15.44 o                         
   2  19   9       1290.88       1223.30        35.20 o                         
   3  19   9        778.88        801.11        28.02 o                         
   4  19   9        691.70        722.32        32.61 o                         
   5  19   9        243.11        294.66        18.48 o                         
   0  20   9        965.31        957.40        35.41 o                         
   1  20   9        248.54        293.92        18.07 o                         
   2  20   9         58.18         54.39        12.32 o                         
   3  20   9         17.76         -1.24        11.17 o                         
   4  20   9        966.20       1091.11        35.65 o                         
   1  21   9        105.09        130.05        14.11 o                         
   2  21   9        343.77        345.91        20.13 o                         
   0   0  10      39265.96      42787.70      2860.78 o                         
   1   0  10       1502.97       1601.22        23.76 o                         
   2   0  10        919.51        828.07        15.06 o                         
   3   0  10         25.82         40.01         4.42 o                         
   4   0  10      23098.83      25404.10       607.90 o                         
   5   0  10       2384.19       2365.88        45.23 o                         
   6   0  10       1928.34       1812.36        41.05 o                         
   7   0  10        327.04        277.58        14.26 o                         
   8   0  10        232.09        287.29        26.66 o                         
   9   0  10       6115.52       6030.54       128.55 o                         
  10   0  10       1040.57       1023.96        36.69 o                         
  11   0  10        616.24        619.17        58.67 o                         
  12   0  10        277.65        231.89        30.20 o                         
   1   1  10       2521.00       2475.22        22.91 o                         
   2   1  10       1340.75       1238.58        14.33 o                         
   3   1  10         92.61         78.42         3.70 o                         
   4   1  10        625.90        602.56        11.76 o                         
   5   1  10        138.22        118.34         5.50 o                         
   6   1  10          2.24         -1.98         3.67 o                         
   7   1  10         12.79          8.44         3.65 o                         
   8   1  10          0.62          4.22         4.34 o                         
   9   1  10        392.44        432.21        15.50 o                         
  10   1  10        454.37        450.89        17.10 o                         
  11   1  10          2.14          9.40         9.48 o                         
  12   1  10         78.44         76.29        14.09 o                         
   0   2  10      10854.19      10204.14       165.60 o                         
   1   2  10       8811.71       9224.84        87.06 o                         
   2   2  10       1458.10       1379.93        15.92 o                         
   3   2  10        246.31        297.29         6.90 o                         
   4   2  10       9255.10       9633.41        95.46 o                         
   5   2  10       7703.66       8089.16        86.11 o                         
   6   2  10          5.49          5.15         2.78 o                         
   7   2  10        350.65        350.35        12.80 o                         
   8   2  10       1250.77       1315.64        25.56 o                         
   9   2  10        427.92        462.01        16.18 o                         
  10   2  10        119.29        118.35        14.23 o                         
  11   2  10          8.02          7.73         7.23 o                         
   1   3  10       2265.41       2073.78        23.83 o                         
   2   3  10      15462.62      15459.52       494.92 o                         
   3   3  10        183.63        205.46         6.47 o                         
   4   3  10       3088.45       3212.55        34.47 o                         
   5   3  10        323.77        364.13         8.85 o                         
   6   3  10         22.67         26.81         3.90 o                         
   7   3  10        798.57        769.11        15.11 o                         
   8   3  10        597.81        556.35        13.71 o                         
   9   3  10       1591.96       1523.03        27.97 o                         
  10   3  10        212.99        211.72        29.31 o                         
  11   3  10        439.07        444.31        21.41 o                         
   0   4  10        104.75        160.17         7.28 o                         
   1   4  10       3588.91       3667.79        35.33 o                         
   2   4  10          0.72          2.13         2.44 o                         
   3   4  10         54.40         38.11         3.32 o                         
   4   4  10      10368.25      10128.88        95.86 o                         
   5   4  10        260.86        259.22         5.48 o                         
   6   4  10       3043.75       2963.32        36.93 o                         
   7   4  10        726.04        742.67        24.39 o                         
   8   4  10       6650.78       6901.02        89.76 o                         
   9   4  10       1214.90       1234.24        26.39 o                         
  10   4  10       2127.20       2113.66        40.68 o                         
  11   4  10         79.39         74.62        18.03 o                         
   1   5  10       1648.58       1895.79        21.54 o                         
   2   5  10          3.66          3.16         3.00 o                         
   3   5  10        208.05        185.01         5.98 o                         
   4   5  10       3671.05       3594.00        38.58 o                         
   5   5  10       2972.09       2929.11        34.37 o                         
   6   5  10       1417.51       1324.98        18.79 o                         
   7   5  10       1541.19       1543.89        23.79 o                         
   8   5  10       5589.88       5505.04        92.48 o                         
   9   5  10        129.93        102.57         7.48 o                         
  10   5  10        518.60        497.13        13.57 o                         
  11   5  10        332.32        346.70        27.04 o                         
   0   6  10      35652.87      35858.94      1205.05 o                         
   1   6  10       2264.16       2204.88        25.23 o                         
   2   6  10         49.13         47.16         3.60 o                         
   3   6  10       2381.06       2431.14        30.84 o                         
   4   6  10        100.40         89.60         5.04 o                         
   5   6  10         18.19         38.41         5.19 o                         
   6   6  10        148.63        136.22         4.42 o                         
   7   6  10          1.34          4.28         3.61 o                         
   8   6  10       5211.82       5450.64        83.15 o                         
   9   6  10          2.54          5.13         7.89 o                         
  10   6  10          3.50         -1.56         5.43 o                         
  11   6  10          0.05          3.77        11.37 o                         
   1   7  10        378.18        341.86         7.65 o                         
   2   7  10       1420.77       1479.23        19.94 o                         
   3   7  10        300.01        291.12         8.47 o                         
   4   7  10       7356.74       7093.24        73.18 o                         
   5   7  10        654.83        599.33        11.52 o                         
   6   7  10          0.90          2.25         3.40 o                         
   7   7  10        102.52        100.01         4.44 o                         
   8   7  10       1940.03       1938.96        38.48 o                         
   9   7  10         34.13         46.98         9.62 o                         
  10   7  10        791.44        768.25        42.55 o                         
  11   7  10         78.99         76.36         5.41 o                         
   0   8  10       2318.57       2278.92        37.37 o                         
   1   8  10        519.32        515.62        10.16 o                         
   2   8  10       3838.84       3776.22        41.82 o                         
   3   8  10        255.62        302.63         8.53 o                         
   4   8  10        610.32        613.82        13.67 o                         
   5   8  10        478.89        471.79        11.41 o                         
   6   8  10        809.18        848.99        14.51 o                         
   7   8  10       1768.62       1704.69        27.16 o                         
   8   8  10          3.33         -1.92         5.38 o                         
   9   8  10       1728.52       1713.77        35.23 o                         
  10   8  10        889.50        896.35        23.85 o                         
  11   8  10         57.02         74.37        13.23 o                         
   1   9  10        405.53        421.32         8.88 o                         
   2   9  10       3537.67       3450.67        40.94 o                         
   3   9  10       2213.73       2207.61        31.29 o                         
   4   9  10        163.39        167.42         7.07 o                         
   5   9  10       1448.37       1435.47        20.93 o                         
   6   9  10       3901.27       3834.27        47.20 o                         
   7   9  10        800.65        752.29        15.26 o                         
   8   9  10         30.20         27.80         3.69 o                         
   9   9  10        101.23        116.94         8.76 o                         
  10   9  10          0.59         12.84         6.15 o                         
   0  10  10       8870.74       8596.34       117.01 o                         
   1  10  10        642.29        623.28        11.26 o                         
   2  10  10        868.16        779.11        13.57 o                         
   3  10  10         45.06         53.35         4.75 o                         
   4  10  10       1237.05       1274.40        20.95 o                         
   5  10  10        908.53        916.92        22.27 o                         
   6  10  10      10032.30       9904.87       164.44 o                         
   7  10  10         97.88         97.42         7.96 o                         
   8  10  10         27.81         28.15         7.91 o                         
   9  10  10         43.02         58.25         7.95 o                         
  10  10  10       3640.25       3573.80        70.80 o                         
   1  11  10         29.22         34.26         3.75 o                         
   2  11  10      17402.20      17066.24       204.28 o                         
   3  11  10       4213.80       4090.67        51.22 o                         
   4  11  10       2761.44       2637.12        46.11 o                         
   5  11  10       3027.04       2858.44        48.32 o                         
   6  11  10       1105.75       1078.64        27.70 o                         
   7  11  10        817.93        788.28        19.27 o                         
   8  11  10        817.97        799.77        22.27 o                         
   9  11  10        331.70        332.62        15.47 o                         
  10  11  10        198.86        209.43        11.35 o                         
   0  12  10        385.55        418.26        17.82 o                         
   1  12  10       2372.65       2371.31        28.38 o                         
   2  12  10          7.35          4.32         4.03 o                         
   3  12  10       2608.50       2472.79        41.34 o                         
   4  12  10        837.43        878.71        21.43 o                         
   5  12  10       1786.50       1772.51        38.42 o                         
   6  12  10        916.60        931.71        38.43 o                         
   7  12  10        311.54        329.72        14.01 o                         
   8  12  10        501.95        522.48        21.78 o                         
   9  12  10        258.40        246.05        14.62 o                         
   1  13  10       1199.99       1189.29        20.41 o                         
   2  13  10       5905.18       5675.82        68.20 o                         
   3  13  10       6188.23       6282.15        92.76 o                         
   4  13  10       3215.18       3106.17        53.07 o                         
   5  13  10         68.91         66.50         9.63 o                         
   6  13  10        888.65        838.18        26.82 o                         
   7  13  10       1563.39       1471.29        34.88 o                         
   8  13  10       1181.39       1113.29        25.47 o                         
   9  13  10        835.80        880.96        27.27 o                         
   0  14  10       6275.64       5945.98       122.67 o                         
   1  14  10       1411.01       1317.90        29.18 o                         
   2  14  10       1449.11       1406.96        26.45 o                         
   3  14  10       1342.07       1333.80        33.48 o                         
   4  14  10        769.97        751.34        39.57 o                         
   5  14  10        310.87        278.48        14.68 o                         
   6  14  10          0.06         -4.66         8.84 o                         
   7  14  10       1185.56       1183.76        31.30 o                         
   8  14  10        326.55        322.30        17.91 o                         
   9  14  10         17.38         28.81        14.78 o                         
   1  15  10        500.91        483.60        14.02 o                         
   2  15  10        662.93        713.47        17.88 o                         
   3  15  10        381.22        322.47        15.55 o                         
   4  15  10       2435.62       2532.52        46.94 o                         
   5  15  10         86.59         95.35         9.71 o                         
   6  15  10       1873.15       1883.21        39.15 o                         
   7  15  10        681.46        677.85        20.70 o                         
   8  15  10        262.43        291.36        16.00 o                         
   0  16  10       1974.78       1802.91        41.92 o                         
   1  16  10       1091.20       1051.94        21.87 o                         
   2  16  10       1068.56       1050.38        26.88 o                         
   3  16  10          4.07         20.84         7.38 o                         
   4  16  10        277.32        259.30        16.58 o                         
   5  16  10         24.36         23.14         7.14 o                         
   6  16  10        185.98        229.14        17.51 o                         
   7  16  10         23.62         27.66         7.96 o                         
   1  17  10        674.65        691.18        18.71 o                         
   2  17  10        653.41        648.42        21.82 o                         
   3  17  10         69.89         67.76         9.14 o                         
   4  17  10       1327.10       1383.54        32.54 o                         
   5  17  10        145.92        160.89        12.36 o                         
   6  17  10        135.71        135.97        18.66 o                         
   7  17  10         84.07         80.25        16.20 o                         
   0  18  10          0.20         15.16         7.08 o                         
   1  18  10         61.65         52.18         8.39 o                         
   2  18  10        143.02        131.43        13.15 o                         
   3  18  10       1107.62       1205.52        34.90 o                         
   4  18  10        561.16        588.33        21.57 o                         
   5  18  10        165.28        173.10        13.12 o                         
   6  18  10        340.75        372.11        18.60 o                         
   1  19  10         70.76         80.04         8.31 o                         
   2  19  10       2599.25       2669.63        56.92 o                         
   3  19  10        267.25        249.47        17.29 o                         
   4  19  10       1475.34       1459.71        61.99 o                         
   5  19  10        760.36        782.33        30.20 o                         
   0  20  10        548.52        630.46        60.59 o                         
   1  20  10        908.02        978.37        39.24 o                         
   2  20  10        455.89        465.38        25.29 o                         
   3  20  10        150.71        152.48        16.05 o                         
   4  20  10         81.19        118.53        14.82 o                         
   1  21  10        505.71        543.84        24.44 o                         
   1   1  11        407.02        415.79         7.34 o                         
   2   1  11       6717.71       7088.05        59.25 o                         
   3   1  11       4221.59       4384.55        43.37 o                         
   4   1  11       4841.68       4942.75        53.17 o                         
   5   1  11        207.65        200.02         7.22 o                         
   6   1  11          2.14          4.62         3.63 o                         
   7   1  11       2430.46       2344.59        37.04 o                         
   8   1  11        930.20        971.64        38.51 o                         
   9   1  11        618.77        689.65        20.37 o                         
  10   1  11        936.43        896.85        26.04 o                         
  11   1  11       3787.83       3852.87        74.74 o                         
   0   2  11      19561.99      20557.58       818.78 o                         
   1   2  11       3587.53       3898.85        37.70 o                         
   2   2  11       1010.95        982.93        13.30 o                         
   3   2  11       5123.42       5295.35        51.13 o                         
   4   2  11       3826.36       3846.65        44.08 o                         
   5   2  11       1037.26       1074.20        17.80 o                         
   6   2  11       3534.80       3260.76        42.36 o                         
   7   2  11        812.75        829.12        17.82 o                         
   8   2  11         33.98         44.76         5.69 o                         
   9   2  11        109.07        108.04         8.84 o                         
  10   2  11        993.09        956.55        32.84 o                         
  11   2  11        128.40        130.77        12.77 o                         
   1   3  11       2546.13       2617.02        27.23 o                         
   2   3  11        978.69       1103.02        13.82 o                         
   3   3  11       2837.78       3203.45        34.93 o                         
   4   3  11        877.22        820.06        12.85 o                         
   5   3  11       3664.35       3573.90        42.80 o                         
   6   3  11       4288.16       4423.16        52.28 o                         
   7   3  11       1706.41       1687.71        27.05 o                         
   8   3  11        562.12        567.10        14.62 o                         
   9   3  11        864.74        887.33        19.91 o                         
  10   3  11         52.53         80.26         8.04 o                         
  11   3  11       1556.09       1532.14        69.22 o                         
   0   4  11      20920.25      21553.45       576.89 o                         
   1   4  11        221.80        257.06         6.56 o                         
   2   4  11       8316.89       8608.61        75.64 o                         
   3   4  11        308.80        339.74         8.09 o                         
   4   4  11          8.45         11.82         2.97 o                         
   5   4  11        315.80        324.65         6.90 o                         
   6   4  11       1726.03       1818.33        25.64 o                         
   7   4  11         79.07         96.06         6.70 o                         
   8   4  11         11.46         30.33         7.61 o                         
   9   4  11       2302.61       2257.16        37.28 o                         
  10   4  11        740.23        728.21        21.44 o                         
  11   4  11         14.40         26.83        12.67 o                         
   1   5  11       7242.28       7445.16        66.75 o                         
   2   5  11       2973.48       3035.45        35.55 o                         
   3   5  11       9758.11       9800.99        93.41 o                         
   4   5  11       1899.63       1902.50        24.99 o                         
   5   5  11         80.81         79.54         4.58 o                         
   6   5  11        128.61        118.67         5.66 o                         
   7   5  11       5706.56       5768.52        68.48 o                         
   8   5  11        642.76        626.60        15.42 o                         
   9   5  11        153.92        153.62         9.81 o                         
  10   5  11       1292.10       1307.27        27.52 o                         
  11   5  11       1370.01       1269.82        45.37 o                         
   0   6  11        400.18        599.69        16.83 o                         
   1   6  11        198.70        223.82         6.30 o                         
   2   6  11       2668.58       2695.19        30.73 o                         
   3   6  11       3560.94       3562.66        38.78 o                         
   4   6  11       1534.68       1543.43        20.73 o                         
   5   6  11        290.04        254.93         7.82 o                         
   6   6  11       2570.40       2530.37        39.80 o                         
   7   6  11       4411.87       4356.02        56.32 o                         
   8   6  11       5735.62       5519.07        69.04 o                         
   9   6  11        561.53        539.25        12.87 o                         
  10   6  11          4.80          5.73         3.27 o                         
  11   6  11        384.25        367.91        25.18 o                         
   1   7  11        733.62        788.90        12.81 o                         
   2   7  11         30.27         41.47         3.98 o                         
   3   7  11       4861.25       4870.13        52.79 o                         
   4   7  11        151.48        136.59         6.37 o                         
   5   7  11       1797.31       1697.46        22.85 o                         
   6   7  11        354.73        336.30         9.02 o                         
   7   7  11       1549.21       1590.69        33.46 o                         
   8   7  11       1063.44       1056.76        20.38 o                         
   9   7  11        189.83        173.87         6.56 o                         
  10   7  11        109.26         93.79         4.88 o                         
  11   7  11       1102.03       1155.35        39.91 o                         
   0   8  11       2323.96       2312.14        38.36 o                         
   1   8  11        128.52        141.58         5.77 o                         
   2   8  11       2882.30       2903.62        35.80 o                         
   3   8  11       2584.64       2626.16        49.24 o                         
   4   8  11        767.06        739.37        13.79 o                         
   5   8  11       1823.74       1794.97        25.63 o                         
   6   8  11         42.35         35.69         4.04 o                         
   7   8  11       2552.13       2499.89        44.09 o                         
   8   8  11         58.14         49.26         9.70 o                         
   9   8  11       1894.78       1921.46        40.99 o                         
  10   8  11        106.68        125.39         9.11 o                         
   1   9  11       2648.06       2536.10        30.72 o                         
   2   9  11        647.35        633.29        12.83 o                         
   3   9  11       1052.84       1110.35        19.50 o                         
   4   9  11       4361.42       4194.66        53.04 o                         
   5   9  11        979.58        928.89        21.26 o                         
   6   9  11       1960.52       1973.57        29.12 o                         
   7   9  11       2380.31       2281.87        40.35 o                         
   8   9  11          3.20         -0.89         4.39 o                         
   9   9  11        224.44        228.62         8.66 o                         
  10   9  11       1068.32       1085.19        27.99 o                         
   0  10  11        312.14        314.82        12.87 o                         
   1  10  11        217.32        229.50         9.42 o                         
   2  10  11        133.91        148.25         7.21 o                         
   3  10  11        186.61        158.22         7.05 o                         
   4  10  11       9494.27       9408.73       126.26 o                         
   5  10  11        130.14        147.67         8.79 o                         
   6  10  11        487.92        444.98        14.19 o                         
   7  10  11         32.68         42.90         5.81 o                         
   8  10  11       2106.26       2105.75        53.71 o                         
   9  10  11       1138.97       1124.04        30.07 o                         
  10  10  11          2.84          0.15        14.67 o                         
   1  11  11       5682.24       5693.27        60.91 o                         
   2  11  11          1.49          8.10         3.49 o                         
   3  11  11       2204.19       2191.10        32.01 o                         
   4  11  11        663.67        646.90        15.53 o                         
   5  11  11       2098.52       2086.79        42.23 o                         
   6  11  11       1431.52       1433.30        30.19 o                         
   7  11  11         91.34        106.03        12.85 o                         
   8  11  11       1408.91       1307.82        31.33 o                         
   9  11  11       1901.81       1924.59        47.60 o                         
  10  11  11         22.72         18.23        10.78 o                         
   0  12  11       7189.89       6979.30       114.18 o                         
   1  12  11        250.83        250.49         8.80 o                         
   2  12  11       1647.17       1574.92        23.89 o                         
   3  12  11       1396.80       1397.50        25.12 o                         
   4  12  11       2678.20       2588.69        46.21 o                         
   5  12  11         17.18         11.88         7.12 o                         
   6  12  11       1938.30       1856.21        51.93 o                         
   7  12  11       1020.87        996.16        22.77 o                         
   8  12  11        970.79        984.90        31.43 o                         
   9  12  11        127.39        136.55        25.09 o                         
   1  13  11        658.67        614.27        14.23 o                         
   2  13  11        134.78         92.49         7.03 o                         
   3  13  11        202.87        206.80        12.19 o                         
   4  13  11        596.19        625.52        20.21 o                         
   5  13  11       1154.37       1176.16        27.86 o                         
   6  13  11         45.30         46.11         8.30 o                         
   7  13  11         19.96         24.38        10.34 o                         
   8  13  11        345.79        348.49        18.58 o                         
   9  13  11        178.05        183.66        15.04 o                         
   0  14  11       1531.04       1715.48        36.08 o                         
   1  14  11        642.71        749.73        16.71 o                         
   2  14  11        324.97        355.08        15.08 o                         
   3  14  11       1118.92       1118.12        25.64 o                         
   4  14  11        381.50        451.18        17.88 o                         
   5  14  11       1601.51       1561.92        34.47 o                         
   6  14  11       1282.57       1348.11        31.79 o                         
   7  14  11         20.57         32.02         8.52 o                         
   8  14  11        787.01        783.54        28.28 o                         
   1  15  11       3395.20       3445.80        54.77 o                         
   2  15  11       2140.21       2023.01        35.15 o                         
   3  15  11       3874.22       3812.30        63.66 o                         
   4  15  11        406.09        446.33        18.46 o                         
   5  15  11       2669.57       2604.09        48.66 o                         
   6  15  11         92.42         79.02        10.26 o                         
   7  15  11        228.11        253.54        20.47 o                         
   8  15  11        267.62        269.18        15.89 o                         
   0  16  11        678.59        751.93        24.92 o                         
   1  16  11        384.98        387.89        13.58 o                         
   2  16  11         97.54        115.22        12.66 o                         
   3  16  11         51.37         52.16         8.30 o                         
   4  16  11        350.06        343.10        22.43 o                         
   5  16  11        359.06        407.46        17.60 o                         
   6  16  11       1961.70       1970.94        51.01 o                         
   7  16  11         48.61         48.75         9.06 o                         
   1  17  11        257.52        270.32        17.61 o                         
   2  17  11        234.14        264.98        16.73 o                         
   3  17  11         12.03          6.06         6.90 o                         
   4  17  11        955.92        935.76        29.96 o                         
   5  17  11          1.31         -0.31        12.42 o                         
   6  17  11         86.19         77.95        16.12 o                         
   0  18  11        154.92        181.47        13.83 o                         
   1  18  11       3683.67       3655.77        61.27 o                         
   2  18  11        255.96        269.33        17.09 o                         
   3  18  11       1807.81       1967.89        47.24 o                         
   4  18  11         90.03        110.89        11.80 o                         
   5  18  11       1545.98       1583.09        45.11 o                         
   6  18  11         11.60         15.38        10.03 o                         
   1  19  11         37.49         24.42        10.27 o                         
   2  19  11       1369.38       1499.44        39.68 o                         
   3  19  11        115.66        143.43        16.71 o                         
   4  19  11       1152.42       1235.56        41.22 o                         
   0  20  11       3361.05       3387.87        85.59 o                         
   1  20  11       1350.91       1364.71        37.95 o                         
   2  20  11        602.04        617.62        26.53 o                         
   3  20  11       2168.39       2353.39        53.82 o                         
   0   0  12       8820.89       9204.30       152.21 o                         
   1   0  12       6653.76       6558.67        78.88 o                         
   2   0  12        538.40        585.63        12.81 o                         
   3   0  12       2717.50       2571.04        37.39 o                         
   4   0  12      15188.18      15116.45       287.59 o                         
   5   0  12        990.63        928.78        30.04 o                         
   6   0  12       2693.22       2587.86        55.08 o                         
   7   0  12       6932.20       6817.06       198.85 o                         
   8   0  12       3669.20       3421.76       104.70 o                         
   9   0  12         12.92          9.56         9.01 o                         
  10   0  12        461.95        384.76        23.14 o                         
  11   0  12          7.53          5.46        13.95 o                         
   1   1  12       2498.55       2615.63        24.88 o                         
   2   1  12        194.53        203.02         5.97 o                         
   3   1  12        138.95        145.58         5.60 o                         
   4   1  12         41.60         62.88         4.82 o                         
   5   1  12        532.50        582.50        14.26 o                         
   6   1  12        146.13        148.24         8.36 o                         
   7   1  12        250.38        253.03        16.43 o                         
   8   1  12       1190.75       1217.55        41.57 o                         
   9   1  12          3.68          5.73         6.19 o                         
  10   1  12         92.99         91.55         9.81 o                         
  11   1  12        247.45        257.94        17.42 o                         
   0   2  12      11990.24      11592.43       144.87 o                         
   1   2  12        896.99        927.00        14.37 o                         
   2   2  12       3348.06       3461.80        35.44 o                         
   3   2  12        457.68        463.26         9.54 o                         
   4   2  12        179.37        141.89         4.76 o                         
   5   2  12        104.95         99.05         5.90 o                         
   6   2  12        831.68        890.92        16.97 o                         
   7   2  12        489.13        461.97        14.03 o                         
   8   2  12       3484.75       3395.28        59.08 o                         
   9   2  12       2394.70       2395.68        45.28 o                         
  10   2  12        263.75        254.34        13.77 o                         
  11   2  12        278.00        309.17        28.80 o                         
   1   3  12        315.31        383.46         8.23 o                         
   2   3  12       1019.64       1238.58        16.83 o                         
   3   3  12        980.34       1023.89        15.65 o                         
   4   3  12       6652.55       6607.98        65.61 o                         
   5   3  12       2542.03       2477.90        34.97 o                         
   6   3  12        674.41        643.39        13.37 o                         
   7   3  12        233.96        239.92         9.68 o                         
   8   3  12        128.70        144.87         9.13 o                         
   9   3  12        519.20        537.56        36.42 o                         
  10   3  12        484.73        524.16        22.21 o                         
  11   3  12          0.01         25.87        14.51 o                         
   0   4  12      11615.25      11329.79       150.48 o                         
   1   4  12       3992.66       4287.70        43.46 o                         
   2   4  12       6490.25       6556.36        64.47 o                         
   3   4  12         15.39         20.88         3.38 o                         
   4   4  12       5293.27       4996.43        54.14 o                         
   5   4  12        905.34        886.57        13.50 o                         
   6   4  12       1880.91       1807.72        27.07 o                         
   7   4  12        777.42        751.26        16.49 o                         
   8   4  12       1278.88       1286.50        41.68 o                         
   9   4  12       1200.51       1164.64        24.94 o                         
  10   4  12          4.61         19.67        13.74 o                         
  11   4  12         69.72        103.44        16.43 o                         
   1   5  12      15409.96      15568.33       176.68 o                         
   2   5  12       7842.12       7470.90        67.01 o                         
   3   5  12        168.05        203.16         7.04 o                         
   4   5  12          8.79          5.13         3.93 o                         
   5   5  12        787.13        802.52        13.41 o                         
   6   5  12       2271.37       2302.41        35.43 o                         
   7   5  12        941.19        889.47        17.76 o                         
   8   5  12        480.33        493.55        12.52 o                         
   9   5  12       1887.65       1771.97        35.72 o                         
  10   5  12        573.07        531.90        16.23 o                         
  11   5  12        898.87        968.01        37.92 o                         
   0   6  12       9655.62       9355.04       186.45 o                         
   1   6  12         60.64         83.23         4.56 o                         
   2   6  12       1284.29       1332.30        18.12 o                         
   3   6  12         64.48         77.81         5.41 o                         
   4   6  12       5525.58       5595.27        60.00 o                         
   5   6  12        251.64        223.95         9.09 o                         
   6   6  12       1418.14       1415.40        20.38 o                         
   7   6  12        311.64        302.21        12.09 o                         
   8   6  12        788.09        811.89        17.49 o                         
   9   6  12        233.73        230.40         8.89 o                         
  10   6  12          8.78          7.99         5.52 o                         
  11   6  12         23.81         43.43        14.21 o                         
   1   7  12        469.09        488.81        10.11 o                         
   2   7  12       8120.20       7738.22        76.08 o                         
   3   7  12        201.01        188.25         7.59 o                         
   4   7  12        822.64        825.39        14.33 o                         
   5   7  12        149.18        171.11         7.88 o                         
   6   7  12         11.42         14.25         4.19 o                         
   7   7  12        210.86        196.92        10.21 o                         
   8   7  12        181.53        208.92        10.06 o                         
   9   7  12          0.22          0.54         3.55 o                         
  10   7  12        764.33        788.98        17.73 o                         
   0   8  12       6855.89       7026.83        98.17 o                         
   1   8  12        697.72        798.35        13.27 o                         
   2   8  12        486.84        513.61        12.06 o                         
   3   8  12        910.89        945.16        16.35 o                         
   4   8  12       1523.36       1538.78        27.46 o                         
   5   8  12        159.49        166.67         7.43 o                         
   6   8  12        305.60        296.32        10.27 o                         
   7   8  12         18.49         16.40         6.11 o                         
   8   8  12        435.63        481.24        15.02 o                         
   9   8  12        562.22        551.70        17.32 o                         
  10   8  12        466.34        489.04        27.19 o                         
   1   9  12         29.95         44.61         4.02 o                         
   2   9  12       2930.40       2890.61        36.71 o                         
   3   9  12         52.82         52.30         5.69 o                         
   4   9  12         64.32         60.24         5.84 o                         
   5   9  12         60.57         68.01         6.49 o                         
   6   9  12        320.38        331.54         9.82 o                         
   7   9  12       1771.52       1761.77        31.88 o                         
   8   9  12        483.00        489.95        14.22 o                         
   9   9  12         38.63         34.76         5.85 o                         
  10   9  12          6.66          0.07         9.62 o                         
   0  10  12        627.72        645.20        19.66 o                         
   1  10  12       1388.85       1328.92        20.04 o                         
   2  10  12          4.90          3.84         3.16 o                         
   3  10  12         71.64         87.14         6.33 o                         
   4  10  12       1497.50       1428.06        25.42 o                         
   5  10  12       1101.02       1045.72        20.43 o                         
   6  10  12          7.41         15.37         3.18 o                         
   7  10  12        150.87        155.49         6.32 o                         
   8  10  12        203.23        206.77         7.64 o                         
   9  10  12        173.30        140.88        10.70 o                         
  10  10  12         55.29         62.56        15.32 o                         
   1  11  12       1480.49       1440.04        20.09 o                         
   2  11  12        695.89        639.95        13.67 o                         
   3  11  12       1265.91       1241.38        23.23 o                         
   4  11  12       4849.67       4756.57        77.29 o                         
   5  11  12        985.07        990.64        25.21 o                         
   6  11  12         38.36         42.19         6.82 o                         
   7  11  12        428.48        411.15        14.87 o                         
   8  11  12       1778.34       1550.13        70.92 o                         
   9  11  12         14.10         14.41         8.21 o                         
   0  12  12        662.91        767.27        19.90 o                         
   1  12  12        420.78        413.50        11.27 o                         
   2  12  12       1848.72       1859.95        27.08 o                         
   3  12  12        422.01        384.45        12.59 o                         
   4  12  12        136.61        140.77        10.76 o                         
   5  12  12          5.97          1.18         6.15 o                         
   6  12  12          1.80         -4.09         7.15 o                         
   7  12  12       1070.50       1167.95        27.14 o                         
   8  12  12         10.23          0.13         5.33 o                         
   9  12  12        328.01        336.13        16.81 o                         
   1  13  12        759.99        689.01        15.83 o                         
   2  13  12       1181.38       1040.25        20.41 o                         
   3  13  12        573.43        566.42        20.09 o                         
   4  13  12        746.86        712.70        21.08 o                         
   5  13  12         15.01         26.30         7.19 o                         
   6  13  12        158.86        164.44        13.89 o                         
   7  13  12        404.98        474.04        21.24 o                         
   8  13  12        482.65        449.59        27.22 o                         
   9  13  12          0.10         10.85        11.17 o                         
   0  14  12       6430.77       6353.63       100.78 o                         
   1  14  12        348.53        347.81        11.33 o                         
   2  14  12        941.31       1022.79        22.86 o                         
   3  14  12        541.33        485.90        17.98 o                         
   4  14  12         99.58        130.34        11.39 o                         
   5  14  12          7.48          8.96         8.07 o                         
   6  14  12       7890.51       7927.83       127.26 o                         
   7  14  12        928.70        877.29        30.44 o                         
   8  14  12          0.32          3.60         8.54 o                         
   1  15  12         74.17         70.71         5.71 o                         
   2  15  12       2850.22       2969.39        68.32 o                         
   3  15  12        377.37        373.78        18.52 o                         
   4  15  12       2481.29       2520.58        52.40 o                         
   5  15  12       1400.91       1472.69        37.29 o                         
   6  15  12        626.96        633.31        24.46 o                         
   7  15  12        646.60        659.23        23.62 o                         
   0  16  12       1083.88       1146.42        31.69 o                         
   1  16  12         79.67         69.12         7.42 o                         
   2  16  12         74.81         58.04         9.46 o                         
   3  16  12        120.35        149.67        13.21 o                         
   4  16  12        250.09        241.83        15.89 o                         
   5  16  12         29.67         34.68        10.15 o                         
   6  16  12         81.77         87.66        11.30 o                         
   7  16  12        126.24        121.44        12.71 o                         
   1  17  12       1308.69       1366.74        35.71 o                         
   2  17  12          3.56         -2.82         7.13 o                         
   3  17  12       1952.63       1874.56        49.72 o                         
   4  17  12        243.78        274.17        17.05 o                         
   5  17  12        180.81        176.10        21.28 o                         
   6  17  12        452.07        491.41        23.33 o                         
   0  18  12        874.30        981.75        36.46 o                         
   1  18  12       1215.63       1145.08        32.77 o                         
   2  18  12         36.75         34.81         9.15 o                         
   3  18  12         64.15         51.91        10.69 o                         
   4  18  12        294.78        332.91        26.41 o                         
   5  18  12          8.55          1.00         8.00 o                         
   1  19  12        366.19        388.71        21.06 o                         
   2  19  12        222.33        252.25        22.99 o                         
   3  19  12        259.24        276.82        18.16 o                         
   4  19  12          0.02         29.40        11.05 o                         
   0  20  12          0.55         -2.57        12.84 o                         
   1  20  12          0.42          0.96        16.19 o                         
   2  20  12         90.07        129.10        14.08 o                         
   1   1  13        257.11        264.11         6.20 o                         
   2   1  13      35334.85      33077.71       751.12 o                         
   3   1  13         51.79         61.59         4.43 o                         
   4   1  13       2008.76       2071.20        33.83 o                         
   5   1  13       2267.50       2173.09        28.88 o                         
   6   1  13       6257.24       6175.70        83.18 o                         
   7   1  13       1048.57        963.77        25.57 o                         
   8   1  13        909.19        858.94        25.88 o                         
   9   1  13        362.03        383.46        16.57 o                         
  10   1  13         23.69         32.73        14.73 o                         
  11   1  13          2.54         -3.00        13.19 o                         
   0   2  13       8258.12       8379.40       106.40 o                         
   1   2  13        876.72        889.71        13.14 o                         
   2   2  13       2641.78       2611.73        27.62 o                         
   3   2  13          7.75          6.50         2.92 o                         
   4   2  13        779.31        811.13        13.39 o                         
   5   2  13       1144.50       1051.82        20.39 o                         
   6   2  13         19.13         12.22         8.80 o                         
   7   2  13        873.78        830.07        38.59 o                         
   8   2  13        137.47        164.35        10.53 o                         
   9   2  13        100.30        119.63        10.24 o                         
  10   2  13         31.17         24.91         7.12 o                         
  11   2  13        638.45        628.06        39.88 o                         
   1   3  13         65.27         57.54         3.97 o                         
   2   3  13       7011.65       7122.31        64.60 o                         
   3   3  13       2196.88       2071.85        25.90 o                         
   4   3  13        657.54        623.55        12.78 o                         
   5   3  13        474.08        433.17        11.80 o                         
   6   3  13       5501.56       5524.81        76.01 o                         
   7   3  13        417.39        339.68        12.11 o                         
   8   3  13         80.97         79.69        13.23 o                         
   9   3  13         50.76         47.55         7.01 o                         
  10   3  13       1559.29       1499.42        46.44 o                         
  11   3  13       1291.90       1280.83        46.01 o                         
   0   4  13      14571.48      15282.45       219.53 o                         
   1   4  13        160.64        192.06         6.32 o                         
   2   4  13          5.95          6.53         2.96 o                         
   3   4  13       6456.53       6472.47        65.37 o                         
   4   4  13      11035.16      11585.59       115.74 o                         
   5   4  13          0.47          3.58         2.34 o                         
   6   4  13        179.19        196.59        10.25 o                         
   7   4  13       3469.09       3265.11        52.61 o                         
   8   4  13       1010.30       1015.84        22.65 o                         
   9   4  13        949.33        873.11        31.15 o                         
  10   4  13        238.77        226.90        20.57 o                         
  11   4  13        197.79        186.83        19.85 o                         
   1   5  13        670.98        626.09        11.01 o                         
   2   5  13       3649.15       3645.22        36.18 o                         
   3   5  13       3140.07       3088.66        39.21 o                         
   4   5  13        679.74        696.44        14.00 o                         
   5   5  13         15.50         33.13         4.21 o                         
   6   5  13       5138.90       5132.43        76.78 o                         
   7   5  13       1136.17       1126.32        25.45 o                         
   8   5  13        144.19        141.80         7.98 o                         
   9   5  13         62.47         81.10         7.89 o                         
  10   5  13       3003.68       2884.01        58.37 o                         
  11   5  13       1489.80       1521.24        50.47 o                         
   0   6  13       3543.60       3404.39        52.44 o                         
   1   6  13       8052.66       8403.60        79.00 o                         
   2   6  13          1.07          3.56         2.36 o                         
   3   6  13        250.68        269.85         8.48 o                         
   4   6  13       5288.40       5059.96        56.39 o                         
   5   6  13       1003.13        991.71        18.80 o                         
   6   6  13        160.02        147.31         6.83 o                         
   7   6  13        731.37        698.32        18.98 o                         
   8   6  13        243.99        257.99        11.63 o                         
   9   6  13         12.53         23.34         4.92 o                         
  10   6  13         29.61         49.86         5.79 o                         
   1   7  13        465.04        459.23        10.60 o                         
   2   7  13        313.87        274.43         8.74 o                         
   3   7  13       1187.89       1157.26        19.16 o                         
   4   7  13       1262.37       1245.89        19.15 o                         
   5   7  13         60.10         62.65         6.12 o                         
   6   7  13        129.63        149.08        10.12 o                         
   7   7  13        105.55        132.48        14.18 o                         
   8   7  13          0.53          3.41         4.26 o                         
   9   7  13         49.71         54.69         6.92 o                         
  10   7  13          5.63          4.29         7.07 o                         
   0   8  13       1762.82       1891.55        34.21 o                         
   1   8  13       3361.25       3369.18        41.98 o                         
   2   8  13        793.46        783.35        15.48 o                         
   3   8  13       2932.35       2896.75        36.01 o                         
   4   8  13      13103.03      12638.84       137.11 o                         
   5   8  13       1037.61       1023.75        22.09 o                         
   6   8  13       1753.17       1854.83        49.10 o                         
   7   8  13       1156.78       1191.40        25.87 o                         
   8   8  13       3250.50       3279.47        54.54 o                         
   9   8  13        224.33        252.22        12.25 o                         
  10   8  13        123.89        140.85        25.02 o                         
   1   9  13       1550.00       1581.80        23.19 o                         
   2   9  13        593.69        520.66        11.89 o                         
   3   9  13        643.55        595.63        14.93 o                         
   4   9  13        380.48        374.50        12.49 o                         
   5   9  13        800.35        790.88        17.49 o                         
   6   9  13        300.56        282.60        12.60 o                         
   7   9  13        988.17        947.88        27.13 o                         
   8   9  13       1435.98       1451.57        28.98 o                         
   9   9  13       2741.83       2724.60        68.14 o                         
  10   9  13         10.53          4.85         4.84 o                         
   0  10  13      16566.14      16368.30       215.13 o                         
   1  10  13       1844.44       1891.83        26.47 o                         
   2  10  13        126.30        120.46         6.91 o                         
   3  10  13        425.42        440.48        16.33 o                         
   4  10  13       1205.14       1224.68        24.92 o                         
   5  10  13        952.68        892.66        19.41 o                         
   6  10  13        163.01        190.19         7.94 o                         
   7  10  13        911.29        860.36        17.14 o                         
   8  10  13        896.61        925.79        42.96 o                         
   9  10  13          0.06          2.86         7.20 o                         
   1  11  13        146.72        164.38         8.16 o                         
   2  11  13        178.29        193.07         8.61 o                         
   3  11  13        321.14        341.01        12.72 o                         
   4  11  13       1311.82       1287.68        29.55 o                         
   5  11  13        847.54        847.67        19.05 o                         
   6  11  13         12.63         10.45         5.74 o                         
   7  11  13         20.88         29.78         7.59 o                         
   8  11  13       1225.98       1233.77        48.96 o                         
   9  11  13          3.00         13.69         8.18 o                         
   0  12  13       9128.20       8367.49       127.70 o                         
   1  12  13        130.52        156.14         8.05 o                         
   2  12  13         11.46          3.83         5.06 o                         
   3  12  13        195.72        183.38         9.60 o                         
   4  12  13       1136.71       1049.54        23.51 o                         
   5  12  13          1.43         -2.17         8.38 o                         
   6  12  13       1884.40       1800.97        40.72 o                         
   7  12  13          8.65         16.86         9.70 o                         
   8  12  13        603.07        610.65        24.49 o                         
   9  12  13          0.72          4.34         6.46 o                         
   1  13  13       2626.54       2388.03        35.00 o                         
   2  13  13       4663.05       4729.01        62.73 o                         
   3  13  13         61.23         74.17         9.73 o                         
   4  13  13        336.57        326.18        20.30 o                         
   5  13  13         95.94         98.55        12.59 o                         
   6  13  13         21.46         35.59         9.24 o                         
   7  13  13        118.78        158.10        23.82 o                         
   8  13  13        169.62        178.72        14.31 o                         
   0  14  13       2318.43       2177.53        43.49 o                         
   1  14  13        925.93        866.39        16.32 o                         
   2  14  13          5.43         15.07         4.28 o                         
   3  14  13        233.14        197.93        14.52 o                         
   4  14  13       2729.82       2553.22        52.63 o                         
   5  14  13        497.41        488.94        30.45 o                         
   6  14  13         13.94         32.99         8.54 o                         
   7  14  13        110.50        111.40        12.09 o                         
   8  14  13       2260.41       2362.80        65.47 o                         
   1  15  13         45.45         55.25         5.75 o                         
   2  15  13          7.81          5.88         6.12 o                         
   3  15  13         25.54         25.34        10.52 o                         
   4  15  13        423.97        392.76        19.61 o                         
   5  15  13        504.28        508.48        22.36 o                         
   6  15  13          3.47         11.57         8.60 o                         
   7  15  13          2.17          0.15         8.33 o                         
   0  16  13        506.29        557.27        26.25 o                         
   1  16  13          3.41         -1.68         6.89 o                         
   2  16  13          0.44         -5.95         5.95 o                         
   3  16  13        379.93        371.82        25.72 o                         
   4  16  13         53.43         46.00        11.69 o                         
   5  16  13         17.30         30.75         9.52 o                         
   6  16  13        216.36        245.13        21.74 o                         
   1  17  13        676.45        691.31        20.90 o                         
   2  17  13         79.02         87.11        12.17 o                         
   3  17  13        246.53        207.73        16.99 o                         
   4  17  13        480.49        480.44        22.87 o                         
   5  17  13         37.32         43.87        12.07 o                         
   6  17  13         44.19         41.22        10.23 o                         
   0  18  13       1333.75       1371.27        44.85 o                         
   1  18  13       1025.53        951.39        29.95 o                         
   2  18  13        305.11        292.03        19.34 o                         
   3  18  13        403.03        344.49        21.91 o                         
   4  18  13         17.83         12.55         9.33 o                         
   5  18  13        575.47        535.10        27.77 o                         
   1  19  13        825.68        853.84        35.76 o                         
   2  19  13        121.54         94.27        13.61 o                         
   3  19  13        723.17        693.53        29.75 o                         
   0  20  13        149.74        181.65        18.54 o                         
   1  20  13        397.38        410.42        20.74 o                         
   0   0  14       7676.51       7139.14       149.80 o                         
   1   0  14        761.07        749.37        16.54 o                         
   2   0  14       1226.56       1206.36        21.44 o                         
   3   0  14       1227.71       1312.75        23.50 o                         
   4   0  14       1538.41       1604.34        40.11 o                         
   5   0  14       1170.66       1209.58        30.60 o                         
   6   0  14        405.15        386.87        19.28 o                         
   7   0  14       1482.30       1442.56        51.00 o                         
   8   0  14       1345.44       1397.89        51.62 o                         
   9   0  14      12950.89      12736.94       302.08 o                         
  10   0  14         54.62         48.86        11.43 o                         
  11   0  14        343.22        342.01        34.57 o                         
   1   1  14       5873.28       5990.16        50.91 o                         
   2   1  14        803.51        878.26        13.41 o                         
   3   1  14      15449.64      15908.74       169.86 o                         
   4   1  14          2.05          1.45         4.24 o                         
   5   1  14       1607.71       1576.66        29.04 o                         
   6   1  14         30.10         21.14         5.18 o                         
   7   1  14         22.11         34.30         7.22 o                         
   8   1  14       1069.46       1048.49        30.43 o                         
   9   1  14        721.30        662.43        24.22 o                         
  10   1  14        179.09        189.77        12.61 o                         
  11   1  14       1319.29       1342.34        67.49 o                         
   0   2  14       9554.65       9558.20       186.24 o                         
   1   2  14        554.36        654.00        11.28 o                         
   2   2  14        716.94        724.00        11.62 o                         
   3   2  14       3014.99       2964.71        41.33 o                         
   4   2  14       1062.06       1026.81        17.96 o                         
   5   2  14       1745.47       1640.85        25.78 o                         
   6   2  14        861.96        816.38        24.90 o                         
   7   2  14       2418.55       2374.43        41.69 o                         
   8   2  14        149.12        139.25        17.80 o                         
   9   2  14       2298.53       2340.46        52.78 o                         
  10   2  14        565.76        549.86        20.54 o                         
  11   2  14       1159.31       1231.73        46.13 o                         
   1   3  14        360.65        435.01         9.26 o                         
   2   3  14       2149.02       2148.13        24.15 o                         
   3   3  14       1615.30       1789.72        25.03 o                         
   4   3  14         67.84         71.90         4.85 o                         
   5   3  14         58.89         70.51         7.21 o                         
   6   3  14       3304.37       3233.45        53.59 o                         
   7   3  14        549.40        543.93        17.43 o                         
   8   3  14          6.23          1.72         4.60 o                         
   9   3  14        272.38        247.60        13.55 o                         
  10   3  14        660.25        607.34        25.49 o                         
  11   3  14       1824.58       1948.97        58.14 o                         
   0   4  14       5241.09       5204.67        70.51 o                         
   1   4  14       9575.74       9440.12        84.47 o                         
   2   4  14        654.07        638.22        10.88 o                         
   3   4  14        437.60        419.69        10.47 o                         
   4   4  14       2169.48       2206.86        28.64 o                         
   5   4  14       5546.16       5468.57        74.26 o                         
   6   4  14        643.37        630.09        20.51 o                         
   7   4  14       2869.39       2816.70        49.81 o                         
   8   4  14        544.85        538.06        16.27 o                         
   9   4  14       1433.10       1394.88        29.99 o                         
  10   4  14        137.59        129.54        11.26 o                         
   1   5  14        321.02        355.68         8.89 o                         
   2   5  14          5.62         29.25         3.53 o                         
   3   5  14       2587.54       2713.30        32.71 o                         
   4   5  14          0.03          2.03         3.45 o                         
   5   5  14         15.20         12.10         4.03 o                         
   6   5  14         17.49         19.95         7.33 o                         
   7   5  14       6637.41       6614.55       120.05 o                         
   8   5  14        286.27        309.14        19.78 o                         
   9   5  14       2006.47       2031.39        38.61 o                         
  10   5  14          3.83          7.52         6.18 o                         
   0   6  14        126.80        153.27         9.40 o                         
   1   6  14        586.74        502.58        10.32 o                         
   2   6  14          0.05          3.59         2.60 o                         
   3   6  14       1748.00       1818.92        24.67 o                         
   4   6  14         53.59         57.34         5.69 o                         
   5   6  14       5415.56       5431.15        68.67 o                         
   6   6  14        461.20        480.73        15.87 o                         
   7   6  14         20.05         24.18        11.87 o                         
   8   6  14          0.33          4.70         8.98 o                         
   9   6  14       1317.24       1289.31        39.10 o                         
  10   6  14         23.37         24.37         7.34 o                         
   1   7  14         12.29         13.76         3.41 o                         
   2   7  14       1384.48       1360.78        19.47 o                         
   3   7  14      10360.46      10029.02       108.01 o                         
   4   7  14       1383.82       1350.97        23.59 o                         
   5   7  14       1397.20       1342.06        25.86 o                         
   6   7  14        124.80        117.87         7.96 o                         
   7   7  14       2574.66       2490.76        51.03 o                         
   8   7  14        116.83        126.22        11.82 o                         
   9   7  14       3519.39       3389.97        76.14 o                         
  10   7  14         21.92         19.62         7.53 o                         
   0   8  14         19.28         13.39         4.41 o                         
   1   8  14          4.78          8.84         3.74 o                         
   2   8  14       3028.45       2918.88        39.60 o                         
   3   8  14       1780.53       1608.78        25.54 o                         
   4   8  14       3737.31       3564.64        49.74 o                         
   5   8  14        643.37        683.38        17.44 o                         
   6   8  14        116.56        139.87         8.86 o                         
   7   8  14        170.64        162.90        11.55 o                         
   8   8  14       2391.15       2376.45        48.39 o                         
   9   8  14       1017.21       1002.90        34.21 o                         
  10   8  14         26.75         21.66        15.43 o                         
   1   9  14       2572.35       2642.37        34.96 o                         
   2   9  14        960.54        925.78        17.36 o                         
   3   9  14       3659.64       3569.08        50.27 o                         
   4   9  14         73.91         73.04         6.53 o                         
   5   9  14        234.37        254.82        17.87 o                         
   6   9  14        414.16        407.69        13.85 o                         
   7   9  14       2764.06       2663.42        63.20 o                         
   8   9  14        273.77        266.28        14.09 o                         
   9   9  14        141.20        157.68         9.57 o                         
   0  10  14         99.78        103.90         9.85 o                         
   1  10  14       3319.12       3517.15        43.94 o                         
   2  10  14        457.00        441.63        11.98 o                         
   3  10  14       6918.95       6823.69        82.86 o                         
   4  10  14        508.86        513.72        16.51 o                         
   5  10  14       1848.74       1821.34        32.44 o                         
   6  10  14        702.76        684.65        17.38 o                         
   7  10  14       5148.88       5095.25        76.30 o                         
   8  10  14        230.70        212.26         9.67 o                         
   9  10  14       1722.62       1644.60        42.85 o                         
   1  11  14        827.12        871.72        19.38 o                         
   2  11  14       1188.65       1066.01        22.51 o                         
   3  11  14       2996.56       3112.62        48.82 o                         
   4  11  14          4.87          7.41         5.49 o                         
   5  11  14         87.38        100.96         8.20 o                         
   6  11  14         43.44         45.57         4.41 o                         
   7  11  14       2407.46       2499.29        50.22 o                         
   8  11  14         32.21         38.87         9.53 o                         
   9  11  14         96.55        106.18        18.40 o                         
   0  12  14        511.21        565.09        19.20 o                         
   1  12  14       4407.60       4249.53        57.44 o                         
   2  12  14         77.71         71.56         6.76 o                         
   3  12  14         62.38         91.80         8.49 o                         
   4  12  14        306.51        308.01        13.10 o                         
   5  12  14        158.16        205.74        19.38 o                         
   6  12  14        629.60        652.83        25.18 o                         
   7  12  14         91.36        105.24         9.91 o                         
   8  12  14          0.24         -0.98        12.03 o                         
   1  13  14       2030.74       1902.75        31.95 o                         
   2  13  14        282.75        243.42        10.35 o                         
   3  13  14       4556.14       4478.61        70.41 o                         
   4  13  14        313.15        310.64        18.87 o                         
   5  13  14          0.00          6.88         7.25 o                         
   6  13  14         99.80        105.44        12.12 o                         
   7  13  14       2879.16       2785.77        62.18 o                         
   8  13  14        139.02        146.72        13.27 o                         
   0  14  14         56.81         98.31         9.61 o                         
   1  14  14       2051.69       1952.05        28.50 o                         
   2  14  14        407.35        430.73        14.97 o                         
   3  14  14       1025.36       1046.06        31.24 o                         
   4  14  14        722.06        694.00        24.76 o                         
   5  14  14        488.14        482.08        20.90 o                         
   6  14  14          3.73          2.15         6.96 o                         
   7  14  14        482.64        482.29        21.18 o                         
   1  15  14       1389.13       1413.49        25.36 o                         
   2  15  14        235.73        210.86        13.62 o                         
   3  15  14       3592.25       3622.65        69.17 o                         
   4  15  14        158.45        191.97        14.52 o                         
   5  15  14        325.30        355.62        21.90 o                         
   6  15  14        183.40        182.69        15.32 o                         
   7  15  14        553.89        594.12        29.77 o                         
   0  16  14          1.96         10.14         7.10 o                         
   1  16  14        520.13        580.23        20.60 o                         
   2  16  14         43.18         52.74        12.04 o                         
   3  16  14       2796.57       2780.86        59.46 o                         
   4  16  14         22.34          5.18         7.30 o                         
   5  16  14         75.42         66.84        10.32 o                         
   6  16  14          0.40          0.69         8.84 o                         
   1  17  14        632.83        607.40        24.63 o                         
   2  17  14         15.34          6.78         7.32 o                         
   3  17  14        571.63        537.76        23.48 o                         
   4  17  14          0.14          9.49         9.77 o                         
   5  17  14        198.77        209.20        16.52 o                         
   0  18  14         97.86        128.59        15.39 o                         
   1  18  14        189.04        184.42        15.68 o                         
   2  18  14          8.50          8.77        11.09 o                         
   3  18  14          5.10        -10.15        10.15 o                         
   4  18  14        904.01        968.96        31.77 o                         
   1  19  14        657.68        761.86        27.63 o                         
   2  19  14         78.80         80.62        12.51 o                         
   1   1  15         73.32         58.90         4.29 o                         
   2   1  15         62.47         75.86         4.75 o                         
   3   1  15       5840.47       5543.99        55.40 o                         
   4   1  15       1746.92       1791.98        27.98 o                         
   5   1  15       1825.00       1782.34        53.51 o                         
   6   1  15        326.78        312.58        14.27 o                         
   7   1  15        851.49        874.93        24.47 o                         
   8   1  15        310.80        310.34        20.06 o                         
   9   1  15       2855.97       2746.54        60.16 o                         
  10   1  15        118.22        124.90        10.66 o                         
   0   2  15       7544.50       7917.26       102.91 o                         
   1   2  15       2163.30       2149.09        24.79 o                         
   2   2  15       2272.86       2214.34        27.21 o                         
   3   2  15        110.90        115.50         6.25 o                         
   4   2  15        624.84        630.00        14.35 o                         
   5   2  15       1544.19       1509.80        32.30 o                         
   6   2  15         14.79         16.62         6.78 o                         
   7   2  15       1759.43       1732.83        42.57 o                         
   8   2  15       2704.41       2638.99        57.82 o                         
   9   2  15          2.17          8.12         6.90 o                         
  10   2  15        360.97        377.89        19.61 o                         
   1   3  15        326.43        366.92         9.27 o                         
   2   3  15       8599.41       8463.09        81.53 o                         
   3   3  15        744.30        750.09        14.20 o                         
   4   3  15        921.45        935.84        15.69 o                         
   5   3  15        816.15        831.30        21.92 o                         
   6   3  15        598.38        568.69        18.51 o                         
   7   3  15         38.75         34.09         7.88 o                         
   8   3  15        430.94        395.20        14.61 o                         
   9   3  15        229.52        221.84        17.21 o                         
  10   3  15         42.27         48.35        10.72 o                         
   0   4  15        270.81        301.60        11.37 o                         
   1   4  15        624.41        568.77        11.14 o                         
   2   4  15         21.40         27.46         4.31 o                         
   3   4  15       3877.69       3957.97        44.31 o                         
   4   4  15       3653.28       3665.36        44.75 o                         
   5   4  15        189.69        234.66         7.55 o                         
   6   4  15        167.10        184.14        11.47 o                         
   7   4  15       1543.44       1504.62        35.61 o                         
   8   4  15          2.83         14.56         7.51 o                         
   9   4  15         73.90         80.24         9.33 o                         
  10   4  15         60.43         68.15        16.25 o                         
   1   5  15       1515.86       1454.11        19.99 o                         
   2   5  15       2937.27       2892.02        31.91 o                         
   3   5  15       1893.57       1741.25        24.32 o                         
   4   5  15          1.54          6.06         6.53 o                         
   5   5  15       2789.61       2653.31        46.70 o                         
   6   5  15       2116.83       2130.22        40.34 o                         
   7   5  15        202.42        237.44        14.15 o                         
   8   5  15        816.35        817.17        50.46 o                         
   9   5  15        315.22        341.16        17.27 o                         
  10   5  15         52.56         43.59        16.13 o                         
   0   6  15        273.96        255.75        11.42 o                         
   1   6  15       6289.19       6199.26        58.98 o                         
   2   6  15         70.75         98.30         4.46 o                         
   3   6  15       3453.27       3415.92        43.43 o                         
   4   6  15       2491.09       2517.99        40.51 o                         
   5   6  15       5727.25       5636.76        76.40 o                         
   6   6  15       1349.04       1306.42        32.81 o                         
   7   6  15        271.97        261.05        14.06 o                         
   8   6  15         12.24         13.35         6.81 o                         
   9   6  15        216.28        231.56        22.68 o                         
  10   6  15        627.33        663.76        36.99 o                         
   1   7  15        637.21        644.09        11.82 o                         
   2   7  15       2026.25       2035.65        34.33 o                         
   3   7  15        708.95        708.89        17.57 o                         
   4   7  15        156.53        164.91         9.68 o                         
   5   7  15       3808.13       3826.43        66.05 o                         
   6   7  15        569.41        529.74        23.19 o                         
   7   7  15         79.92         85.84        10.26 o                         
   8   7  15        868.68        876.55        31.65 o                         
   9   7  15         20.76         21.71         6.88 o                         
  10   7  15         48.76         42.35         9.28 o                         
   0   8  15       8784.58       8443.26       109.60 o                         
   1   8  15       2894.56       2766.42        39.51 o                         
   2   8  15        235.56        209.79         8.78 o                         
   3   8  15         16.16         15.78         5.18 o                         
   4   8  15       1553.65       1551.22        29.90 o                         
   5   8  15        104.82        113.43         8.44 o                         
   6   8  15         62.87         70.19         7.42 o                         
   7   8  15         41.80         48.75         7.96 o                         
   8   8  15       2037.53       2015.95        38.98 o                         
   9   8  15         56.76         51.97         7.59 o                         
   1   9  15       4975.00       4819.08        58.85 o                         
   2   9  15        891.75        863.98        17.30 o                         
   3   9  15       1877.21       1715.10        32.44 o                         
   4   9  15        161.49        168.21        10.21 o                         
   5   9  15         77.34         82.46         7.72 o                         
   6   9  15       1875.37       1971.25        54.01 o                         
   7   9  15       1288.82       1318.92        32.16 o                         
   8   9  15        900.79        863.65        25.03 o                         
   9   9  15          8.79         16.79        10.29 o                         
   0  10  15      17391.95      17246.45       248.50 o                         
   1  10  15         11.12         23.36         4.34 o                         
   2  10  15       1101.88       1062.70        22.96 o                         
   3  10  15        360.38        359.04        14.60 o                         
   4  10  15       2913.73       2929.28        50.63 o                         
   5  10  15       1600.19       1526.64        32.93 o                         
   6  10  15          9.91          0.58         4.93 o                         
   7  10  15       6269.71       6200.08       101.68 o                         
   8  10  15       1380.14       1360.81        40.00 o                         
   9  10  15        418.75        424.84        16.52 o                         
   1  11  15        287.42        284.56        11.76 o                         
   2  11  15       2017.60       2015.82        33.18 o                         
   3  11  15        187.78        183.94        11.67 o                         
   4  11  15       1365.00       1327.85        31.39 o                         
   5  11  15        252.46        249.27        12.94 o                         
   6  11  15        609.33        641.59        16.96 o                         
   7  11  15        247.80        244.40        13.78 o                         
   8  11  15        707.47        699.08        27.68 o                         
   0  12  15        458.51        428.64        17.17 o                         
   1  12  15         50.21         58.27         8.15 o                         
   2  12  15        120.91        125.28         9.53 o                         
   3  12  15         43.45         50.82         8.28 o                         
   4  12  15       2411.30       2369.27        49.84 o                         
   5  12  15        155.51        162.69         9.43 o                         
   6  12  15          0.02         -1.05        16.68 o                         
   7  12  15        331.29        328.58        16.61 o                         
   8  12  15       1089.07       1168.22        64.30 o                         
   1  13  15          0.81         11.40         3.78 o                         
   2  13  15         54.57         42.47         7.24 o                         
   3  13  15         70.47        102.08         9.23 o                         
   4  13  15        797.18        819.69        21.21 o                         
   5  13  15       3405.77       3371.31        65.08 o                         
   6  13  15          0.23          5.29         9.75 o                         
   7  13  15         34.40         37.43        15.14 o                         
   0  14  15       1542.82       1515.71        34.83 o                         
   1  14  15         74.48         68.10         7.33 o                         
   2  14  15         42.90         38.77         7.74 o                         
   3  14  15          1.65          3.90         5.87 o                         
   4  14  15       1025.70       1066.21        36.11 o                         
   5  14  15          1.97         21.37         8.17 o                         
   6  14  15        628.29        686.94        28.14 o                         
   7  14  15        455.38        479.83        21.31 o                         
   1  15  15        506.16        466.43        13.97 o                         
   2  15  15        276.86        259.21        14.71 o                         
   3  15  15        213.37        171.37        18.79 o                         
   4  15  15        144.59        166.83        18.48 o                         
   5  15  15        320.20        314.28        19.21 o                         
   6  15  15          2.12          2.20         7.05 o                         
   0  16  15          8.97         -2.89         6.55 o                         
   1  16  15        183.45        180.37        11.27 o                         
   2  16  15         21.26         21.29         9.30 o                         
   3  16  15        967.64       1121.63        33.18 o                         
   4  16  15        308.67        305.10        19.11 o                         
   5  16  15         30.91         14.95         9.41 o                         
   6  16  15        397.67        414.54        49.81 o                         
   1  17  15        644.07        699.75        21.89 o                         
   2  17  15        783.14        809.30        27.79 o                         
   3  17  15       1925.82       1879.22        51.64 o                         
   4  17  15         64.62         78.08        11.42 o                         
   5  17  15        155.25        170.85        17.02 o                         
   0  18  15         10.04          7.70        10.30 o                         
   1  18  15       1827.60       1834.18        51.09 o                         
   2  18  15          9.82         11.24         8.08 o                         
   3  18  15         23.42         29.48        10.36 o                         
   1  19  15        323.49        339.89        19.63 o                         
   0   0  16      22414.70      21958.90       403.94 o                         
   1   0  16       4662.04       4551.91        64.72 o                         
   2   0  16        158.20        184.89         9.21 o                         
   3   0  16       3336.64       3153.93        59.02 o                         
   4   0  16      14562.35      14321.74       273.03 o                         
   5   0  16       4721.17       4551.78       102.19 o                         
   6   0  16          1.78         -5.60        14.51 o                         
   7   0  16      15461.39      14780.60       344.87 o                         
   8   0  16       1884.13       1750.34       244.10 o                         
   9   0  16       1060.47       1012.03        45.07 o                         
  10   0  16        171.86        137.38        32.64 o                         
   1   1  16       2896.85       2887.16        31.82 o                         
   2   1  16       2815.42       2955.23        32.23 o                         
   3   1  16       3207.05       3117.48        32.75 o                         
   4   1  16        756.44        781.80        22.74 o                         
   5   1  16          0.15          0.62         6.67 o                         
   6   1  16        483.89        495.15        22.68 o                         
   7   1  16        345.34        379.52        42.84 o                         
   8   1  16         13.99         15.80         8.44 o                         
   9   1  16        115.53        124.37        12.16 o                         
  10   1  16        116.56        113.15        19.82 o                         
   0   2  16         99.02        180.45        12.11 o                         
   1   2  16        971.38       1101.46        15.80 o                         
   2   2  16        240.72        244.64         7.45 o                         
   3   2  16        502.80        497.70        12.31 o                         
   4   2  16       5313.17       5187.72        66.20 o                         
   5   2  16         72.26         66.64         9.23 o                         
   6   2  16        526.46        494.59        19.08 o                         
   7   2  16        386.58        405.45        18.05 o                         
   8   2  16        145.68        183.62        19.72 o                         
   9   2  16        173.55        186.96        17.57 o                         
  10   2  16         69.11         89.37        17.46 o                         
   1   3  16        183.66        178.45         7.14 o                         
   2   3  16        208.94        204.41         7.04 o                         
   3   3  16       1006.26        943.16        18.28 o                         
   4   3  16        409.01        412.62        14.06 o                         
   5   3  16       2183.16       2155.79        45.73 o                         
   6   3  16          0.31          8.87         5.82 o                         
   7   3  16          2.03         19.04         8.28 o                         
   8   3  16       1884.37       1808.77        54.97 o                         
   9   3  16        766.79        909.56        60.81 o                         
  10   3  16          5.87         19.39        16.55 o                         
   0   4  16       9734.19       9505.42       121.57 o                         
   1   4  16       4061.18       3824.17        41.19 o                         
   2   4  16        125.97        137.19         5.62 o                         
   3   4  16        773.16        727.47        15.49 o                         
   4   4  16       2297.76       2383.87        38.65 o                         
   5   4  16       4201.94       4078.54        68.48 o                         
   6   4  16         15.86         17.62         6.61 o                         
   7   4  16        402.51        413.83        18.19 o                         
   8   4  16        663.81        748.56        27.54 o                         
   9   4  16        257.77        297.58        22.33 o                         
  10   4  16        588.12        512.06        32.17 o                         
   1   5  16          2.79         10.03         3.69 o                         
   2   5  16        149.25        169.83         7.12 o                         
   3   5  16       3132.41       3131.08        45.79 o                         
   4   5  16        198.14        195.75        11.63 o                         
   5   5  16       1380.03       1242.87        29.31 o                         
   6   5  16        465.23        499.25        19.59 o                         
   7   5  16         38.23         26.56         9.30 o                         
   8   5  16        409.29        409.95        24.12 o                         
   9   5  16        314.80        320.10        17.75 o                         
  10   5  16         16.54         29.93         9.83 o                         
   0   6  16        341.69        379.60        13.12 o                         
   1   6  16       1313.68       1178.23        17.81 o                         
   2   6  16        837.42        844.84        18.14 o                         
   3   6  16       1267.04       1214.75        24.10 o                         
   4   6  16       1037.48       1014.83        22.60 o                         
   5   6  16        525.44        567.10        19.10 o                         
   6   6  16        492.56        466.99        22.04 o                         
   7   6  16        178.45        216.63        14.83 o                         
   8   6  16       1067.52       1050.46        35.37 o                         
   9   6  16         14.35         17.13         7.62 o                         
   1   7  16       3056.61       2963.12        40.33 o                         
   2   7  16         27.71         48.30         4.60 o                         
   3   7  16       1006.51        996.52        22.66 o                         
   4   7  16        731.55        708.33        19.62 o                         
   5   7  16       1953.03       2045.63        55.89 o                         
   6   7  16        321.22        337.26        16.85 o                         
   7   7  16        223.61        199.12        13.55 o                         
   8   7  16       1495.04       1521.35        37.16 o                         
   9   7  16        287.65        264.10        17.58 o                         
   0   8  16       9851.17       9314.34       141.25 o                         
   1   8  16       5665.19       5337.58        62.21 o                         
   2   8  16        595.48        564.60        14.82 o                         
   3   8  16         96.20         91.51         8.77 o                         
   4   8  16       1472.03       1518.15        29.60 o                         
   5   8  16       1540.28       1529.43        29.83 o                         
   6   8  16       1598.47       1607.03        29.36 o                         
   7   8  16       1549.00       1528.07        43.19 o                         
   8   8  16       1114.44       1147.14        28.03 o                         
   9   8  16          0.04         -6.88         6.88 o                         
   1   9  16        498.79        441.26        11.70 o                         
   2   9  16       2370.27       2339.76        42.09 o                         
   3   9  16        900.51        932.93        23.92 o                         
   4   9  16        418.33        440.13        17.98 o                         
   5   9  16        624.24        625.82        19.67 o                         
   6   9  16        640.37        600.66        18.39 o                         
   7   9  16         43.04         54.31         8.85 o                         
   8   9  16        136.48        158.73        13.21 o                         
   9   9  16        375.98        468.52        22.62 o                         
   0  10  16       1210.04       1174.91        30.41 o                         
   1  10  16        775.43        806.90        16.49 o                         
   2  10  16          4.12          2.74         4.88 o                         
   3  10  16         47.45         40.62         7.18 o                         
   4  10  16        624.59        647.89        21.51 o                         
   5  10  16        573.69        585.22        17.46 o                         
   6  10  16       1203.27       1253.93        29.10 o                         
   7  10  16        745.70        770.88        23.78 o                         
   8  10  16       1067.55       1043.70        38.96 o                         
   1  11  16        697.31        711.62        17.18 o                         
   2  11  16        132.03        133.45         9.09 o                         
   3  11  16       3030.24       3060.74        52.99 o                         
   4  11  16         84.01        109.02         9.71 o                         
   5  11  16       2028.05       1954.11        53.85 o                         
   6  11  16          8.68          8.60         4.96 o                         
   7  11  16         54.69         41.65         7.97 o                         
   8  11  16          8.36         31.57        11.55 o                         
   0  12  16       4983.91       4562.77        77.80 o                         
   1  12  16        813.86        752.55        16.45 o                         
   2  12  16        190.94        196.83        13.98 o                         
   3  12  16        931.46        906.86        24.08 o                         
   4  12  16        207.52        204.92        14.51 o                         
   5  12  16        327.90        324.86        17.52 o                         
   6  12  16       1792.92       1859.39        47.57 o                         
   7  12  16       1867.76       1807.52        65.20 o                         
   8  12  16        489.38        521.03        38.99 o                         
   1  13  16         55.24         44.70         6.21 o                         
   2  13  16       2473.10       2343.00        53.28 o                         
   3  13  16          0.85         11.58         7.47 o                         
   4  13  16          0.02         -4.40         5.52 o                         
   5  13  16         23.62         42.20        13.46 o                         
   6  13  16       1570.80       1560.78        38.63 o                         
   7  13  16         52.00         52.06        10.16 o                         
   0  14  16         28.55          8.41         8.09 o                         
   1  14  16          8.49          4.30         4.44 o                         
   2  14  16       1347.35       1295.56        30.37 o                         
   3  14  16         74.93         61.34         8.17 o                         
   4  14  16        717.99        628.99        23.99 o                         
   5  14  16         29.18         40.89         9.66 o                         
   6  14  16       1710.98       1651.61        47.02 o                         
   1  15  16        495.65        447.33        15.15 o                         
   2  15  16       3453.09       3399.57        59.36 o                         
   3  15  16         14.63         21.84         9.98 o                         
   4  15  16       2334.94       2339.39        52.07 o                         
   5  15  16       1668.06       1742.63        51.69 o                         
   6  15  16        655.59        634.93        25.25 o                         
   0  16  16        256.47        297.97        18.92 o                         
   1  16  16         83.39         46.46         8.71 o                         
   2  16  16        244.00        245.15        16.32 o                         
   3  16  16       1079.20       1185.05        42.28 o                         
   4  16  16         20.70         30.82        10.79 o                         
   5  16  16        205.38        169.67        15.07 o                         
   1  17  16         35.37         31.01         7.63 o                         
   2  17  16         16.93         35.68        22.33 o                         
   3  17  16        256.66        264.52        21.00 o                         
   4  17  16         58.39         63.93        13.07 o                         
   0  18  16         87.66         76.68        15.02 o                         
   1  18  16       2878.76       2915.29        62.81 o                         
   2  18  16        306.64        276.39        19.28 o                         
   1   1  17        375.60        347.74         9.19 o                         
   2   1  17        309.63        300.68         9.92 o                         
   3   1  17       1322.75       1247.09        20.99 o                         
   4   1  17          0.43          7.64         5.88 o                         
   5   1  17          4.38         10.43         8.95 o                         
   6   1  17         39.71         27.57        12.12 o                         
   7   1  17       2073.82       2090.55        81.25 o                         
   8   1  17        301.99        302.07        24.06 o                         
   9   1  17        193.93        244.02        21.60 o                         
  10   1  17        447.70        397.15        31.70 o                         
   0   2  17       2887.93       2682.95        43.00 o                         
   1   2  17       3076.05       3030.99        32.12 o                         
   2   2  17        479.45        463.25        10.18 o                         
   3   2  17         27.95         22.45         3.59 o                         
   4   2  17        487.71        511.88        13.60 o                         
   5   2  17        787.98        770.79        25.34 o                         
   6   2  17         30.30         40.53         8.88 o                         
   7   2  17         14.33          8.54         8.33 o                         
   8   2  17        169.87        142.20        25.21 o                         
   9   2  17        527.85        581.49        77.91 o                         
  10   2  17        111.81        131.39        20.82 o                         
   1   3  17         14.86         20.26         3.39 o                         
   2   3  17        818.52        825.30        14.78 o                         
   3   3  17      11371.69      11198.10       142.39 o                         
   4   3  17         81.19         85.61         8.47 o                         
   5   3  17        784.54        760.19        25.10 o                         
   6   3  17        403.32        401.49        18.93 o                         
   7   3  17        877.85        890.19        48.73 o                         
   8   3  17        397.58        377.15        44.40 o                         
   9   3  17       2885.46       2835.95       102.63 o                         
  10   3  17        119.95        122.30        24.95 o                         
   0   4  17       1912.47       1886.22        39.18 o                         
   1   4  17         96.85         93.65         5.94 o                         
   2   4  17         13.71         16.31         3.60 o                         
   3   4  17         33.40         36.45         7.14 o                         
   4   4  17       3649.64       3624.42        54.21 o                         
   5   4  17        143.02        143.65        12.95 o                         
   6   4  17        158.51        201.76        14.63 o                         
   7   4  17         21.57         17.50         9.21 o                         
   8   4  17         38.50         34.53        17.79 o                         
   9   4  17       1041.56        991.60        39.95 o                         
   1   5  17       4848.43       4751.02        53.47 o                         
   2   5  17       3137.05       2881.88        36.86 o                         
   3   5  17      13251.29      12990.63       163.00 o                         
   4   5  17          0.04          4.68         6.37 o                         
   5   5  17        127.97        148.44        12.45 o                         
   6   5  17       3443.90       3396.02        73.24 o                         
   7   5  17       5393.93       5438.06        93.82 o                         
   8   5  17        485.33        455.61        22.35 o                         
   9   5  17        989.57       1051.33        47.74 o                         
   0   6  17        168.61        228.54        12.88 o                         
   1   6  17         56.59         55.34         5.17 o                         
   2   6  17        210.66        228.35         8.84 o                         
   3   6  17       6832.09       6842.28        93.40 o                         
   4   6  17        547.84        573.97        18.10 o                         
   5   6  17          7.76         20.01         5.38 o                         
   6   6  17        453.93        482.35        20.45 o                         
   7   6  17       3984.74       4065.14        85.15 o                         
   8   6  17        979.98       1005.52        29.99 o                         
   9   6  17         61.83         49.30         9.83 o                         
   1   7  17        251.92        254.00         9.77 o                         
   2   7  17        725.63        793.92        15.51 o                         
   3   7  17       1315.96       1278.58        28.77 o                         
   4   7  17        100.61        116.92         9.50 o                         
   5   7  17        460.63        460.44        15.31 o                         
   6   7  17        821.23        785.67        25.43 o                         
   7   7  17       1398.11       1550.10        50.36 o                         
   8   7  17        630.99        693.24        28.87 o                         
   9   7  17        170.34        154.33        13.77 o                         
   0   8  17       2867.87       2768.07        65.72 o                         
   1   8  17       1151.32       1137.88        20.17 o                         
   2   8  17        230.66        225.05        12.15 o                         
   3   8  17          9.34         10.97         5.94 o                         
   4   8  17       1611.06       1601.01        32.23 o                         
   5   8  17       1746.68       1657.17        31.49 o                         
   6   8  17          1.37          1.42         5.14 o                         
   7   8  17        905.73        853.63        26.91 o                         
   8   8  17       1102.90       1153.06        31.81 o                         
   9   8  17       1042.89       1001.81        34.84 o                         
   1   9  17        518.05        524.89        14.50 o                         
   2   9  17       1854.94       1860.32        37.41 o                         
   3   9  17         86.61         69.29         8.86 o                         
   4   9  17       1147.21       1131.24        27.92 o                         
   5   9  17       3026.17       2938.40        47.54 o                         
   6   9  17         45.39         43.72         7.70 o                         
   7   9  17        244.10        247.47        25.29 o                         
   8   9  17        247.05        294.36        20.61 o                         
   0  10  17       4462.25       4384.25        76.35 o                         
   1  10  17        512.89        494.85        13.74 o                         
   2  10  17        415.62        443.55        17.59 o                         
   3  10  17        106.08         98.28         9.34 o                         
   4  10  17        362.29        363.57        16.81 o                         
   5  10  17        307.61        304.63        13.49 o                         
   6  10  17        473.36        474.77        20.35 o                         
   7  10  17        174.52        173.83        14.17 o                         
   8  10  17        813.25        837.63        48.12 o                         
   1  11  17       2766.04       2704.94        39.61 o                         
   2  11  17          9.72         36.22         8.84 o                         
   3  11  17       2229.81       2172.45        46.77 o                         
   4  11  17          0.76          6.90         6.82 o                         
   5  11  17        257.29        262.30        25.26 o                         
   6  11  17        309.98        331.61        16.17 o                         
   7  11  17        206.36        252.76        18.56 o                         
   8  11  17        338.02        342.32        21.34 o                         
   0  12  17       3842.22       3843.13        68.13 o                         
   1  12  17       2053.18       1858.11        28.33 o                         
   2  12  17        409.33        399.12        18.92 o                         
   3  12  17          3.17         -1.45         5.55 o                         
   4  12  17        759.12        789.88        35.56 o                         
   5  12  17         12.31          6.95         5.61 o                         
   6  12  17        188.69        195.55        16.87 o                         
   7  12  17          1.83         17.15         8.55 o                         
   1  13  17        659.37        719.33        18.78 o                         
   2  13  17          3.71         -5.88         6.49 o                         
   3  13  17       1789.16       1794.30        37.88 o                         
   4  13  17         24.40         36.25         9.59 o                         
   5  13  17        128.82        134.39         8.86 o                         
   6  13  17         22.39         40.88         9.62 o                         
   7  13  17         34.39         48.26        19.51 o                         
   0  14  17          0.45          5.55         6.32 o                         
   1  14  17       3073.35       2897.70        46.04 o                         
   2  14  17         70.69         71.78         9.29 o                         
   3  14  17         16.86         17.75         6.94 o                         
   4  14  17        104.98        117.84         9.57 o                         
   5  14  17        975.32        928.32        29.53 o                         
   6  14  17        280.56        318.58        19.79 o                         
   1  15  17       1332.62       1408.25        30.29 o                         
   2  15  17        413.24        397.12        19.63 o                         
   3  15  17        913.16        869.62        33.06 o                         
   4  15  17         25.07         35.04        13.62 o                         
   5  15  17        500.63        450.00        22.51 o                         
   0  16  17        127.31        140.67        14.61 o                         
   1  16  17       1624.60       1588.01        36.60 o                         
   2  16  17        346.34        372.82        17.99 o                         
   3  16  17        156.12        184.73        15.89 o                         
   4  16  17         14.43         24.79         8.88 o                         
   1  17  17        101.62         75.87        13.84 o                         
   2  17  17        363.29        366.76        21.07 o                         
   3  17  17        838.22        746.20        28.32 o                         
   0  18  17         55.22         82.27        14.48 o                         
   0   0  18      13393.90      13928.36       450.62 o                         
   1   0  18       5635.20       5410.59        75.52 o                         
   2   0  18       1484.53       1511.55        31.12 o                         
   3   0  18          5.78          2.30         5.58 o                         
   4   0  18        482.81        424.62        33.00 o                         
   5   0  18       5404.62       5606.44       221.58 o                         
   6   0  18         92.51         77.37        31.28 o                         
   7   0  18         92.16        117.07        34.97 o                         
   8   0  18        109.17         36.99        30.37 o                         
   9   0  18       1490.92       1527.38        99.63 o                         
   1   1  18       3065.25       3001.73        34.64 o                         
   2   1  18          0.24          3.44         4.23 o                         
   3   1  18        230.30        219.69         8.23 o                         
   4   1  18        742.12        660.36        26.45 o                         
   5   1  18          3.66          1.95        12.35 o                         
   6   1  18        513.45        578.74        31.43 o                         
   7   1  18        577.18        641.32        45.32 o                         
   8   1  18         10.67          8.57        18.80 o                         
   9   1  18       1229.96       1303.08       107.98 o                         
   0   2  18       7737.74       7707.87       110.24 o                         
   1   2  18        813.66        752.38        15.28 o                         
   2   2  18         18.62         22.48         6.96 o                         
   3   2  18        304.49        319.98         9.38 o                         
   4   2  18       5848.38       5573.94       113.44 o                         
   5   2  18        264.72        263.08        15.73 o                         
   6   2  18         68.57         76.63        15.06 o                         
   7   2  18       1262.73       1276.07        46.70 o                         
   8   2  18        701.82        729.55        47.77 o                         
   9   2  18       1085.86       1144.11        83.79 o                         
   1   3  18          1.24          5.52         3.84 o                         
   2   3  18       3194.21       3304.22        43.64 o                         
   3   3  18        521.74        547.99        22.88 o                         
   4   3  18        454.02        450.67        16.90 o                         
   5   3  18        619.21        598.46        37.81 o                         
   6   3  18         21.68         14.04         9.09 o                         
   7   3  18         11.23          6.58        15.36 o                         
   8   3  18         11.64          2.39        10.84 o                         
   9   3  18        519.83        465.75        60.52 o                         
   0   4  18       2388.13       2129.07        41.92 o                         
   1   4  18       1853.38       1802.64        24.82 o                         
   2   4  18        654.31        644.30        16.90 o                         
   3   4  18        158.40        175.05        10.40 o                         
   4   4  18       6793.36       6703.38        91.22 o                         
   5   4  18          2.73          4.45         5.37 o                         
   6   4  18          1.82         11.82        10.14 o                         
   7   4  18        855.62        886.30        33.16 o                         
   8   4  18       2313.19       2213.94        66.15 o                         
   9   4  18       1672.34       1626.76        54.67 o                         
   1   5  18        251.03        258.40         8.77 o                         
   2   5  18       1338.59       1277.27        27.25 o                         
   3   5  18        765.61        819.73        23.97 o                         
   4   5  18        255.76        261.84        12.60 o                         
   5   5  18         21.46         30.44         6.30 o                         
   6   5  18       1268.97       1286.97        34.87 o                         
   7   5  18        150.41        171.59        17.05 o                         
   8   5  18        139.71        116.67        24.24 o                         
   9   5  18         60.27         47.57        14.54 o                         
   0   6  18        610.83        614.44        20.54 o                         
   1   6  18        375.30        407.24        15.07 o                         
   2   6  18        362.83        343.21        13.38 o                         
   3   6  18        217.01        229.78        12.24 o                         
   4   6  18       2884.77       2825.38        46.26 o                         
   5   6  18        631.17        639.07        18.46 o                         
   6   6  18        172.96        182.58        15.99 o                         
   7   6  18          3.68          5.66         7.39 o                         
   8   6  18        104.43         93.76        11.91 o                         
   9   6  18        665.39        697.92        29.31 o                         
   1   7  18         40.19         53.70         7.21 o                         
   2   7  18       6679.76       6287.90        84.70 o                         
   3   7  18        735.01        755.28        20.86 o                         
   4   7  18         17.05          1.59         5.52 o                         
   5   7  18        304.68        308.43        15.65 o                         
   6   7  18       2684.54       2751.65        56.50 o                         
   7   7  18       1057.18       1083.35        36.81 o                         
   8   7  18        113.48        122.30        12.35 o                         
   9   7  18          0.29        -15.69        15.69 o                         
   0   8  18       5799.79       5830.13       106.36 o                         
   1   8  18       5056.74       5038.54        59.73 o                         
   2   8  18         27.14         38.39         7.50 o                         
   3   8  18        330.30        350.11        18.53 o                         
   4   8  18          0.35         13.99         8.01 o                         
   5   8  18       3598.72       3493.78        54.23 o                         
   6   8  18        680.83        772.10        21.67 o                         
   7   8  18         96.52         81.88        10.27 o                         
   8   8  18        930.76        967.54        35.93 o                         
   1   9  18        424.89        446.67        13.57 o                         
   2   9  18       2041.78       2053.65        40.59 o                         
   3   9  18       1491.63       1498.99        33.72 o                         
   4   9  18         72.94         64.54        11.40 o                         
   5   9  18         27.10         24.42         9.89 o                         
   6   9  18       1155.85       1136.70        37.80 o                         
   7   9  18        301.43        332.82        17.50 o                         
   8   9  18         74.52         74.12        15.33 o                         
   0  10  18        151.84        125.10        11.69 o                         
   1  10  18        523.83        516.32        14.98 o                         
   2  10  18         30.08         25.86         8.03 o                         
   3  10  18       1399.48       1324.94        32.58 o                         
   4  10  18          1.03          5.07         7.35 o                         
   5  10  18       1037.13       1009.38        26.50 o                         
   6  10  18        435.29        458.87        24.78 o                         
   7  10  18         28.51         17.78         5.98 o                         
   8  10  18         39.01         45.20         9.62 o                         
   1  11  18       2041.20       1967.53        36.50 o                         
   2  11  18       1538.03       1637.92        35.61 o                         
   3  11  18        642.54        679.11        21.68 o                         
   4  11  18        192.92        211.05        14.63 o                         
   5  11  18       1424.44       1384.63        35.31 o                         
   6  11  18          3.43         11.68         7.41 o                         
   7  11  18        829.93        861.41        40.57 o                         
   0  12  18       1738.69       1701.18        38.70 o                         
   1  12  18         82.68         59.36         6.59 o                         
   2  12  18        100.78        116.35        12.64 o                         
   3  12  18        451.25        462.82        22.97 o                         
   4  12  18         40.55         63.37         8.51 o                         
   5  12  18         19.26         20.82         8.65 o                         
   6  12  18         23.67         36.07        13.21 o                         
   7  12  18       1405.02       1453.54        51.86 o                         
   1  13  18       1178.61       1153.74        27.55 o                         
   2  13  18        933.72        855.52        26.99 o                         
   3  13  18       1091.35       1107.57        29.11 o                         
   4  13  18        404.15        452.25        17.77 o                         
   5  13  18        137.62        175.60        10.84 o                         
   6  13  18          6.67         13.16        10.66 o                         
   0  14  18       2181.46       2113.13        44.89 o                         
   1  14  18        337.97        320.75        15.72 o                         
   2  14  18          1.45         -6.16         6.16 o                         
   3  14  18        918.34        971.46        39.85 o                         
   4  14  18        451.18        537.08        23.76 o                         
   5  14  18         42.15         54.22        12.42 o                         
   1  15  18        340.89        391.65        16.45 o                         
   2  15  18       1155.60       1233.37        35.85 o                         
   3  15  18         29.21         13.58        12.58 o                         
   4  15  18       1738.18       1823.91        45.86 o                         
   0  16  18        434.39        531.15        29.15 o                         
   1  16  18        848.76        860.44        36.67 o                         
   2  16  18        406.85        402.30        26.36 o                         
   3  16  18         22.25         29.63        11.58 o                         
   1  17  18        324.15        366.60        18.49 o                         
   2  17  18        755.61        778.85        63.61 o                         
   1   1  19        424.69        420.12        14.80 o                         
   2   1  19       7116.31       6951.75        87.06 o                         
   3   1  19       1000.30        935.03        18.86 o                         
   4   1  19        750.37        768.02        34.17 o                         
   5   1  19        910.37        885.45        49.50 o                         
   6   1  19       5416.68       5673.94       342.00 o                         
   7   1  19        398.06        348.77        34.78 o                         
   8   1  19         18.85         19.02        18.97 o                         
   9   1  19         21.83         24.91        23.33 o                         
   0   2  19         55.37         42.79        12.14 o                         
   1   2  19        217.82        195.66         9.13 o                         
   2   2  19         36.56         39.15         5.18 o                         
   3   2  19          2.80         -0.61         3.35 o                         
   4   2  19         90.28        110.07        13.83 o                         
   5   2  19         59.89         50.15        15.08 o                         
   6   2  19         10.14          0.60        11.76 o                         
   7   2  19        156.99        145.55        18.86 o                         
   8   2  19        241.12        288.66        33.61 o                         
   9   2  19        360.61        358.44        38.01 o                         
   1   3  19        148.84        151.12         7.68 o                         
   2   3  19       1563.89       1620.28        31.06 o                         
   3   3  19        145.15        139.45         9.97 o                         
   4   3  19        385.96        385.01        16.39 o                         
   5   3  19       1592.36       1634.85        45.76 o                         
   6   3  19         91.36         94.23        13.72 o                         
   7   3  19       1443.94       1416.90        50.34 o                         
   8   3  19          2.32         22.35        15.61 o                         
   9   3  19          4.39          6.63        15.02 o                         
   0   4  19       2952.20       3083.44        92.12 o                         
   1   4  19        493.14        478.46        12.30 o                         
   2   4  19         44.12         34.84         5.45 o                         
   3   4  19        442.16        433.55        15.60 o                         
   4   4  19       8044.43       8148.42       118.14 o                         
   5   4  19         63.40         73.55        11.00 o                         
   6   4  19       1034.73       1022.61        35.63 o                         
   7   4  19         92.12         65.30        14.44 o                         
   8   4  19        446.98        456.91        45.34 o                         
   9   4  19        105.05        118.17        23.47 o                         
   1   5  19        361.96        319.91        10.70 o                         
   2   5  19       9736.19       9772.84       127.86 o                         
   3   5  19          8.92         33.06         8.13 o                         
   4   5  19       1023.64       1013.05        23.63 o                         
   5   5  19          0.07         -3.82         4.80 o                         
   6   5  19        625.17        618.00        24.70 o                         
   7   5  19         54.81         40.76        17.29 o                         
   8   5  19          8.31         -3.11        12.58 o                         
   9   5  19        146.28        175.15        28.56 o                         
   0   6  19        167.79        279.75        25.78 o                         
   1   6  19       1975.56       1949.00        30.19 o                         
   2   6  19         55.86         61.44         6.08 o                         
   3   6  19         23.15         20.02         6.77 o                         
   4   6  19        381.77        408.39        15.13 o                         
   5   6  19        338.09        343.43        13.26 o                         
   6   6  19          6.79          8.04         7.98 o                         
   7   6  19        142.50        142.07        13.21 o                         
   8   6  19        903.56        884.64        47.56 o                         
   1   7  19        372.73        370.98        21.24 o                         
   2   7  19       1519.82       1484.44        32.96 o                         
   3   7  19       1186.96       1159.38        27.03 o                         
   4   7  19        447.11        458.20        16.31 o                         
   5   7  19        329.53        344.06        14.52 o                         
   6   7  19          0.91          3.57         7.29 o                         
   7   7  19         38.88         39.63         9.68 o                         
   8   7  19         12.60         19.25        10.10 o                         
   0   8  19       6600.42       6586.76       107.11 o                         
   1   8  19        338.05        328.18        12.89 o                         
   2   8  19         13.69         28.83         8.58 o                         
   3   8  19        349.70        331.57        19.99 o                         
   4   8  19       2063.20       2081.60        38.63 o                         
   5   8  19        539.43        511.97        16.76 o                         
   6   8  19          4.91          5.30         5.39 o                         
   7   8  19          3.20          3.89        13.16 o                         
   8   8  19          0.26          0.60        18.58 o                         
   1   9  19         52.20         53.81         7.46 o                         
   2   9  19        261.23        291.17        14.88 o                         
   3   9  19          0.12         26.77         8.34 o                         
   4   9  19         88.23         80.57        10.24 o                         
   5   9  19          0.22          4.77         6.71 o                         
   6   9  19        277.43        226.40        22.05 o                         
   7   9  19          8.79         20.99        14.41 o                         
   0  10  19        408.49        301.71        22.55 o                         
   1  10  19         35.86         18.89         5.73 o                         
   2  10  19        549.39        625.16        24.19 o                         
   3  10  19         98.63        107.66        11.15 o                         
   4  10  19        902.22        904.67        24.99 o                         
   5  10  19        246.83        261.41        16.12 o                         
   6  10  19        392.52        427.41        28.04 o                         
   7  10  19        899.39        890.47        46.17 o                         
   1  11  19         42.38         39.06         6.17 o                         
   2  11  19          0.01          3.17         8.77 o                         
   3  11  19        287.89        304.98        15.60 o                         
   4  11  19        558.14        587.59        20.87 o                         
   5  11  19        308.07        308.51        15.40 o                         
   6  11  19          4.99         21.30         9.03 o                         
   7  11  19         96.84         92.25        14.87 o                         
   0  12  19        700.26        624.94        22.76 o                         
   1  12  19        599.75        624.03        21.03 o                         
   2  12  19        199.69        203.03        13.71 o                         
   3  12  19         15.61         26.17         8.01 o                         
   4  12  19        339.11        337.07        15.66 o                         
   5  12  19        142.57        159.28        14.03 o                         
   6  12  19        519.17        567.56        31.46 o                         
   1  13  19        805.71        788.98        22.54 o                         
   2  13  19        450.23        515.96        19.83 o                         
   3  13  19        529.18        570.74        21.05 o                         
   4  13  19       1449.98       1474.28        38.62 o                         
   5  13  19       1455.08       1403.14        39.39 o                         
   0  14  19       4442.36       4591.34       107.77 o                         
   1  14  19         23.66         48.34         8.44 o                         
   2  14  19         57.40         75.99         9.77 o                         
   3  14  19        152.13        126.13        14.38 o                         
   4  14  19         88.54        100.36        13.22 o                         
   5  14  19        185.97        244.53        19.30 o                         
   1  15  19          0.80         -5.84         6.40 o                         
   2  15  19         65.04         41.61        10.71 o                         
   3  15  19         20.01          8.70        10.08 o                         
   4  15  19        426.24        473.92        23.45 o                         
   0  16  19        764.56        898.70        42.56 o                         
   1  16  19         26.26         29.37        10.88 o                         
   2  16  19        678.71        697.46        36.60 o                         
   0   0  20       3526.41       3540.37       112.16 o                         
   1   0  20       4649.50       4735.22       103.25 o                         
   2   0  20       1908.50       1880.61        45.01 o                         
   3   0  20        301.92        270.25        13.65 o                         
   4   0  20       5890.04       5782.09       227.47 o                         
   5   0  20       2639.72       2838.57       139.46 o                         
   6   0  20        552.69        544.18        60.88 o                         
   7   0  20        157.71        166.12        38.01 o                         
   8   0  20        475.18        407.09        58.91 o                         
   1   1  20        709.93        706.13        20.87 o                         
   2   1  20         19.56         33.48         5.57 o                         
   3   1  20       2061.42       2078.46        35.12 o                         
   4   1  20        243.39        266.02        21.83 o                         
   5   1  20       1244.92       1087.17        61.16 o                         
   6   1  20        377.74        373.58        35.72 o                         
   7   1  20         54.50         81.16        22.00 o                         
   8   1  20         39.98         66.09        24.63 o                         
   0   2  20       1343.37       1351.05        38.28 o                         
   1   2  20       1021.34        950.96        20.89 o                         
   2   2  20        391.73        378.21        17.95 o                         
   3   2  20       1385.57       1377.91        33.01 o                         
   4   2  20        412.38        467.02        24.85 o                         
   5   2  20        148.99        151.99        18.42 o                         
   6   2  20         44.94         73.96        16.28 o                         
   7   2  20        706.32        793.03        50.05 o                         
   8   2  20          1.41         22.66        27.67 o                         
   1   3  20        262.23        282.47        11.95 o                         
   2   3  20       1106.97       1080.10        21.58 o                         
   3   3  20         18.01         23.53         7.23 o                         
   4   3  20        438.83        438.40        18.67 o                         
   5   3  20        219.66        227.67        20.37 o                         
   6   3  20        147.39        171.95        18.28 o                         
   7   3  20       1981.89       2033.25       172.27 o                         
   8   3  20        164.18        153.34        26.96 o                         
   0   4  20        560.32        610.38        24.42 o                         
   1   4  20         54.87         71.65         7.81 o                         
   2   4  20       2191.33       2089.22        33.35 o                         
   3   4  20        485.27        468.17        17.14 o                         
   4   4  20        212.91        252.36        19.93 o                         
   5   4  20        209.57        217.60        19.57 o                         
   6   4  20        483.15        501.91        26.42 o                         
   7   4  20        282.09        285.97        25.57 o                         
   8   4  20       3200.78       3191.77        91.18 o                         
   1   5  20       1197.20       1248.45        24.80 o                         
   2   5  20       2708.11       2609.64        46.65 o                         
   3   5  20        616.99        612.89        19.19 o                         
   4   5  20          5.44          6.68         6.24 o                         
   5   5  20         12.52         11.54         5.33 o                         
   6   5  20       1010.26       1008.63        53.46 o                         
   7   5  20         17.89          3.67        11.56 o                         
   8   5  20         32.97         11.15        13.71 o                         
   0   6  20        476.34        508.39        25.08 o                         
   1   6  20         17.35         15.06         5.87 o                         
   2   6  20          0.31          3.90         3.50 o                         
   3   6  20        275.92        284.04        15.47 o                         
   4   6  20        627.24        644.62        23.94 o                         
   5   6  20        392.13        381.03        20.17 o                         
   6   6  20         18.21         12.47        10.37 o                         
   7   6  20        206.71        240.94        25.46 o                         
   8   6  20        335.04        340.57        26.42 o                         
   1   7  20        711.95        669.10        19.12 o                         
   2   7  20        190.97        204.31        13.11 o                         
   3   7  20          0.43         -5.53         5.53 o                         
   4   7  20        806.65        863.04        24.63 o                         
   5   7  20       1685.64       1664.61        39.78 o                         
   6   7  20       2098.45       2092.42        55.37 o                         
   7   7  20         35.52         53.54        12.32 o                         
   8   7  20          8.82          1.86        12.28 o                         
   0   8  20       1252.52       1350.52        38.56 o                         
   1   8  20        306.02        271.39        11.37 o                         
   2   8  20        261.48        283.06        15.39 o                         
   3   8  20        630.54        671.07        22.31 o                         
   4   8  20       1782.74       1842.34        39.47 o                         
   5   8  20        534.65        534.40        22.79 o                         
   6   8  20        954.07        936.35        37.01 o                         
   7   8  20         27.84         44.10        13.32 o                         
   1   9  20        178.78        193.61        10.57 o                         
   2   9  20        311.99        347.91        16.96 o                         
   3   9  20          5.78          9.43         6.56 o                         
   4   9  20         88.17         84.09        10.97 o                         
   5   9  20         14.45          6.60         7.19 o                         
   6   9  20         81.67         70.10        11.55 o                         
   7   9  20        457.75        441.99        26.09 o                         
   0  10  20        801.10        835.63        35.39 o                         
   1  10  20       2582.11       2514.08        37.18 o                         
   2  10  20        178.56        163.03        12.69 o                         
   3  10  20       1003.33       1049.28        28.48 o                         
   4  10  20          0.57         11.52         7.02 o                         
   5  10  20        957.29       1002.53        34.65 o                         
   6  10  20        554.52        565.43        30.81 o                         
   1  11  20        225.40        217.30        14.13 o                         
   2  11  20        946.53       1043.04        28.52 o                         
   3  11  20         51.29         46.98        11.32 o                         
   4  11  20       1055.68       1097.29        29.27 o                         
   5  11  20        900.60        819.11        28.37 o                         
   6  11  20        137.60        149.63        17.18 o                         
   0  12  20          3.87         27.83        14.98 o                         
   1  12  20       1150.84       1063.07        27.31 o                         
   2  12  20        144.88        153.49        13.24 o                         
   3  12  20        348.40        428.87        18.23 o                         
   4  12  20        987.48       1010.20        32.33 o                         
   5  12  20        278.52        307.99        23.28 o                         
   1  13  20          7.07          3.73         6.43 o                         
   2  13  20         18.62         18.10         7.96 o                         
   3  13  20        420.15        432.99        21.16 o                         
   4  13  20          6.09          0.47         9.47 o                         
   5  13  20        393.56        405.44        21.91 o                         
   0  14  20        427.51        524.09        31.66 o                         
   1  14  20       2904.27       2887.91        54.53 o                         
   2  14  20         91.03         91.50        14.27 o                         
   3  14  20       1214.83       1268.78        37.21 o                         
   4  14  20          3.03         12.63        10.75 o                         
   1  15  20        689.23        741.66        31.72 o                         
   2  15  20       1493.30       1507.96        43.87 o                         
   1   1  21        107.58        157.77        10.10 o                         
   2   1  21       1943.48       2090.83        34.02 o                         
   3   1  21        880.92        895.12        29.86 o                         
   4   1  21        715.61        730.17        44.78 o                         
   5   1  21        116.03         97.62        23.52 o                         
   6   1  21        273.94        219.90        29.41 o                         
   7   1  21        356.43        441.18        39.49 o                         
   8   1  21         36.71         13.34        21.41 o                         
   0   2  21        297.68        352.30        21.47 o                         
   1   2  21          0.01         11.21         6.24 o                         
   2   2  21         34.86         49.57         7.50 o                         
   3   2  21       1527.51       1590.45        33.97 o                         
   4   2  21        398.42        489.18        26.90 o                         
   5   2  21       1117.99       1126.17        45.02 o                         
   6   2  21        503.66        513.62        31.31 o                         
   7   2  21         48.15         43.93        19.48 o                         
   8   2  21        920.51        998.56        56.57 o                         
   1   3  21         98.32        110.08         9.84 o                         
   2   3  21        848.57        819.03        22.86 o                         
   3   3  21        786.92        771.19        22.82 o                         
   4   3  21       1829.52       1869.53        37.02 o                         
   5   3  21         11.85         14.66        16.15 o                         
   6   3  21         89.40        123.61        16.89 o                         
   7   3  21       2502.95       2448.02        73.04 o                         
   8   3  21        300.49        326.46        56.70 o                         
   0   4  21        120.14        113.33        13.97 o                         
   1   4  21        144.09        140.90        10.08 o                         
   2   4  21          4.23         10.84         4.67 o                         
   3   4  21        202.09        224.80        14.69 o                         
   4   4  21       1432.79       1414.51        36.12 o                         
   5   4  21         40.28         41.00        13.46 o                         
   6   4  21          6.14          3.17         7.95 o                         
   7   4  21          3.77         18.14        13.32 o                         
   8   4  21        189.20        197.92        22.48 o                         
   1   5  21       3955.26       3951.09        55.62 o                         
   2   5  21        435.22        437.47        20.25 o                         
   3   5  21       4487.03       4486.97        73.45 o                         
   4   5  21       1190.25       1175.78        28.73 o                         
   5   5  21        570.60        528.89        44.34 o                         
   6   5  21        191.37        151.57        17.51 o                         
   7   5  21       2859.45       2922.67        81.02 o                         
   0   6  21         53.09         69.27        11.09 o                         
   1   6  21          8.53          6.08         5.13 o                         
   2   6  21       1158.50       1199.97        27.24 o                         
   3   6  21         52.07         61.97        20.04 o                         
   4   6  21       1018.94        967.25        29.61 o                         
   5   6  21        410.65        372.86        28.32 o                         
   6   6  21       1169.10       1182.48        40.76 o                         
   7   6  21        766.74        828.24        34.27 o                         
   1   7  21        197.33        204.05        11.46 o                         
   2   7  21       3212.94       3216.12        63.48 o                         
   3   7  21         72.56         98.35        15.19 o                         
   4   7  21        843.35        866.67        26.55 o                         
   5   7  21        655.50        670.60        21.18 o                         
   6   7  21        585.80        605.05        30.36 o                         
   7   7  21        529.76        575.57        29.46 o                         
   0   8  21         42.07         33.18         9.41 o                         
   1   8  21        350.30        365.75        16.16 o                         
   2   8  21         27.13         27.23        10.42 o                         
   3   8  21         14.27         12.15         8.85 o                         
   4   8  21        316.31        311.19        17.01 o                         
   5   8  21       1485.91       1436.80        39.30 o                         
   6   8  21       1181.43       1232.22        36.03 o                         
   7   8  21        946.34        976.48        43.59 o                         
   1   9  21        160.05        196.57        12.01 o                         
   2   9  21       4851.48       4730.99        85.56 o                         
   3   9  21        158.06        176.00        14.79 o                         
   4   9  21       1978.68       1911.25        46.53 o                         
   5   9  21        287.17        267.81        14.27 o                         
   6   9  21        653.94        681.46        37.15 o                         
   0  10  21       2881.95       2715.82        74.10 o                         
   1  10  21         73.18         50.58         9.84 o                         
   2  10  21        674.04        692.39        25.78 o                         
   3  10  21          3.94          0.99         6.82 o                         
   4  10  21          2.92         13.09         7.21 o                         
   5  10  21        299.03        346.02        21.77 o                         
   6  10  21         85.92         75.74        12.07 o                         
   1  11  21       1125.43       1124.73        30.42 o                         
   2  11  21          0.02          3.03         7.88 o                         
   3  11  21         61.84         63.46        10.04 o                         
   4  11  21        158.60        156.55        17.20 o                         
   5  11  21         45.79         33.81        15.59 o                         
   0  12  21       8853.27       8881.25       426.24 o                         
   1  12  21        397.23        433.56        22.30 o                         
   2  12  21        249.03        260.35        16.79 o                         
   3  12  21         61.06         94.26        13.19 o                         
   4  12  21        697.74        712.08        27.42 o                         
   5  12  21        642.65        703.88        28.49 o                         
   1  13  21        918.79        862.77        28.21 o                         
   2  13  21         22.07         27.96        12.67 o                         
   3  13  21         21.42         16.73        10.11 o                         
   4  13  21        229.67        263.60        19.11 o                         
   0  14  21        214.31        202.28        45.98 o                         
   1  14  21        123.79        137.87        12.55 o                         
   2  14  21        336.87        283.63        19.00 o                         
   3  14  21        380.80        338.63        49.51 o                         
   0   0  22          6.83         -0.27        15.68 o                         
   1   0  22       5973.11       5892.96       163.89 o                         
   2   0  22       4338.44       4491.39        98.46 o                         
   3   0  22         16.38         20.17         8.63 o                         
   4   0  22      13376.47      13031.22       455.11 o                         
   5   0  22       2172.49       2304.37       126.31 o                         
   6   0  22       2350.59       2230.25       122.42 o                         
   7   0  22        959.03        720.41        83.39 o                         
   1   1  22        428.94        461.08        16.44 o                         
   2   1  22       1837.54       1834.26        31.80 o                         
   3   1  22        235.99        241.83        12.13 o                         
   4   1  22        329.73        331.68        34.78 o                         
   5   1  22        476.39        481.12        39.75 o                         
   6   1  22        675.17        705.66        85.31 o                         
   7   1  22          0.00         15.76        18.15 o                         
   0   2  22       2230.89       2125.83        51.07 o                         
   1   2  22         52.50         39.40         6.84 o                         
   2   2  22        144.01        136.50         9.55 o                         
   3   2  22        124.88        131.69         8.53 o                         
   4   2  22       3722.72       3711.67        96.07 o                         
   5   2  22         15.01         -3.41        11.16 o                         
   6   2  22          9.11         10.41        15.42 o                         
   7   2  22        568.79        446.90        63.58 o                         
   1   3  22        109.22         98.53         9.72 o                         
   2   3  22          0.28          6.07         4.80 o                         
   3   3  22        151.37        166.25        14.22 o                         
   4   3  22       1058.95       1161.99        41.55 o                         
   5   3  22        131.43        120.06        15.78 o                         
   6   3  22        270.88        262.80        23.58 o                         
   7   3  22         22.15         27.95        13.70 o                         
   0   4  22      18508.02      18218.38       346.89 o                         
   1   4  22        543.26        595.20        20.15 o                         
   2   4  22        597.18        614.26        17.02 o                         
   3   4  22        107.81         99.68        10.44 o                         
   4   4  22       3416.99       3361.96        78.22 o                         
   5   4  22        428.04        481.48        26.87 o                         
   6   4  22        978.97        963.17        37.21 o                         
   7   4  22         83.53         74.65        17.19 o                         
   1   5  22        152.15        148.79        12.77 o                         
   2   5  22        777.86        796.71        32.75 o                         
   3   5  22        247.35        240.61        14.73 o                         
   4   5  22        121.33        100.75        10.08 o                         
   5   5  22        188.64        161.03        25.53 o                         
   6   5  22         17.29         10.00         9.21 o                         
   7   5  22          0.05         28.95        13.32 o                         
   0   6  22       8158.41       7705.46       138.72 o                         
   1   6  22         78.73         72.39         8.04 o                         
   2   6  22        976.48        884.21        29.20 o                         
   3   6  22         11.97          9.01         8.47 o                         
   4   6  22       1650.65       1625.49        41.39 o                         
   5   6  22         73.80         66.29         9.43 o                         
   6   6  22        242.84        245.05        26.69 o                         
   7   6  22        132.47        120.99        17.02 o                         
   1   7  22        185.12        182.89        10.79 o                         
   2   7  22       1746.20       1854.13        50.37 o                         
   3   7  22        230.90        201.51        15.50 o                         
   4   7  22        700.09        705.35        34.01 o                         
   5   7  22          1.10         11.94         8.83 o                         
   6   7  22         25.38         15.70        13.25 o                         
   0   8  22        705.11        676.24        29.84 o                         
   1   8  22          5.80          2.03         5.74 o                         
   2   8  22        872.75        855.62        29.14 o                         
   3   8  22          9.84          2.53         7.85 o                         
   4   8  22        625.03        620.80        27.10 o                         
   5   8  22          2.98          9.06         9.62 o                         
   6   8  22         31.00         52.37        16.05 o                         
   1   9  22        102.55        100.76        10.00 o                         
   2   9  22       2569.02       2566.12        56.17 o                         
   3   9  22        122.04        142.18        13.83 o                         
   4   9  22        140.50        137.36        13.68 o                         
   5   9  22        210.65        227.01        25.91 o                         
   6   9  22        797.31        785.22        34.79 o                         
   0  10  22          0.34          1.47        10.65 o                         
   1  10  22        680.39        667.35        26.47 o                         
   2  10  22        168.94        182.16        19.42 o                         
   3  10  22          1.32         20.86        12.44 o                         
   4  10  22         14.13          1.50         8.78 o                         
   5  10  22        176.20        199.58        17.67 o                         
   1  11  22        303.85        326.71        18.26 o                         
   2  11  22         10.29         12.58         8.93 o                         
   3  11  22        155.93        115.98        18.28 o                         
   4  11  22       1084.34       1059.61        50.84 o                         
   0  12  22        437.90        334.21        22.71 o                         
   1  12  22        984.97        930.95        29.46 o                         
   2  12  22        347.42        374.01        26.35 o                         
   3  12  22         49.16         41.06        12.96 o                         
   4  12  22        195.46        197.24        15.44 o                         
   1  13  22        137.84        175.27        14.39 o                         
   2  13  22       2357.67       2538.61        57.16 o                         
   1   1  23        234.69        230.54        12.30 o                         
   2   1  23       1326.88       1372.95        27.69 o                         
   3   1  23       5409.21       5572.89       177.06 o                         
   4   1  23        985.10        956.22        54.72 o                         
   5   1  23          0.27         -1.03        15.69 o                         
   6   1  23         59.16         68.81        45.00 o                         
   7   1  23       1466.26       1496.97        72.21 o                         
   0   2  23       1190.58       1296.32        61.48 o                         
   1   2  23          3.01          4.34         5.99 o                         
   2   2  23        192.50        231.76        11.07 o                         
   3   2  23       1055.41       1028.65        33.92 o                         
   4   2  23       2727.60       2944.76        83.49 o                         
   5   2  23         40.15         34.88        13.62 o                         
   7   2  23        674.24        677.49        49.44 o                         
   1   3  23        306.55        328.33        18.52 o                         
   2   3  23         22.24         19.64         6.39 o                         
   3   3  23         29.50         28.45         8.47 o                         
   4   3  23       1895.07       1954.17        56.02 o                         
   5   3  23         15.44         11.87        12.10 o                         
   6   3  23        952.08        933.91        56.40 o                         
   7   3  23        347.19        349.40        38.19 o                         
   0   4  23          0.22         35.51        13.29 o                         
   1   4  23        267.86        293.58        13.69 o                         
   2   4  23         11.75          6.43         5.43 o                         
   3   4  23        399.60        430.53        18.75 o                         
   4   4  23        153.15        210.95        15.75 o                         
   5   4  23         81.73         82.13        30.34 o                         
   6   4  23          1.20         18.89        21.62 o                         
   1   5  23        251.95        255.04        14.23 o                         
   2   5  23          3.32          0.09         5.04 o                         
   3   5  23        155.99        175.43        15.06 o                         
   4   5  23        137.03        132.67        17.47 o                         
   5   5  23         60.65         45.80        13.13 o                         
   6   5  23        473.90        483.93        28.05 o                         
   0   6  23          3.80         11.99        10.47 o                         
   1   6  23       1650.77       1643.92        43.71 o                         
   2   6  23        709.96        734.90        27.56 o                         
   3   6  23        173.37        171.77        17.02 o                         
   4   6  23          6.85         15.78         8.79 o                         
   5   6  23        130.02        131.20        16.46 o                         
   6   6  23       1088.34       1164.51        42.41 o                         
   1   7  23        265.40        243.77        15.13 o                         
   2   7  23       1183.75       1200.43        35.10 o                         
   3   7  23        432.03        461.56        33.46 o                         
   4   7  23        546.32        575.92        26.08 o                         
   5   7  23          2.28         14.07        20.04 o                         
   6   7  23        111.95        116.36        19.43 o                         
   0   8  23        213.63        252.45        22.54 o                         
   1   8  23         46.93         51.36         8.19 o                         
   2   8  23         32.56         19.29        10.05 o                         
   3   8  23        419.19        393.36        24.41 o                         
   4   8  23        231.32        246.62        22.15 o                         
   5   8  23          8.69         17.21         8.79 o                         
   1   9  23        806.95        805.85        22.93 o                         
   2   9  23       1663.34       1633.95        61.57 o                         
   3   9  23       2223.93       2161.45        51.12 o                         
   4   9  23        985.87        911.24        30.96 o                         
   5   9  23         31.75         13.27        10.92 o                         
   0  10  23       1337.09       1444.08        61.01 o                         
   1  10  23          0.35          7.52         5.82 o                         
   2  10  23        710.07        743.05        30.75 o                         
   3  10  23        552.99        598.01        39.60 o                         
   4  10  23       1425.38       1446.95        40.28 o                         
   1  11  23        235.76        243.65        20.94 o                         
   2  11  23        182.90        197.79        16.82 o                         
   3  11  23        466.26        526.45        25.76 o                         
   0  12  23       1562.96       1570.21        53.65 o                         
   1  12  23        225.46        247.84        29.72 o                         
   2  12  23        249.74        224.57        19.00 o                         
   0   0  24       1272.08       1141.90        65.30 o                         
   1   0  24       1245.30       1217.54        41.59 o                         
   2   0  24        539.05        538.86        25.00 o                         
   3   0  24        338.47        358.62        48.85 o                         
   4   0  24       1699.08       1964.69       116.14 o                         
   5   0  24        115.61         71.01        31.02 o                         
   6   0  24        194.78        252.53        42.81 o                         
   1   1  24         10.86         25.86        12.25 o                         
   2   1  24       1541.71       1605.74        39.73 o                         
   3   1  24         44.86         50.88         8.64 o                         
   4   1  24        790.66        768.00        49.91 o                         
   5   1  24        222.15        273.88        37.04 o                         
   6   1  24          0.74        -14.49        14.49 o                         
   0   2  24        366.21        438.47        30.91 o                         
   1   2  24         12.00          2.42         6.07 o                         
   2   2  24        126.45        140.75        10.67 o                         
   3   2  24         58.59         72.78        10.29 o                         
   4   2  24       1149.52       1197.78        49.11 o                         
   5   2  24         33.31         15.92        21.88 o                         
   6   2  24         74.92         68.87        25.50 o                         
   1   3  24        400.68        410.50        15.36 o                         
   2   3  24        378.43        402.21        19.66 o                         
   3   3  24          4.34         -5.54         7.08 o                         
   4   3  24         30.87         46.93         8.22 o                         
   5   3  24        613.52        637.36       126.22 o                         
   6   3  24        216.96        207.22        24.35 o                         
   0   4  24        871.46        838.81        29.76 o                         
   1   4  24       2213.17       2183.68        43.75 o                         
   2   4  24        802.80        812.00        21.52 o                         
   3   4  24         10.56         10.41         7.77 o                         
   4   4  24          3.92          5.65         7.18 o                         
   5   4  24       2424.13       2605.15        82.78 o                         
   6   4  24          0.44        -12.98        14.49 o                         
   1   5  24         31.25         25.81         8.05 o                         
   2   5  24        310.71        368.29        19.78 o                         
   3   5  24         46.33         51.30        10.78 o                         
   4   5  24         28.59         27.48         8.32 o                         
   5   5  24        540.99        533.41        30.05 o                         
   0   6  24          0.42          2.98         8.46 o                         
   1   6  24        889.72        960.77        23.63 o                         
   2   6  24         15.98         22.66         8.50 o                         
   3   6  24         12.27          0.99         8.28 o                         
   4   6  24        277.33        319.13        19.37 o                         
   5   6  24        936.06       1075.68        68.35 o                         
   1   7  24         16.67         26.41         7.36 o                         
   2   7  24          0.28          9.80         8.18 o                         
   3   7  24       1011.29       1013.39        31.76 o                         
   4   7  24        988.70        977.12        35.93 o                         
   5   7  24        421.20        462.95        28.51 o                         
   0   8  24       1968.80       1995.01        62.71 o                         
   1   8  24          0.98          0.40         6.43 o                         
   2   8  24         13.33         22.86        12.19 o                         
   3   8  24        291.55        312.85        20.47 o                         
   4   8  24        173.49        181.70        15.81 o                         
   1   9  24        485.55        462.21        23.69 o                         
   2   9  24        313.31        314.82        19.66 o                         
   3   9  24        390.81        373.97        21.10 o                         
   4   9  24        180.33        178.80        20.70 o                         
   0  10  24        182.67        214.11        27.40 o                         
   1  10  24        692.96        790.38        29.70 o                         
   2  10  24         16.82         30.34        12.79 o                         
   3  10  24       1491.71       1529.06        42.19 o                         
   1  11  24        177.93        141.92        15.30 o                         
   2  11  24       1302.34       1353.69        82.18 o                         
   1   1  25        464.04        452.56        19.79 o                         
   2   1  25       2890.93       2987.26        73.76 o                         
   3   1  25        711.09        650.43        46.49 o                         
   4   1  25         36.62         68.71        55.11 o                         
   5   1  25        504.40        490.56        49.14 o                         
   0   2  25        335.42        276.16        27.68 o                         
   1   2  25         59.02         70.69        11.53 o                         
   2   2  25        153.31        162.89        11.64 o                         
   3   2  25         17.92         22.60         8.94 o                         
   4   2  25        224.65        163.19        41.93 o                         
   5   2  25        554.36        619.62        48.41 o                         
   1   3  25         13.21         16.11         7.52 o                         
   2   3  25       1960.27       1928.65        46.33 o                         
   3   3  25        549.12        591.70        25.51 o                         
   4   3  25        166.08        216.63        34.37 o                         
   5   3  25        405.06        347.97        30.13 o                         
   0   4  25       1421.63       1409.93        46.79 o                         
   1   4  25          4.22         21.40         7.38 o                         
   2   4  25        328.53        313.31        15.04 o                         
   3   4  25         28.74          9.05         8.76 o                         
   4   4  25       2407.90       2399.16       120.87 o                         
   5   4  25        234.43        198.78        24.58 o                         
   1   5  25        198.76        205.17        14.24 o                         
   2   5  25        938.42        877.16        36.33 o                         
   3   5  25        852.72        902.89        33.27 o                         
   4   5  25          0.15         13.73        10.29 o                         
   0   6  25       1380.47       1345.04        40.05 o                         
   1   6  25        410.01        450.61        41.34 o                         
   2   6  25         23.95         21.01        11.15 o                         
   3   6  25         17.31         35.23        10.91 o                         
   4   6  25        571.33        593.12        26.55 o                         
   1   7  25         10.25         16.03         8.93 o                         
   2   7  25         10.79         10.49         8.51 o                         
   3   7  25        283.85        245.94        22.22 o                         
   4   7  25          0.23          1.09         9.53 o                         
   0   8  25       2955.20       2948.09        74.27 o                         
   1   8  25        490.72        614.58        27.62 o                         
   2   8  25        100.88        117.84        17.20 o                         
   3   8  25         21.38         27.48        10.78 o                         
   1   9  25        164.10        170.00        15.20 o                         
   2   9  25        317.79        355.46        22.09 o                         
   0  10  25          1.15         14.87        12.01 o                         
   0   0  26        662.10        642.21        50.04 o                         
   1   0  26       1023.84       1009.64        43.60 o                         
   2   0  26        696.74        637.61        42.47 o                         
   4   0  26         71.36        102.17        30.85 o                         
   1   1  26         81.16         90.55        10.93 o                         
   2   1  26        167.69        162.96        13.69 o                         
   3   1  26        509.97        625.98        69.50 o                         
   4   1  26        112.40        117.34        25.23 o                         
   0   2  26       2342.57       2501.79       152.46 o                         
   1   2  26       1244.93       1169.59        29.64 o                         
   2   2  26        143.65        118.45        14.34 o                         
   3   2  26        291.04        342.22        50.30 o                         
   4   2  26        312.56        332.84        37.70 o                         
   1   3  26          1.20         12.02         8.06 o                         
   2   3  26        539.90        578.71        27.98 o                         
   3   3  26       3252.88       3121.99       120.34 o                         
   4   3  26         22.97         52.53        17.46 o                         
   0   4  26        534.85        581.90        31.41 o                         
   1   4  26       2047.88       1943.93        50.70 o                         
   2   4  26        101.63        108.72        13.60 o                         
   3   4  26        439.83        421.32        23.13 o                         
   4   4  26       2486.83       2417.99        96.68 o                         
   1   5  26        130.41        165.13        24.16 o                         
   2   5  26        388.60        433.78        23.58 o                         
   3   5  26        194.93        175.00        18.36 o                         
   0   6  26        175.75        235.22        19.01 o                         
   1   6  26        597.84        604.44        26.43 o                         
   2   6  26         58.71         54.38        13.77 o                         
   3   6  26         21.78         28.13        10.44 o                         
   1   7  26        682.77        800.92        30.04 o                         
   2   7  26        638.09        671.46        28.39 o                         
   0   8  26          0.85         -8.75        13.64 o                         
   1   8  26        425.10        423.50        31.43 o                         
   1   1  27          2.98         21.35         8.80 o                         
   2   1  27        495.69        499.26        22.23 o                         
   3   1  27         65.52         32.59        20.09 o                         
   0   2  27        121.19        112.29        22.21 o                         
   1   2  27        712.39        765.59        43.87 o                         
   2   2  27        195.30        163.50        18.52 o                         
   3   2  27          9.57         -8.78        11.88 o                         
   1   3  27         13.77         19.70         7.18 o                         
   2   3  27        351.27        318.83        22.08 o                         
   0   4  27       1384.91       1265.01       150.26 o                         
   1   4  27          4.59         10.66         6.89 o                         
   2   4  27         48.07         52.38        12.16 o                         
   1   5  27       1000.22       1035.25        32.56 o                         
                                                                                
